# Supplementary material for: Human‐specific ARHGAP11B ensures human‐like basal progenitor levels in hominid cerebral organoids
Source: EMBO Rep. 2022 Sep 13;23(11):e54728. doi: 10.15252/embr.202254728 (PMC9646322; doi:10.15252/embr.202254728)
Supplement: Supplementary file 1 — Source Data for Expanded View and Appendix [file EMBR-23-e54728-s003.zip]

Archive with 4 entries (4 files):
- EMBR_2239_Appendix Figure 1.zip
- EMBR_2239_Appendix Figure 2.zip
- EMBR_2239_Appendix Figure 3.zip
- EMBR_2239_Figure EV2.zip
