# Supplementary material for: Human‐specific ARHGAP11B ensures human‐like basal progenitor levels in hominid cerebral organoids
Source: EMBO Rep. 2022 Sep 13;23(11):e54728. doi: 10.15252/embr.202254728 (PMC9646322; doi:10.15252/embr.202254728)
Supplement: Supplementary file 4 — Dataset EV1 [file EMBR-23-e54728-s002.zip]

Archive with 3 entries (2 files):
- DatasetEV1/
- DatasetEV1/README.txt
- DatasetEV1/Dataset EV1.xlsx
