# Supplementary material for: Human‐specific ARHGAP11B ensures human‐like basal progenitor levels in hominid cerebral organoids
Source: EMBO Rep. 2022 Sep 13;23(11):e54728. doi: 10.15252/embr.202254728 (PMC9646322; doi:10.15252/embr.202254728)
Supplement: Supplementary file 4 — Dataset EV1 [file EMBR-23-e54728-s002.zip › DatasetEV1/Dataset EV1.xlsx]

## Sheet: clone 16
Position	NREADS_WT	NREADS_CRISPR	Annotation	Gene
3:39187860-39188002	3	5	exonic	XIRP1
11:62728795-62728937	7	4	exonic	TTC9C
12:9693722-9693864	0	3	exonic	CLEC2D
3:53865019-53865161	0	3	exonic	IL17RB

## Sheet: clone j
Position	NREADS_WT	NREADS_CRISPR	Annotation	Gene
5:55890117-55890259	1	4	exonic	IL31RA
20:3147369-3147511	2	3	exonic	FASTKD5
10:69247309-69247451	0	3	exonic	HKDC1
10:72566592-72566733	3	3	exonic	MICU1
1:182388488-182388630	1	3	exonic	GLUL
11:117780534-117780676	1	3	exonic	DSCAM1L
