# Supplementary material for: Human‐specific ARHGAP11B ensures human‐like basal progenitor levels in hominid cerebral organoids
Source: EMBO Rep. 2022 Sep 13;23(11):e54728. doi: 10.15252/embr.202254728 (PMC9646322; doi:10.15252/embr.202254728)
Supplement: Supplementary file 5 — Dataset EV2 [file EMBR-23-e54728-s007.zip › DatasetEV2/Dataset EV2.xlsx]

## Sheet: Dataset EV2
CHR	START	END	REGION	READIDS_WT	NREADS_WT	STRANDS_WT	READIDS_CRISPR	NREADS_CRISPR	STRANDS_CRISPR	LOG2FC_NREADS	SHORTES_DIST_NEXT_GUIDE_LOCUS_START_TO_START	SEQ_AND_PAM	N_MISMATCHES	STRAND	ANNOT	GUIDE_ID	PAM_RIGHT_OR_LEFT
12	35874	35915	12:35874-35915	A01182:91:HCWWMDSX3:4:1401:32985:34757	1	-		0		-Inf	3564764	GGGGTTTGAATATGTTCCTC CGG	4	-	Intergenic	sc-416795_A	PAM_left_CCN
12	311367	311404	12:311367-311404	A01182:91:HCWWMDSX3:4:2202:32958:14982	1	-		0		-Inf	3289271	GGGGTTTGAATATGTTCCTC CGG	4	-	Intergenic	sc-416795_A	PAM_left_CCN
12	373689	373723	12:373689-373723	A01182:91:HCWWMDSX3:4:2201:32949:17973	1	+		0		-Inf	3226949	GGGGTTTGAATATGTTCCTC CGG	4	-	Intergenic	sc-416795_A	PAM_left_CCN
12	514237	514298	12:514237-514298	A01182:91:HCWWMDSX3:4:2102:32940:29857	1	+		0		-Inf	3086401	GGGGTTTGAATATGTTCCTC CGG	4	-	Intergenic	sc-416795_A	PAM_left_CCN
12	529689	530151	12:529689-530151		0		A01182:91:HCWWMDSX3:4:1376:5547:15577,A01182:91:HCWWMDSX3:4:1376:5547:15577,A01182:91:HCWWMDSX3:4:1376:5547:15577,A01182:91:HCWWMDSX3:4:1376:5547:15577,A01182:91:HCWWMDSX3:4:1376:5547:15577	5	+,+,+,+,+	Inf	3070949	GGGGTTTGAATATGTTCCTC CGG	4	-	Intergenic	sc-416795_A	PAM_left_CCN
12	934999	935054	12:934999-935054		0		A01182:91:HCWWMDSX3:4:2601:32931:2785	1	-	Inf	2665639	GGGGTTTGAATATGTTCCTC CGG	4	-	Intergenic	sc-416795_A	PAM_left_CCN
12	1052744	1052806	12:1052744-1052806	A01182:91:HCWWMDSX3:4:2301:32949:23359	1	+		0		-Inf	2547894	GGGGTTTGAATATGTTCCTC CGG	4	-	Intergenic	sc-416795_A	PAM_left_CCN
12	1317194	1317266	12:1317194-1317266	A01182:91:HCWWMDSX3:4:1401:32985:34757	1	+		0		-Inf	2283444	GGGGTTTGAATATGTTCCTC CGG	4	-	Intergenic	sc-416795_A	PAM_left_CCN
12	1606703	1606755	12:1606703-1606755	A01182:91:HCWWMDSX3:4:2301:32949:23359	1	+		0		-Inf	1993935	GGGGTTTGAATATGTTCCTC CGG	4	-	Intergenic	sc-416795_A	PAM_left_CCN
12	1736722	1736756	12:1736722-1736756	A01182:91:HCWWMDSX3:4:2201:32949:17973	1	+		0		-Inf	1863916	GGGGTTTGAATATGTTCCTC CGG	4	-	Intergenic	sc-416795_A	PAM_left_CCN
12	1923805	1923947	12:1923805-1923947	A01182:91:HCWWMDSX3:4:1474:9064:30874,A01182:91:HCWWMDSX3:4:1645:31882:16720	2	+,+		0		-Inf	1676833	GGGGTTTGAATATGTTCCTC CGG	4	-	Intergenic	sc-416795_A	PAM_left_CCN
12	2133415	2133449	12:2133415-2133449	A01182:91:HCWWMDSX3:4:2201:32949:17973	1	+		0		-Inf	1467223	GGGGTTTGAATATGTTCCTC CGG	4	-	Intergenic	sc-416795_A	PAM_left_CCN
12	2133466	2133548	12:2133466-2133548	A01182:91:HCWWMDSX3:4:1109:33003:2942	1	+		0		-Inf	1467172	GGGGTTTGAATATGTTCCTC CGG	4	-	Intergenic	sc-416795_A	PAM_left_CCN
12	2371664	2371806	12:2371664-2371806	A01182:91:HCWWMDSX3:4:1638:7355:23124	1	-		0		-Inf	1228974	GGGGTTTGAATATGTTCCTC CGG	4	-	Intergenic	sc-416795_A	PAM_left_CCN
12	2702508	2702542	12:2702508-2702542	A01182:91:HCWWMDSX3:4:2201:32949:17973	1	-		0		-Inf	898130	GGGGTTTGAATATGTTCCTC CGG	4	-	Intergenic	sc-416795_A	PAM_left_CCN
12	2929310	2929452	12:2929310-2929452	A01182:91:HCWWMDSX3:4:1261:3568:8797,A01182:91:HCWWMDSX3:4:1261:3088:9001	2	+,+	A01182:91:HCWWMDSX3:4:2671:30906:26146	1	+	-1	671328	GGGGTTTGAATATGTTCCTC CGG	4	-	Intergenic	sc-416795_A	PAM_left_CCN
12	3486336	3486478	12:3486336-3486478	A01182:91:HCWWMDSX3:4:2525:18150:5400,A01182:91:HCWWMDSX3:4:2419:30083:24627,A01182:91:HCWWMDSX3:4:1472:10041:16564,A01182:91:HCWWMDSX3:4:2252:31250:35790	4	+,+,-,-	A01182:91:HCWWMDSX3:4:1653:19162:35149	1	-	-2	114302	GGGGTTTGAATATGTTCCTC CGG	4	-	Intergenic	sc-416795_A	PAM_left_CCN
12	3842287	3842429	12:3842287-3842429	A01182:91:HCWWMDSX3:4:2166:15112:12446,A01182:91:HCWWMDSX3:4:1310:22489:14168	2	+,-	A01182:91:HCWWMDSX3:4:2546:27552:25128,A01182:91:HCWWMDSX3:4:1648:27145:34632	2	+,+	0	-241649	GGGGTTTGAATATGTTCCTC CGG	4	-	Intergenic	sc-416795_A	PAM_left_CCN
12	4057869	4058011	12:4057869-4058011	A01182:91:HCWWMDSX3:4:2453:7102:24690,A01182:91:HCWWMDSX3:4:2317:2257:2456,A01182:91:HCWWMDSX3:4:1623:13259:22545	3	+,-,-	A01182:91:HCWWMDSX3:4:2265:24234:5916	1	-	-158496250072116	-457231	GGGGTTTGAATATGTTCCTC CGG	4	-	Intergenic	sc-416795_A	PAM_left_CCN
12	5119524	5119558	12:5119524-5119558	A01182:91:HCWWMDSX3:4:2201:32949:17973	1	+		0		-Inf	-1518886	GGGGTTTGAATATGTTCCTC CGG	4	-	Intergenic	sc-416795_A	PAM_left_CCN
12	5423289	5423391	12:5423289-5423391	A01182:91:HCWWMDSX3:4:2406:32940:26663	1	-		0		-Inf	1365092	TCTTTTCTTCTTTTCAAGAC AGG	4	+	Intronic	sc-416795_C	PAM_left_CCN
12	5758177	5758319	12:5758177-5758319	A01182:91:HCWWMDSX3:4:2302:29116:5822,A01182:91:HCWWMDSX3:4:2554:12048:10081,A01182:91:HCWWMDSX3:4:2554:12210:10207,A01182:91:HCWWMDSX3:4:1443:28022:19867	4	+,+,+,+	A01182:91:HCWWMDSX3:4:2526:2483:10989,A01182:91:HCWWMDSX3:4:2526:2437:11631,A01182:91:HCWWMDSX3:4:2306:16830:29199	3	+,+,-	-0.415037499278844	1030204	TCTTTTCTTCTTTTCAAGAC AGG	4	+	Intronic	sc-416795_C	PAM_left_CCN
12	6119198	6119340	12:6119198-6119340	A01182:91:HCWWMDSX3:4:1647:16161:16830	1	-		0		-Inf	669183	TCTTTTCTTCTTTTCAAGAC AGG	4	+	Intronic	sc-416795_C	PAM_left_CCN
12	6176692	6176774	12:6176692-6176774	A01182:91:HCWWMDSX3:4:2102:32940:29857	1	-		0		-Inf	611689	TCTTTTCTTCTTTTCAAGAC AGG	4	+	Intronic	sc-416795_C	PAM_left_CCN
12	6342961	6343103	12:6342961-6343103	A01182:91:HCWWMDSX3:4:1610:19072:3333,A01182:91:HCWWMDSX3:4:1610:19054:3364,A01182:91:HCWWMDSX3:4:2558:26946:35352	3	-,-,-		0		-Inf	445420	TCTTTTCTTCTTTTCAAGAC AGG	4	+	Intronic	sc-416795_C	PAM_left_CCN
12	6739044	6739091	12:6739044-6739091	A01182:91:HCWWMDSX3:4:2102:32940:29857	1	-		0		-Inf	49337	TCTTTTCTTCTTTTCAAGAC AGG	4	+	Intronic	sc-416795_C	PAM_left_CCN
12	6943058	6943098	12:6943058-6943098	A01182:91:HCWWMDSX3:4:1405:32994:27195	1	+		0		-Inf	-154677	TCTTTTCTTCTTTTCAAGAC AGG	4	+	Intronic	sc-416795_C	PAM_left_CCN
12	7254022	7254104	12:7254022-7254104	A01182:91:HCWWMDSX3:4:1109:33003:2942	1	-		0		-Inf	-465641	TCTTTTCTTCTTTTCAAGAC AGG	4	+	Intronic	sc-416795_C	PAM_left_CCN
12	7333509	7333543	12:7333509-7333543	A01182:91:HCWWMDSX3:4:2201:32949:17973	1	-		0		-Inf	-545128	TCTTTTCTTCTTTTCAAGAC AGG	4	+	Intronic	sc-416795_C	PAM_left_CCN
12	7395223	7395306	12:7395223-7395306	A01182:91:HCWWMDSX3:4:1401:32985:34757	1	+		0		-Inf	-606842	TCTTTTCTTCTTTTCAAGAC AGG	4	+	Intronic	sc-416795_C	PAM_left_CCN
12	7531408	7531481	12:7531408-7531481	A01182:91:HCWWMDSX3:4:1109:33003:2942	1	-		0		-Inf	-743027	TCTTTTCTTCTTTTCAAGAC AGG	4	+	Intronic	sc-416795_C	PAM_left_CCN
12	7674055	7674100	12:7674055-7674100	A01182:91:HCWWMDSX3:4:1405:32994:27195	1	-		0		-Inf	-885674	TCTTTTCTTCTTTTCAAGAC AGG	4	+	Intronic	sc-416795_C	PAM_left_CCN
12	8002499	8002603	12:8002499-8002603		0		A01182:91:HCWWMDSX3:4:2333:29821:23202	1	+	Inf	-1214118	TCTTTTCTTCTTTTCAAGAC AGG	4	+	Intronic	sc-416795_C	PAM_left_CCN
12	8368297	8368399	12:8368297-8368399	A01182:91:HCWWMDSX3:4:2406:32940:26663	1	-		0		-Inf	901165	AGGAAAAAGTGGTAACTTCT GGG	4	-	Intergenic	sc-416795_B	PAM_left_CCN
12	8445815	8445957	12:8445815-8445957	A01182:91:HCWWMDSX3:4:1459:12174:30812	1	+	A01182:91:HCWWMDSX3:4:1515:10728:21793,A01182:91:HCWWMDSX3:4:1366:5954:19789,A01182:91:HCWWMDSX3:4:2366:6081:13150	3	-,-,-	158496250072116	823647	AGGAAAAAGTGGTAACTTCT GGG	4	-	Intergenic	sc-416795_B	PAM_left_CCN
12	8669943	8670005	12:8669943-8670005	A01182:91:HCWWMDSX3:4:2102:32940:29857	1	-		0		-Inf	599519	AGGAAAAAGTGGTAACTTCT GGG	4	-	Intergenic	sc-416795_B	PAM_left_CCN
12	8804970	8805017	12:8804970-8805017		0		A01182:91:HCWWMDSX3:4:2503:32949:20165	1	+	Inf	464492	AGGAAAAAGTGGTAACTTCT GGG	4	-	Intergenic	sc-416795_B	PAM_left_CCN
12	8820527	8820629	12:8820527-8820629	A01182:91:HCWWMDSX3:4:2406:32940:26663	1	-		0		-Inf	448935	AGGAAAAAGTGGTAACTTCT GGG	4	-	Intergenic	sc-416795_B	PAM_left_CCN
12	9693722	9693864	12:9693722-9693864		0		A01182:91:HCWWMDSX3:4:2128:26124:22936,A01182:91:HCWWMDSX3:4:1563:12635:13103,A01182:91:HCWWMDSX3:4:1563:12635:13103	3	+,+,-	Inf	104585	GTGTCCAAACGCAGAAAGGA AGG	4	-	Intergenic	sc-416795_C	PAM_right_NGG
12	9968532	9968581	12:9968532-9968581		0		A01182:91:HCWWMDSX3:4:2503:32949:20165	1	-	Inf	-170225	GTGTCCAAACGCAGAAAGGA AGG	4	-	Intergenic	sc-416795_C	PAM_right_NGG
12	10105014	10105047	12:10105014-10105047	A01182:91:HCWWMDSX3:4:1110:32985:18380	1	-		0		-Inf	-306707	GTGTCCAAACGCAGAAAGGA AGG	4	-	Intergenic	sc-416795_C	PAM_right_NGG
12	10362355	10362407	12:10362355-10362407	A01182:91:HCWWMDSX3:4:1509:33013:4679	1	-		0		-Inf	-564048	GTGTCCAAACGCAGAAAGGA AGG	4	-	Intergenic	sc-416795_C	PAM_right_NGG
12	10371955	10372036	12:10371955-10372036	A01182:91:HCWWMDSX3:4:1509:33013:4679	1	-		0		-Inf	-573648	GTGTCCAAACGCAGAAAGGA AGG	4	-	Intergenic	sc-416795_C	PAM_right_NGG
12	10981555	10981607	12:10981555-10981607	A01182:91:HCWWMDSX3:4:2301:32949:23359	1	-		0		-Inf	250183	TAGGTATGAATATGGTCTGA TGG	4	+	Intergenic	sc-416795_A	PAM_left_CCN
12	11003227	11003369	12:11003227-11003369		0		A01182:91:HCWWMDSX3:4:2149:8874:4492,A01182:91:HCWWMDSX3:4:1263:22381:1861	2	+,-	Inf	228511	TAGGTATGAATATGGTCTGA TGG	4	+	Intergenic	sc-416795_A	PAM_left_CCN
12	11106155	11106237	12:11106155-11106237	A01182:91:HCWWMDSX3:4:1405:32994:27195	1	-		0		-Inf	125583	TAGGTATGAATATGGTCTGA TGG	4	+	Intergenic	sc-416795_A	PAM_left_CCN
12	11300440	11300522	12:11300440-11300522	A01182:91:HCWWMDSX3:4:1109:33003:2942	1	-		0		-Inf	-68702	TAGGTATGAATATGGTCTGA TGG	4	+	Intergenic	sc-416795_A	PAM_left_CCN
12	12058482	12058529	12:12058482-12058529		0		A01182:91:HCWWMDSX3:4:2503:32949:20165	1	+	Inf	-826744	TAGGTATGAATATGGTCTGA TGG	4	+	Intergenic	sc-416795_A	PAM_left_CCN
12	12063778	12063825	12:12063778-12063825		0		A01182:91:HCWWMDSX3:4:2503:32949:20165	1	+	Inf	-832040	TAGGTATGAATATGGTCTGA TGG	4	+	Intergenic	sc-416795_A	PAM_left_CCN
12	12130442	12130479	12:12130442-12130479	A01182:91:HCWWMDSX3:4:2202:32958:14982	1	+		0		-Inf	-898704	TAGGTATGAATATGGTCTGA TGG	4	+	Intergenic	sc-416795_A	PAM_left_CCN
12	12141884	12141918	12:12141884-12141918	A01182:91:HCWWMDSX3:4:1303:33003:7263	1	-		0		-Inf	-910146	TAGGTATGAATATGGTCTGA TGG	4	+	Intergenic	sc-416795_A	PAM_left_CCN
12	12203549	12203583	12:12203549-12203583		0		A01182:91:HCWWMDSX3:4:1104:32967:34287	1	-	Inf	-971811	TAGGTATGAATATGGTCTGA TGG	4	+	Intergenic	sc-416795_A	PAM_left_CCN
12	12240488	12240570	12:12240488-12240570	A01182:91:HCWWMDSX3:4:2102:32940:29857	1	-		0		-Inf	-1008750	TAGGTATGAATATGGTCTGA TGG	4	+	Intergenic	sc-416795_A	PAM_left_CCN
12	12316747	12316809	12:12316747-12316809	A01182:91:HCWWMDSX3:4:2102:32940:29857	1	+		0		-Inf	-1085009	TAGGTATGAATATGGTCTGA TGG	4	+	Intergenic	sc-416795_A	PAM_left_CCN
12	12335726	12335781	12:12335726-12335781		0		A01182:91:HCWWMDSX3:4:2601:32931:2785	1	-	Inf	-1103988	TAGGTATGAATATGGTCTGA TGG	4	+	Intergenic	sc-416795_A	PAM_left_CCN
12	12612336	12612478	12:12612336-12612478	A01182:91:HCWWMDSX3:4:2162:24749:23563	1	+	A01182:91:HCWWMDSX3:4:1434:29405:33379	1	-	0	-1380598	TAGGTATGAATATGGTCTGA TGG	4	+	Intergenic	sc-416795_A	PAM_left_CCN
12	13879213	13879355	12:13879213-13879355	A01182:91:HCWWMDSX3:4:2613:20971:35430,A01182:91:HCWWMDSX3:4:2433:1524:17033,A01182:91:HCWWMDSX3:4:1242:15908:19836,A01182:91:HCWWMDSX3:4:1434:25663:27179,A01182:91:HCWWMDSX3:4:1360:20582:4445,A01182:91:HCWWMDSX3:4:2613:20971:35430	6	+,+,-,-,-,-	A01182:91:HCWWMDSX3:4:2270:12328:26944,A01182:91:HCWWMDSX3:4:1608:13819:16720,A01182:91:HCWWMDSX3:4:2357:16468:11600	3	+,-,-	-1	-2647475	TAGGTATGAATATGGTCTGA TGG	4	+	Intergenic	sc-416795_A	PAM_left_CCN
12	14103657	14103799	12:14103657-14103799		0		A01182:91:HCWWMDSX3:4:1146:30852:29183,A01182:91:HCWWMDSX3:4:1517:8115:27696	2	-,-	Inf	-2871919	TAGGTATGAATATGGTCTGA TGG	4	+	Intergenic	sc-416795_A	PAM_left_CCN
12	14515459	14515493	12:14515459-14515493		0		A01182:91:HCWWMDSX3:4:1402:32994:13761	1	+	Inf	-3283721	TAGGTATGAATATGGTCTGA TGG	4	+	Intergenic	sc-416795_A	PAM_left_CCN
12	14671615	14671757	12:14671615-14671757	A01182:91:HCWWMDSX3:4:2430:12264:33191,A01182:91:HCWWMDSX3:4:2430:11758:34287	2	-,-		0		-Inf	3172892	TTCTTCCAAAACAGAAAAGA AGG	4	+	Intergenic	sc-416795_C	PAM_right_NGG
12	15357718	15357803	12:15357718-15357803	A01182:91:HCWWMDSX3:4:2604:32940:35023	1	-		0		-Inf	2486789	TTCTTCCAAAACAGAAAAGA AGG	4	+	Intergenic	sc-416795_C	PAM_right_NGG
12	15588935	15589037	12:15588935-15589037	A01182:91:HCWWMDSX3:4:1602:32967:29089	1	+		0		-Inf	2255572	TTCTTCCAAAACAGAAAAGA AGG	4	+	Intergenic	sc-416795_C	PAM_right_NGG
12	15836535	15836677	12:15836535-15836677	A01182:91:HCWWMDSX3:4:2440:16034:22404,A01182:91:HCWWMDSX3:4:1132:10321:35149	2	+,-	A01182:91:HCWWMDSX3:4:1409:29179:7936,A01182:91:HCWWMDSX3:4:2603:4960:33473	2	+,-	0	2007972	TTCTTCCAAAACAGAAAAGA AGG	4	+	Intergenic	sc-416795_C	PAM_right_NGG
12	16045833	16045975	12:16045833-16045975	A01182:91:HCWWMDSX3:4:1156:26160:30044,A01182:91:HCWWMDSX3:4:1425:9833:25692,A01182:91:HCWWMDSX3:4:1425:9833:25692	3	+,+,-	A01182:91:HCWWMDSX3:4:2570:1696:7247,A01182:91:HCWWMDSX3:4:1608:26395:17769,A01182:91:HCWWMDSX3:4:1608:26187:18349,A01182:91:HCWWMDSX3:4:1608:26196:18364,A01182:91:HCWWMDSX3:4:1418:30355:15389	5	+,-,-,-,-	0.736965594166206	1798674	TTCTTCCAAAACAGAAAAGA AGG	4	+	Intergenic	sc-416795_C	PAM_right_NGG
12	16224947	16224980	12:16224947-16224980	A01182:91:HCWWMDSX3:4:1406:32994:18176	1	+		0		-Inf	1619560	TTCTTCCAAAACAGAAAAGA AGG	4	+	Intergenic	sc-416795_C	PAM_right_NGG
12	17218515	17218598	12:17218515-17218598	A01182:91:HCWWMDSX3:4:1401:32985:34757	1	-		0		-Inf	625992	TTCTTCCAAAACAGAAAAGA AGG	4	+	Intergenic	sc-416795_C	PAM_right_NGG
12	18242617	18242759	12:18242617-18242759	A01182:91:HCWWMDSX3:4:1132:14687:16094,A01182:91:HCWWMDSX3:4:1312:18936:22169,A01182:91:HCWWMDSX3:4:1161:28537:29465	3	+,+,+	A01182:91:HCWWMDSX3:4:1109:15709:22717	1	-	-158496250072116	-398110	TTCTTCCAAAACAGAAAAGA AGG	4	+	Intergenic	sc-416795_C	PAM_right_NGG
12	18333590	18333628	12:18333590-18333628	A01182:91:HCWWMDSX3:4:1401:32985:34757	1	-		0		-Inf	-489083	TTCTTCCAAAACAGAAAAGA AGG	4	+	Intergenic	sc-416795_C	PAM_right_NGG
12	18452712	18452764	12:18452712-18452764		0		A01182:91:HCWWMDSX3:4:1309:32994:29011	1	+	Inf	-608205	TTCTTCCAAAACAGAAAAGA AGG	4	+	Intergenic	sc-416795_C	PAM_right_NGG
12	18788127	18788209	12:18788127-18788209	A01182:91:HCWWMDSX3:4:1109:33003:2942	1	-		0		-Inf	-943620	TTCTTCCAAAACAGAAAAGA AGG	4	+	Intergenic	sc-416795_C	PAM_right_NGG
12	19429579	19429677	12:19429579-19429677	A01182:91:HCWWMDSX3:4:1456:10294:34256	1	+		0		-Inf	-1585072	TTCTTCCAAAACAGAAAAGA AGG	4	+	Intergenic	sc-416795_C	PAM_right_NGG
12	19969487	19969521	12:19969487-19969521	A01182:91:HCWWMDSX3:4:2103:32949:22138	1	+		0		-Inf	-2124980	TTCTTCCAAAACAGAAAAGA AGG	4	+	Intergenic	sc-416795_C	PAM_right_NGG
12	21123854	21123888	12:21123854-21123888		0		A01182:91:HCWWMDSX3:4:1402:32994:13416	1	+	Inf	-3279347	TTCTTCCAAAACAGAAAAGA AGG	4	+	Intergenic	sc-416795_C	PAM_right_NGG
12	21124013	21124098	12:21124013-21124098	A01182:91:HCWWMDSX3:4:2604:32940:35023	1	-		0		-Inf	-3279506	TTCTTCCAAAACAGAAAAGA AGG	4	+	Intergenic	sc-416795_C	PAM_right_NGG
12	22325672	22325804	12:22325672-22325804	A01182:91:HCWWMDSX3:4:2659:1325:19883	1	-		0		-Inf	-4481165	TTCTTCCAAAACAGAAAAGA AGG	4	+	Intergenic	sc-416795_C	PAM_right_NGG
12	22713261	22713363	12:22713261-22713363	A01182:91:HCWWMDSX3:4:2406:32940:26663	1	+		0		-Inf	-4868754	TTCTTCCAAAACAGAAAAGA AGG	4	+	Intergenic	sc-416795_C	PAM_right_NGG
12	23497495	23497637	12:23497495-23497637		0		A01182:91:HCWWMDSX3:4:2354:5077:31203	1	+	Inf	-5652988	TTCTTCCAAAACAGAAAAGA AGG	4	+	Intergenic	sc-416795_C	PAM_right_NGG
12	23733206	23733348	12:23733206-23733348	A01182:91:HCWWMDSX3:4:1638:5077:4398	1	-	A01182:91:HCWWMDSX3:4:2431:28230:6230,A01182:91:HCWWMDSX3:4:2641:5656:21183	2	+,+	1	-5888699	TTCTTCCAAAACAGAAAAGA AGG	4	+	Intergenic	sc-416795_C	PAM_right_NGG
12	24396913	24397055	12:24396913-24397055		0		A01182:91:HCWWMDSX3:4:2575:8332:11569	1	+	Inf	-6552406	TTCTTCCAAAACAGAAAAGA AGG	4	+	Intergenic	sc-416795_C	PAM_right_NGG
12	24474927	24474961	12:24474927-24474961		0		A01182:91:HCWWMDSX3:4:2601:32931:2785	1	+	Inf	-6630420	TTCTTCCAAAACAGAAAAGA AGG	4	+	Intergenic	sc-416795_C	PAM_right_NGG
12	24620125	24620208	12:24620125-24620208	A01182:91:HCWWMDSX3:4:1401:32985:34757	1	-		0		-Inf	-6775618	TTCTTCCAAAACAGAAAAGA AGG	4	+	Intergenic	sc-416795_C	PAM_right_NGG
12	24684172	24684276	12:24684172-24684276	A01182:91:HCWWMDSX3:4:1401:32985:34757	1	-		0		-Inf	-6839665	TTCTTCCAAAACAGAAAAGA AGG	4	+	Intergenic	sc-416795_C	PAM_right_NGG
12	25081280	25081382	12:25081280-25081382	A01182:91:HCWWMDSX3:4:2406:32940:26663	1	-		0		-Inf	6751495	CAGAAATGGGGCTGAGTTCT GGG	4	+	Intergenic	sc-416795_B	PAM_left_CCN
12	25163310	25163359	12:25163310-25163359		0		A01182:91:HCWWMDSX3:4:2503:32949:20165	1	+	Inf	6669465	CAGAAATGGGGCTGAGTTCT GGG	4	+	Intergenic	sc-416795_B	PAM_left_CCN
12	25169203	25169252	12:25169203-25169252		0		A01182:91:HCWWMDSX3:4:2503:32949:20165	1	+	Inf	6663572	CAGAAATGGGGCTGAGTTCT GGG	4	+	Intergenic	sc-416795_B	PAM_left_CCN
12	26655430	26655532	12:26655430-26655532	A01182:91:HCWWMDSX3:4:2406:32940:26663	1	-		0		-Inf	5177345	CAGAAATGGGGCTGAGTTCT GGG	4	+	Intergenic	sc-416795_B	PAM_left_CCN
12	26891493	26891635	12:26891493-26891635	A01182:91:HCWWMDSX3:4:2243:14461:15233,A01182:91:HCWWMDSX3:4:2520:30789:3834,A01182:91:HCWWMDSX3:4:2606:22914:22294,A01182:91:HCWWMDSX3:4:1678:1805:29982	4	+,+,+,-	A01182:91:HCWWMDSX3:4:2641:21260:2331	1	-	-2	4941282	CAGAAATGGGGCTGAGTTCT GGG	4	+	Intergenic	sc-416795_B	PAM_left_CCN
12	27137617	27137651	12:27137617-27137651		0		A01182:91:HCWWMDSX3:4:1402:32994:13416	1	-	Inf	4695158	CAGAAATGGGGCTGAGTTCT GGG	4	+	Intergenic	sc-416795_B	PAM_left_CCN
12	27217018	27217052	12:27217018-27217052		0		A01182:91:HCWWMDSX3:4:2203:32949:14215	1	-	Inf	4615757	CAGAAATGGGGCTGAGTTCT GGG	4	+	Intergenic	sc-416795_B	PAM_left_CCN
12	27410504	27410537	12:27410504-27410537	A01182:91:HCWWMDSX3:4:1406:32994:18176	1	-		0		-Inf	4422271	CAGAAATGGGGCTGAGTTCT GGG	4	+	Intergenic	sc-416795_B	PAM_left_CCN
12	28935502	28935644	12:28935502-28935644		0		A01182:91:HCWWMDSX3:4:1139:28519:2534	1	-	Inf	2897273	CAGAAATGGGGCTGAGTTCT GGG	4	+	Intergenic	sc-416795_B	PAM_left_CCN
12	29175175	29175317	12:29175175-29175317	A01182:91:HCWWMDSX3:4:2244:13810:32612	1	+	A01182:91:HCWWMDSX3:4:2129:19714:9330	1	+	0	2657600	CAGAAATGGGGCTGAGTTCT GGG	4	+	Intergenic	sc-416795_B	PAM_left_CCN
12	29275322	29275368	12:29275322-29275368		0		A01182:91:HCWWMDSX3:4:2503:32949:20165	1	-	Inf	2557453	CAGAAATGGGGCTGAGTTCT GGG	4	+	Intergenic	sc-416795_B	PAM_left_CCN
12	29385265	29385407	12:29385265-29385407	A01182:91:HCWWMDSX3:4:1273:12771:20572,A01182:91:HCWWMDSX3:4:2325:24921:1877	2	+,+		0		-Inf	2447510	CAGAAATGGGGCTGAGTTCT GGG	4	+	Intergenic	sc-416795_B	PAM_left_CCN
12	29664784	29664818	12:29664784-29664818	A01182:91:HCWWMDSX3:4:1101:32994:5149	1	+		0		-Inf	2167991	CAGAAATGGGGCTGAGTTCT GGG	4	+	Intergenic	sc-416795_B	PAM_left_CCN
12	29953796	29953881	12:29953796-29953881	A01182:91:HCWWMDSX3:4:2604:32940:35023	1	-		0		-Inf	1878979	CAGAAATGGGGCTGAGTTCT GGG	4	+	Intergenic	sc-416795_B	PAM_left_CCN
12	30056178	30056227	12:30056178-30056227		0		A01182:91:HCWWMDSX3:4:2503:32949:20165	1	+	Inf	1776597	CAGAAATGGGGCTGAGTTCT GGG	4	+	Intergenic	sc-416795_B	PAM_left_CCN
12	30432048	30432151	12:30432048-30432151	A01182:91:HCWWMDSX3:4:1316:33003:35571	1	-		0		-Inf	1400727	CAGAAATGGGGCTGAGTTCT GGG	4	+	Intergenic	sc-416795_B	PAM_left_CCN
12	30435614	30435648	12:30435614-30435648	A01182:91:HCWWMDSX3:4:2201:32949:17973	1	+		0		-Inf	1397161	CAGAAATGGGGCTGAGTTCT GGG	4	+	Intergenic	sc-416795_B	PAM_left_CCN
12	30849754	30849835	12:30849754-30849835	A01182:91:HCWWMDSX3:4:1509:33013:4679	1	+		0		-Inf	983021	CAGAAATGGGGCTGAGTTCT GGG	4	+	Intergenic	sc-416795_B	PAM_left_CCN
12	31274080	31274113	12:31274080-31274113	A01182:91:HCWWMDSX3:4:1406:32994:18176	1	-		0		-Inf	558695	CAGAAATGGGGCTGAGTTCT GGG	4	+	Intergenic	sc-416795_B	PAM_left_CCN
12	31297686	31297733	12:31297686-31297733	A01182:91:HCWWMDSX3:4:1405:32994:27195	1	-		0		-Inf	535089	CAGAAATGGGGCTGAGTTCT GGG	4	+	Intergenic	sc-416795_B	PAM_left_CCN
12	32774499	32774560	12:32774499-32774560	A01182:91:HCWWMDSX3:4:2102:32940:29857	1	+		0		-Inf	-941724	CAGAAATGGGGCTGAGTTCT GGG	4	+	Intergenic	sc-416795_B	PAM_left_CCN
12	32911331	32911368	12:32911331-32911368	A01182:91:HCWWMDSX3:4:2202:32958:14982	1	-		0		-Inf	-1078556	CAGAAATGGGGCTGAGTTCT GGG	4	+	Intergenic	sc-416795_B	PAM_left_CCN
12	33001211	33001248	12:33001211-33001248	A01182:91:HCWWMDSX3:4:2202:32958:14982	1	+		0		-Inf	-1168436	CAGAAATGGGGCTGAGTTCT GGG	4	+	Intergenic	sc-416795_B	PAM_left_CCN
12	33109366	33109420	12:33109366-33109420	A01182:91:HCWWMDSX3:4:1302:33003:17597	1	+		0		-Inf	-1276591	CAGAAATGGGGCTGAGTTCT GGG	4	+	Intergenic	sc-416795_B	PAM_left_CCN
12	33926102	33926157	12:33926102-33926157		0		A01182:91:HCWWMDSX3:4:2601:32931:2785	1	+	Inf	-2093327	CAGAAATGGGGCTGAGTTCT GGG	4	+	Intergenic	sc-416795_B	PAM_left_CCN
12	33933434	33933468	12:33933434-33933468	A01182:91:HCWWMDSX3:4:2201:32949:17973	1	-		0		-Inf	-2100659	CAGAAATGGGGCTGAGTTCT GGG	4	+	Intergenic	sc-416795_B	PAM_left_CCN
12	34073923	34074005	12:34073923-34074005	A01182:91:HCWWMDSX3:4:1109:33003:2942	1	-		0		-Inf	-2241148	CAGAAATGGGGCTGAGTTCT GGG	4	+	Intergenic	sc-416795_B	PAM_left_CCN
12	34074022	34074056	12:34074022-34074056	A01182:91:HCWWMDSX3:4:2201:32949:17973	1	-		0		-Inf	-2241247	CAGAAATGGGGCTGAGTTCT GGG	4	+	Intergenic	sc-416795_B	PAM_left_CCN
12	38580925	38580980	12:38580925-38580980		0		A01182:91:HCWWMDSX3:4:2601:32931:2785	1	+	Inf	-56494	ATAACTTACCCAAAGTTCCG TGG	4	-	Intergenic	sc-416795_B	PAM_right_NGG
12	38622839	38622872	12:38622839-38622872	A01182:91:HCWWMDSX3:4:1406:32994:18176	1	-		0		-Inf	-98408	ATAACTTACCCAAAGTTCCG TGG	4	-	Intergenic	sc-416795_B	PAM_right_NGG
12	39265506	39265584	12:39265506-39265584	A01182:91:HCWWMDSX3:4:1401:32985:34757	1	+		0		-Inf	-741075	ATAACTTACCCAAAGTTCCG TGG	4	-	Intergenic	sc-416795_B	PAM_right_NGG
12	39751681	39751764	12:39751681-39751764	A01182:91:HCWWMDSX3:4:1401:32985:34757	1	+		0		-Inf	-1227250	ATAACTTACCCAAAGTTCCG TGG	4	-	Intergenic	sc-416795_B	PAM_right_NGG
12	39838120	39838203	12:39838120-39838203	A01182:91:HCWWMDSX3:4:1401:32985:34757	1	+		0		-Inf	-1313689	ATAACTTACCCAAAGTTCCG TGG	4	-	Intergenic	sc-416795_B	PAM_right_NGG
12	39981193	39981227	12:39981193-39981227	A01182:91:HCWWMDSX3:4:2201:32949:17973	1	-		0		-Inf	-1456762	ATAACTTACCCAAAGTTCCG TGG	4	-	Intergenic	sc-416795_B	PAM_right_NGG
12	40269286	40269428	12:40269286-40269428		0		A01182:91:HCWWMDSX3:4:1446:18945:25629	1	-	Inf	-1744855	ATAACTTACCCAAAGTTCCG TGG	4	-	Intergenic	sc-416795_B	PAM_right_NGG
12	41182103	41182183	12:41182103-41182183	A01182:91:HCWWMDSX3:4:1109:33003:2942	1	+		0		-Inf	1699281	TCAGTCTGAATATTTTCTTT TGG	4	+	Intergenic	sc-416795_A	PAM_left_CCN
12	41666898	41666983	12:41666898-41666983	A01182:91:HCWWMDSX3:4:2604:32940:35023	1	+		0		-Inf	1214486	TCAGTCTGAATATTTTCTTT TGG	4	+	Intergenic	sc-416795_A	PAM_left_CCN
12	42065878	42065960	12:42065878-42065960	A01182:91:HCWWMDSX3:4:1109:33003:2942	1	-		0		-Inf	815506	TCAGTCTGAATATTTTCTTT TGG	4	+	Intergenic	sc-416795_A	PAM_left_CCN
12	42252249	42252301	12:42252249-42252301	A01182:91:HCWWMDSX3:4:1302:33003:17597	1	-		0		-Inf	629135	TCAGTCTGAATATTTTCTTT TGG	4	+	Intergenic	sc-416795_A	PAM_left_CCN
12	42331656	42331798	12:42331656-42331798	A01182:91:HCWWMDSX3:4:2326:10782:16157,A01182:91:HCWWMDSX3:4:2567:1823:14951	2	-,+		0		-Inf	549728	TCAGTCTGAATATTTTCTTT TGG	4	+	Intergenic	sc-416795_A	PAM_left_CCN
12	42453827	42453969	12:42453827-42453969	A01182:91:HCWWMDSX3:4:2555:15872:6809	1	-		0		-Inf	427557	TCAGTCTGAATATTTTCTTT TGG	4	+	Intergenic	sc-416795_A	PAM_left_CCN
12	42520955	42521007	12:42520955-42521007	A01182:91:HCWWMDSX3:4:2301:32949:23359	1	+		0		-Inf	360429	TCAGTCTGAATATTTTCTTT TGG	4	+	Intergenic	sc-416795_A	PAM_left_CCN
12	42714011	42714114	12:42714011-42714114	A01182:91:HCWWMDSX3:4:1401:32985:34757	1	+		0		-Inf	167373	TCAGTCTGAATATTTTCTTT TGG	4	+	Intergenic	sc-416795_A	PAM_left_CCN
12	42898518	42898660	12:42898518-42898660	A01182:91:HCWWMDSX3:4:1453:15600:1892	1	+	A01182:91:HCWWMDSX3:4:2510:9498:10081,A01182:91:HCWWMDSX3:4:2510:9787:11616	2	-,-	1	-17134	TCAGTCTGAATATTTTCTTT TGG	4	+	Intergenic	sc-416795_A	PAM_left_CCN
12	43384755	43384793	12:43384755-43384793	A01182:91:HCWWMDSX3:4:1401:32985:34757	1	-		0		-Inf	-503371	TCAGTCTGAATATTTTCTTT TGG	4	+	Intergenic	sc-416795_A	PAM_left_CCN
12	43623045	43623130	12:43623045-43623130	A01182:91:HCWWMDSX3:4:2604:32940:35023	1	+		0		-Inf	-741661	TCAGTCTGAATATTTTCTTT TGG	4	+	Intergenic	sc-416795_A	PAM_left_CCN
12	44072874	44072908	12:44072874-44072908		0		A01182:91:HCWWMDSX3:4:1104:32967:34287	1	-	Inf	-1191490	TCAGTCTGAATATTTTCTTT TGG	4	+	Intergenic	sc-416795_A	PAM_left_CCN
12	44250162	44250196	12:44250162-44250196		0		A01182:91:HCWWMDSX3:4:1402:32994:13416	1	+	Inf	1108462	AGAAAATAGAGGGAAGTTCT TGG	4	+	Intronic	sc-416795_B	PAM_left_CCN
12	44260102	44260242	12:44260102-44260242	A01182:91:HCWWMDSX3:4:2201:26675:32534,A01182:91:HCWWMDSX3:4:2201:26675:32534	2	+,-		0		-Inf	1098522	AGAAAATAGAGGGAAGTTCT TGG	4	+	Intronic	sc-416795_B	PAM_left_CCN
12	44684578	44684660	12:44684578-44684660	A01182:91:HCWWMDSX3:4:1109:33003:2942	1	+		0		-Inf	674046	AGAAAATAGAGGGAAGTTCT TGG	4	+	Intronic	sc-416795_B	PAM_left_CCN
12	45136329	45136363	12:45136329-45136363		0		A01182:91:HCWWMDSX3:4:2402:32958:13761	1	+	Inf	222295	AGAAAATAGAGGGAAGTTCT TGG	4	+	Intronic	sc-416795_B	PAM_left_CCN
12	45262570	45262604	12:45262570-45262604		0		A01182:91:HCWWMDSX3:4:1203:32994:13322	1	-	Inf	96054	AGAAAATAGAGGGAAGTTCT TGG	4	+	Intronic	sc-416795_B	PAM_left_CCN
12	45618916	45618998	12:45618916-45618998	A01182:91:HCWWMDSX3:4:2102:32940:29857	1	+		0		-Inf	-260292	AGAAAATAGAGGGAAGTTCT TGG	4	+	Intronic	sc-416795_B	PAM_left_CCN
12	45626207	45626289	12:45626207-45626289	A01182:91:HCWWMDSX3:4:1405:32994:27195	1	-		0		-Inf	-267583	AGAAAATAGAGGGAAGTTCT TGG	4	+	Intronic	sc-416795_B	PAM_left_CCN
12	46041702	46041784	12:46041702-46041784	A01182:91:HCWWMDSX3:4:1401:32985:34757	1	+		0		-Inf	-683078	AGAAAATAGAGGGAAGTTCT TGG	4	+	Intronic	sc-416795_B	PAM_left_CCN
12	46421564	46421616	12:46421564-46421616	A01182:91:HCWWMDSX3:4:2604:32940:35023	1	+		0		-Inf	-1062940	AGAAAATAGAGGGAAGTTCT TGG	4	+	Intronic	sc-416795_B	PAM_left_CCN
12	46997124	46997158	12:46997124-46997158		0		A01182:91:HCWWMDSX3:4:1402:32994:13416	1	+	Inf	-1638500	AGAAAATAGAGGGAAGTTCT TGG	4	+	Intronic	sc-416795_B	PAM_left_CCN
12	47217772	47217819	12:47217772-47217819	A01182:91:HCWWMDSX3:4:2301:32949:23359	1	-		0		-Inf	-1859148	AGAAAATAGAGGGAAGTTCT TGG	4	+	Intronic	sc-416795_B	PAM_left_CCN
12	47387250	47387284	12:47387250-47387284		0		A01182:91:HCWWMDSX3:4:1203:32994:13322	1	+	Inf	-2028626	AGAAAATAGAGGGAAGTTCT TGG	4	+	Intronic	sc-416795_B	PAM_left_CCN
12	48406330	48406412	12:48406330-48406412	A01182:91:HCWWMDSX3:4:1109:33003:2942	1	+		0		-Inf	-3047706	AGAAAATAGAGGGAAGTTCT TGG	4	+	Intronic	sc-416795_B	PAM_left_CCN
12	48685754	48685840	12:48685754-48685840	A01182:91:HCWWMDSX3:4:2301:32949:23359	1	+		0		-Inf	-3327130	AGAAAATAGAGGGAAGTTCT TGG	4	+	Intronic	sc-416795_B	PAM_left_CCN
12	48726746	48726783	12:48726746-48726783	A01182:91:HCWWMDSX3:4:2202:32958:14982	1	-		0		-Inf	-3368122	AGAAAATAGAGGGAAGTTCT TGG	4	+	Intronic	sc-416795_B	PAM_left_CCN
12	48930878	48930930	12:48930878-48930930	A01182:91:HCWWMDSX3:4:1405:32994:27195	1	+		0		-Inf	-3572254	AGAAAATAGAGGGAAGTTCT TGG	4	+	Intronic	sc-416795_B	PAM_left_CCN
12	49147235	49147269	12:49147235-49147269		0		A01182:91:HCWWMDSX3:4:1203:32994:13322	1	-	Inf	-3788611	AGAAAATAGAGGGAAGTTCT TGG	4	+	Intronic	sc-416795_B	PAM_left_CCN
12	49148607	49148658	12:49148607-49148658	A01182:91:HCWWMDSX3:4:2102:32940:29857	1	-		0		-Inf	-3789983	AGAAAATAGAGGGAAGTTCT TGG	4	+	Intronic	sc-416795_B	PAM_left_CCN
12	49248784	49248845	12:49248784-49248845	A01182:91:HCWWMDSX3:4:2102:32940:29857	1	-		0		-Inf	-3890160	AGAAAATAGAGGGAAGTTCT TGG	4	+	Intronic	sc-416795_B	PAM_left_CCN
12	49315438	49315501	12:49315438-49315501	A01182:91:HCWWMDSX3:4:2301:32949:23359	1	+		0		-Inf	-3956814	AGAAAATAGAGGGAAGTTCT TGG	4	+	Intronic	sc-416795_B	PAM_left_CCN
12	49452907	49452959	12:49452907-49452959	A01182:91:HCWWMDSX3:4:1405:32994:27195	1	+		0		-Inf	-4094283	AGAAAATAGAGGGAAGTTCT TGG	4	+	Intronic	sc-416795_B	PAM_left_CCN
12	49646909	49647051	12:49646909-49647051	A01182:91:HCWWMDSX3:4:1501:1416:20666	1	-		0		-Inf	-4288285	AGAAAATAGAGGGAAGTTCT TGG	4	+	Intronic	sc-416795_B	PAM_left_CCN
12	49712538	49712587	12:49712538-49712587	A01182:91:HCWWMDSX3:4:2301:32949:23359	1	-		0		-Inf	-4353914	AGAAAATAGAGGGAAGTTCT TGG	4	+	Intronic	sc-416795_B	PAM_left_CCN
12	49903783	49903925	12:49903783-49903925		0		A01182:91:HCWWMDSX3:4:2265:29613:4899,A01182:91:HCWWMDSX3:4:2301:29496:26396,A01182:91:HCWWMDSX3:4:2353:3134:20666,A01182:91:HCWWMDSX3:4:2212:9408:28087	4	+,-,-,-	Inf	-4545159	AGAAAATAGAGGGAAGTTCT TGG	4	+	Intronic	sc-416795_B	PAM_left_CCN
12	51175569	51175609	12:51175569-51175609	A01182:91:HCWWMDSX3:4:1405:32994:27195	1	-		0		-Inf	-5816945	AGAAAATAGAGGGAAGTTCT TGG	4	+	Intronic	sc-416795_B	PAM_left_CCN
12	51279025	51279089	12:51279025-51279089	A01182:91:HCWWMDSX3:4:2301:32949:23359	1	+		0		-Inf	-5920401	AGAAAATAGAGGGAAGTTCT TGG	4	+	Intronic	sc-416795_B	PAM_left_CCN
12	51483958	51483991	12:51483958-51483991	A01182:91:HCWWMDSX3:4:1406:32994:18176	1	+		0		-Inf	-6125334	AGAAAATAGAGGGAAGTTCT TGG	4	+	Intronic	sc-416795_B	PAM_left_CCN
12	51624416	51624450	12:51624416-51624450		0		A01182:91:HCWWMDSX3:4:1402:32994:13416	1	-	Inf	-6265792	AGAAAATAGAGGGAAGTTCT TGG	4	+	Intronic	sc-416795_B	PAM_left_CCN
12	51858343	51858380	12:51858343-51858380	A01182:91:HCWWMDSX3:4:2202:32958:14982	1	-		0		-Inf	-6499719	AGAAAATAGAGGGAAGTTCT TGG	4	+	Intronic	sc-416795_B	PAM_left_CCN
12	52989299	52989333	12:52989299-52989333		0		A01182:91:HCWWMDSX3:4:1104:32967:34287	1	-	Inf	-7630675	AGAAAATAGAGGGAAGTTCT TGG	4	+	Intronic	sc-416795_B	PAM_left_CCN
12	53135828	53135865	12:53135828-53135865	A01182:91:HCWWMDSX3:4:2202:32958:14982	1	-		0		-Inf	-7777204	AGAAAATAGAGGGAAGTTCT TGG	4	+	Intronic	sc-416795_B	PAM_left_CCN
12	53272003	53272051	12:53272003-53272051	A01182:91:HCWWMDSX3:4:2102:32940:29857	1	-		0		-Inf	7867347	ATATTCTAAATCAGAAAAGA TGG	4	-	Intergenic	sc-416795_C	PAM_right_NGG
12	53351651	53351733	12:53351651-53351733	A01182:91:HCWWMDSX3:4:1405:32994:27195	1	+		0		-Inf	7787699	ATATTCTAAATCAGAAAAGA TGG	4	-	Intergenic	sc-416795_C	PAM_right_NGG
12	54767758	54767792	12:54767758-54767792		0		A01182:91:HCWWMDSX3:4:1402:32994:13416	1	-	Inf	6371592	ATATTCTAAATCAGAAAAGA TGG	4	-	Intergenic	sc-416795_C	PAM_right_NGG
12	54779651	54779733	12:54779651-54779733	A01182:91:HCWWMDSX3:4:1109:33003:2942	1	-		0		-Inf	6359699	ATATTCTAAATCAGAAAAGA TGG	4	-	Intergenic	sc-416795_C	PAM_right_NGG
12	54885989	54886023	12:54885989-54886023	A01182:91:HCWWMDSX3:4:2201:32949:17973	1	+		0		-Inf	6253361	ATATTCTAAATCAGAAAAGA TGG	4	-	Intergenic	sc-416795_C	PAM_right_NGG
12	55084476	55084510	12:55084476-55084510	A01182:91:HCWWMDSX3:4:2201:32949:17973	1	+		0		-Inf	6054874	ATATTCTAAATCAGAAAAGA TGG	4	-	Intergenic	sc-416795_C	PAM_right_NGG
12	55666031	55666065	12:55666031-55666065		0		A01182:91:HCWWMDSX3:4:2603:32958:8281	1	+	Inf	5473319	ATATTCTAAATCAGAAAAGA TGG	4	-	Intergenic	sc-416795_C	PAM_right_NGG
12	55722404	55722441	12:55722404-55722441	A01182:91:HCWWMDSX3:4:2202:32958:14982	1	+		0		-Inf	5416946	ATATTCTAAATCAGAAAAGA TGG	4	-	Intergenic	sc-416795_C	PAM_right_NGG
12	55864727	55864809	12:55864727-55864809	A01182:91:HCWWMDSX3:4:1405:32994:27195	1	-		0		-Inf	5274623	ATATTCTAAATCAGAAAAGA TGG	4	-	Intergenic	sc-416795_C	PAM_right_NGG
12	56831682	56831824	12:56831682-56831824	A01182:91:HCWWMDSX3:4:1228:15456:26944	1	+		0		-Inf	4307668	ATATTCTAAATCAGAAAAGA TGG	4	-	Intergenic	sc-416795_C	PAM_right_NGG
12	57041736	57041878	12:57041736-57041878		0		A01182:91:HCWWMDSX3:4:2374:2148:20118	1	+	Inf	4097614	ATATTCTAAATCAGAAAAGA TGG	4	-	Intergenic	sc-416795_C	PAM_right_NGG
12	58109079	58109185	12:58109079-58109185		0		A01182:91:HCWWMDSX3:4:2333:29821:23202	1	-	Inf	3030271	ATATTCTAAATCAGAAAAGA TGG	4	-	Intergenic	sc-416795_C	PAM_right_NGG
12	58903373	58903407	12:58903373-58903407		0		A01182:91:HCWWMDSX3:4:1402:32994:13416	1	-	Inf	2235977	ATATTCTAAATCAGAAAAGA TGG	4	-	Intergenic	sc-416795_C	PAM_right_NGG
12	58983543	58983685	12:58983543-58983685	A01182:91:HCWWMDSX3:4:2541:16333:21136,A01182:91:HCWWMDSX3:4:2157:16966:25144,A01182:91:HCWWMDSX3:4:2165:20627:16423	3	+,+,-	A01182:91:HCWWMDSX3:4:2608:18945:30452	1	+	-158496250072116	2155807	ATATTCTAAATCAGAAAAGA TGG	4	-	Intergenic	sc-416795_C	PAM_right_NGG
12	59146644	59146786	12:59146644-59146786	A01182:91:HCWWMDSX3:4:2530:21793:3912	1	+		0		-Inf	1992706	ATATTCTAAATCAGAAAAGA TGG	4	-	Intergenic	sc-416795_C	PAM_right_NGG
12	59225437	59225471	12:59225437-59225471	A01182:91:HCWWMDSX3:4:2201:32949:17973	1	+		0		-Inf	1913913	ATATTCTAAATCAGAAAAGA TGG	4	-	Intergenic	sc-416795_C	PAM_right_NGG
12	59225488	59225570	12:59225488-59225570	A01182:91:HCWWMDSX3:4:1109:33003:2942	1	+		0		-Inf	1913862	ATATTCTAAATCAGAAAAGA TGG	4	-	Intergenic	sc-416795_C	PAM_right_NGG
12	59686493	59686635	12:59686493-59686635	A01182:91:HCWWMDSX3:4:1476:27651:28369,A01182:91:HCWWMDSX3:4:1476:27859:30389	2	-,-		0		-Inf	1452857	ATATTCTAAATCAGAAAAGA TGG	4	-	Intergenic	sc-416795_C	PAM_right_NGG
12	59953187	59953329	12:59953187-59953329	A01182:91:HCWWMDSX3:4:2530:21793:3912	1	+		0		-Inf	1186163	ATATTCTAAATCAGAAAAGA TGG	4	-	Intergenic	sc-416795_C	PAM_right_NGG
12	60957473	60957522	12:60957473-60957522		0		A01182:91:HCWWMDSX3:4:2503:32949:20165	1	-	Inf	181877	ATATTCTAAATCAGAAAAGA TGG	4	-	Intergenic	sc-416795_C	PAM_right_NGG
12	60979540	60979586	12:60979540-60979586		0		A01182:91:HCWWMDSX3:4:2503:32949:20165	1	-	Inf	159810	ATATTCTAAATCAGAAAAGA TGG	4	-	Intergenic	sc-416795_C	PAM_right_NGG
12	61046827	61046860	12:61046827-61046860	A01182:91:HCWWMDSX3:4:1406:32994:18176	1	+		0		-Inf	92523	ATATTCTAAATCAGAAAAGA TGG	4	-	Intergenic	sc-416795_C	PAM_right_NGG
12	61642511	61642593	12:61642511-61642593	A01182:91:HCWWMDSX3:4:2202:32958:12633	1	-		0		-Inf	-503161	ATATTCTAAATCAGAAAAGA TGG	4	-	Intergenic	sc-416795_C	PAM_right_NGG
12	62364858	62364933	12:62364858-62364933	A01182:91:HCWWMDSX3:4:1401:32985:34757	1	-		0		-Inf	-1225508	ATATTCTAAATCAGAAAAGA TGG	4	-	Intergenic	sc-416795_C	PAM_right_NGG
12	62476594	62476636	12:62476594-62476636	A01182:91:HCWWMDSX3:4:2406:32940:26663	1	+		0		-Inf	-1337244	ATATTCTAAATCAGAAAAGA TGG	4	-	Intergenic	sc-416795_C	PAM_right_NGG
12	62729945	62729991	12:62729945-62729991		0		A01182:91:HCWWMDSX3:4:2503:32949:20165	1	+	Inf	-1590595	ATATTCTAAATCAGAAAAGA TGG	4	-	Intergenic	sc-416795_C	PAM_right_NGG
12	62822663	62822712	12:62822663-62822712	A01182:91:HCWWMDSX3:4:1109:33003:2942	1	-		0		-Inf	-1683313	ATATTCTAAATCAGAAAAGA TGG	4	-	Intergenic	sc-416795_C	PAM_right_NGG
12	63111007	63111111	12:63111007-63111111	A01182:91:HCWWMDSX3:4:1401:32985:34757	1	-		0		-Inf	-1971657	ATATTCTAAATCAGAAAAGA TGG	4	-	Intergenic	sc-416795_C	PAM_right_NGG
12	63189424	63189458	12:63189424-63189458	A01182:91:HCWWMDSX3:4:2201:32949:17973	1	+		0		-Inf	-2050074	ATATTCTAAATCAGAAAAGA TGG	4	-	Intergenic	sc-416795_C	PAM_right_NGG
12	63243714	63243856	12:63243714-63243856	A01182:91:HCWWMDSX3:4:1453:15600:1892	1	-	A01182:91:HCWWMDSX3:4:2510:9498:10081,A01182:91:HCWWMDSX3:4:2510:9787:11616	2	+,+	1	-2104364	ATATTCTAAATCAGAAAAGA TGG	4	-	Intergenic	sc-416795_C	PAM_right_NGG
12	64290460	64290494	12:64290460-64290494	A01182:91:HCWWMDSX3:4:2201:32949:17973	1	+		0		-Inf	-3151110	ATATTCTAAATCAGAAAAGA TGG	4	-	Intergenic	sc-416795_C	PAM_right_NGG
12	64778724	64778758	12:64778724-64778758		0		A01182:91:HCWWMDSX3:4:1104:32967:34287	1	+	Inf	-3639374	ATATTCTAAATCAGAAAAGA TGG	4	-	Intergenic	sc-416795_C	PAM_right_NGG
12	65096188	65096222	12:65096188-65096222		0		A01182:91:HCWWMDSX3:4:1402:32994:13416	1	+	Inf	-3956838	ATATTCTAAATCAGAAAAGA TGG	4	-	Intergenic	sc-416795_C	PAM_right_NGG
12	65550009	65550106	12:65550009-65550106	A01182:91:HCWWMDSX3:4:1456:10294:34256	1	+		0		-Inf	-4410659	ATATTCTAAATCAGAAAAGA TGG	4	-	Intergenic	sc-416795_C	PAM_right_NGG
12	65862101	65862138	12:65862101-65862138	A01182:91:HCWWMDSX3:4:2202:32958:14982	1	+		0		-Inf	-4722751	ATATTCTAAATCAGAAAAGA TGG	4	-	Intergenic	sc-416795_C	PAM_right_NGG
12	67345136	67345209	12:67345136-67345209	A01182:91:HCWWMDSX3:4:1401:32985:34757	1	-		0		-Inf	-6205786	ATATTCTAAATCAGAAAAGA TGG	4	-	Intergenic	sc-416795_C	PAM_right_NGG
12	67940476	67940618	12:67940476-67940618	A01182:91:HCWWMDSX3:4:1320:6641:15562	1	+	A01182:91:HCWWMDSX3:4:1365:32262:21668	1	+	0	6021865	GTCGTCTCACGCAGCAAGGA GGG	4	-	Intergenic	sc-416795_C	PAM_right_NGG
12	68772294	68772331	12:68772294-68772331	A01182:91:HCWWMDSX3:4:2202:32958:14982	1	+		0		-Inf	5190047	GTCGTCTCACGCAGCAAGGA GGG	4	-	Intergenic	sc-416795_C	PAM_right_NGG
12	69556337	69556479	12:69556337-69556479		0		A01182:91:HCWWMDSX3:4:2116:8269:16845	1	-	Inf	4406004	GTCGTCTCACGCAGCAAGGA GGG	4	-	Intergenic	sc-416795_C	PAM_right_NGG
12	69804466	69804608	12:69804466-69804608	A01182:91:HCWWMDSX3:4:2530:21793:3912	1	-		0		-Inf	4157875	GTCGTCTCACGCAGCAAGGA GGG	4	-	Intergenic	sc-416795_C	PAM_right_NGG
12	70185965	70186038	12:70185965-70186038	A01182:91:HCWWMDSX3:4:2406:32940:26663	1	-		0		-Inf	3776376	GTCGTCTCACGCAGCAAGGA GGG	4	-	Intergenic	sc-416795_C	PAM_right_NGG
12	70454040	70454089	12:70454040-70454089	A01182:91:HCWWMDSX3:4:2406:32940:26663	1	-		0		-Inf	3508301	GTCGTCTCACGCAGCAAGGA GGG	4	-	Intergenic	sc-416795_C	PAM_right_NGG
12	71120856	71120938	12:71120856-71120938	A01182:91:HCWWMDSX3:4:1109:33003:2942	1	-		0		-Inf	2841485	GTCGTCTCACGCAGCAAGGA GGG	4	-	Intergenic	sc-416795_C	PAM_right_NGG
12	71469778	71469920	12:71469778-71469920		0		A01182:91:HCWWMDSX3:4:2554:6912:35070	1	+	Inf	2492563	GTCGTCTCACGCAGCAAGGA GGG	4	-	Intergenic	sc-416795_C	PAM_right_NGG
12	72479882	72479915	12:72479882-72479915	A01182:91:HCWWMDSX3:4:1406:32994:18176	1	+		0		-Inf	1482459	GTCGTCTCACGCAGCAAGGA GGG	4	-	Intergenic	sc-416795_C	PAM_right_NGG
12	72737523	72737665	12:72737523-72737665		0		A01182:91:HCWWMDSX3:4:1643:17318:6652	1	-	Inf	1224818	GTCGTCTCACGCAGCAAGGA GGG	4	-	Intergenic	sc-416795_C	PAM_right_NGG
12	72883973	72884034	12:72883973-72884034	A01182:91:HCWWMDSX3:4:2102:32940:29857	1	+		0		-Inf	1078368	GTCGTCTCACGCAGCAAGGA GGG	4	-	Intergenic	sc-416795_C	PAM_right_NGG
12	73150783	73150865	12:73150783-73150865	A01182:91:HCWWMDSX3:4:1109:33003:2942	1	+		0		-Inf	811558	GTCGTCTCACGCAGCAAGGA GGG	4	-	Intergenic	sc-416795_C	PAM_right_NGG
12	73301333	73301475	12:73301333-73301475	A01182:91:HCWWMDSX3:4:2610:25717:22294,A01182:91:HCWWMDSX3:4:2214:10366:21637	2	-,-		0		-Inf	661008	GTCGTCTCACGCAGCAAGGA GGG	4	-	Intergenic	sc-416795_C	PAM_right_NGG
12	73983218	73983303	12:73983218-73983303	A01182:91:HCWWMDSX3:4:2604:32940:35023	1	-		0		-Inf	-20877	GTCGTCTCACGCAGCAAGGA GGG	4	-	Intergenic	sc-416795_C	PAM_right_NGG
12	74996520	74996552	12:74996520-74996552		0		A01182:91:HCWWMDSX3:4:1402:32994:13416	1	+	Inf	-1034179	GTCGTCTCACGCAGCAAGGA GGG	4	-	Intergenic	sc-416795_C	PAM_right_NGG
12	75076487	75076539	12:75076487-75076539	A01182:91:HCWWMDSX3:4:1405:32994:27195	1	-		0		-Inf	-1114146	GTCGTCTCACGCAGCAAGGA GGG	4	-	Intergenic	sc-416795_C	PAM_right_NGG
12	75372269	75372306	12:75372269-75372306	A01182:91:HCWWMDSX3:4:2202:32958:14982	1	+		0		-Inf	1347387	TGGGTCTGAATATGTTGTCC AGG	4	-	Intergenic	sc-416795_A	PAM_left_CCN
12	75412677	75412762	12:75412677-75412762	A01182:91:HCWWMDSX3:4:2604:32940:35023	1	-		0		-Inf	1306979	TGGGTCTGAATATGTTGTCC AGG	4	-	Intergenic	sc-416795_A	PAM_left_CCN
12	75619853	75619925	12:75619853-75619925	A01182:91:HCWWMDSX3:4:1401:32985:34757	1	+		0		-Inf	1099803	TGGGTCTGAATATGTTGTCC AGG	4	-	Intergenic	sc-416795_A	PAM_left_CCN
12	75942939	75942977	12:75942939-75942977	A01182:91:HCWWMDSX3:4:1405:32994:27195	1	+		0		-Inf	776717	TGGGTCTGAATATGTTGTCC AGG	4	-	Intergenic	sc-416795_A	PAM_left_CCN
12	76443586	76443641	12:76443586-76443641		0		A01182:91:HCWWMDSX3:4:2601:32931:2785	1	+	Inf	276070	TGGGTCTGAATATGTTGTCC AGG	4	-	Intergenic	sc-416795_A	PAM_left_CCN
12	77707358	77707396	12:77707358-77707396	A01182:91:HCWWMDSX3:4:1401:32985:34757	1	-		0		-Inf	460875	AGGAATTAGGGGTAAGTTCC AGG	3	+	Intronic	sc-416795_B	PAM_left_CCN
12	80162120	80162262	12:80162120-80162262	A01182:91:HCWWMDSX3:4:1407:12048:31751,A01182:91:HCWWMDSX3:4:2368:29035:9627,A01182:91:HCWWMDSX3:4:2125:6244:23797	3	+,-,-		0		-Inf	-1993887	AGGAATTAGGGGTAAGTTCC AGG	3	+	Intronic	sc-416795_B	PAM_left_CCN
12	80464774	80464826	12:80464774-80464826	A01182:91:HCWWMDSX3:4:1109:33003:2942	1	-		0		-Inf	-2296541	AGGAATTAGGGGTAAGTTCC AGG	3	+	Intronic	sc-416795_B	PAM_left_CCN
12	80807111	80807172	12:80807111-80807172	A01182:91:HCWWMDSX3:4:2102:32940:29857	1	+		0		-Inf	-2638878	AGGAATTAGGGGTAAGTTCC AGG	3	+	Intronic	sc-416795_B	PAM_left_CCN
12	81833015	81833049	12:81833015-81833049		0		A01182:91:HCWWMDSX3:4:1307:33003:13902	1	+	Inf	3083576	AGGAGATAGGAGTAAGTTCC AGG	4	+	Intergenic	sc-416795_B	PAM_left_CCN
12	81975462	81975511	12:81975462-81975511		0		A01182:91:HCWWMDSX3:4:2503:32949:20165	1	-	Inf	2941129	AGGAGATAGGAGTAAGTTCC AGG	4	+	Intergenic	sc-416795_B	PAM_left_CCN
12	82632303	82632337	12:82632303-82632337	A01182:91:HCWWMDSX3:4:2201:32949:17973	1	+		0		-Inf	2284288	AGGAGATAGGAGTAAGTTCC AGG	4	+	Intergenic	sc-416795_B	PAM_left_CCN
12	82752370	82752425	12:82752370-82752425		0		A01182:91:HCWWMDSX3:4:2601:32931:2785	1	-	Inf	2164221	AGGAGATAGGAGTAAGTTCC AGG	4	+	Intergenic	sc-416795_B	PAM_left_CCN
12	82805137	82805180	12:82805137-82805180	A01182:91:HCWWMDSX3:4:1509:33013:4679	1	+		0		-Inf	2111454	AGGAGATAGGAGTAAGTTCC AGG	4	+	Intergenic	sc-416795_B	PAM_left_CCN
12	83321529	83321633	12:83321529-83321633	A01182:91:HCWWMDSX3:4:1401:32985:34757	1	-		0		-Inf	1595062	AGGAGATAGGAGTAAGTTCC AGG	4	+	Intergenic	sc-416795_B	PAM_left_CCN
12	84026220	84026254	12:84026220-84026254		0		A01182:91:HCWWMDSX3:4:1402:32994:13416	1	+	Inf	890371	AGGAGATAGGAGTAAGTTCC AGG	4	+	Intergenic	sc-416795_B	PAM_left_CCN
12	84761849	84761894	12:84761849-84761894	A01182:91:HCWWMDSX3:4:1405:32994:27195	1	+		0		-Inf	154742	AGGAGATAGGAGTAAGTTCC AGG	4	+	Intergenic	sc-416795_B	PAM_left_CCN
12	85432791	85432824	12:85432791-85432824	A01182:91:HCWWMDSX3:4:1406:32994:18176	1	+		0		-Inf	-516200	AGGAGATAGGAGTAAGTTCC AGG	4	+	Intergenic	sc-416795_B	PAM_left_CCN
12	86119564	86119608	12:86119564-86119608	A01182:91:HCWWMDSX3:4:2406:32940:26663	1	+		0		-Inf	-1202973	AGGAGATAGGAGTAAGTTCC AGG	4	+	Intergenic	sc-416795_B	PAM_left_CCN
12	86442148	86442182	12:86442148-86442182		0		A01182:91:HCWWMDSX3:4:1402:32994:13416	1	-	Inf	-1525557	AGGAGATAGGAGTAAGTTCC AGG	4	+	Intergenic	sc-416795_B	PAM_left_CCN
12	86539825	86539859	12:86539825-86539859		0		A01182:91:HCWWMDSX3:4:1402:32994:13416	1	-	Inf	-1623234	AGGAGATAGGAGTAAGTTCC AGG	4	+	Intergenic	sc-416795_B	PAM_left_CCN
12	86640763	86640845	12:86640763-86640845	A01182:91:HCWWMDSX3:4:1109:33003:2942	1	+		0		-Inf	-1724172	AGGAGATAGGAGTAAGTTCC AGG	4	+	Intergenic	sc-416795_B	PAM_left_CCN
12	86766788	86766840	12:86766788-86766840	A01182:91:HCWWMDSX3:4:1109:33003:2942	1	-		0		-Inf	-1850197	AGGAGATAGGAGTAAGTTCC AGG	4	+	Intergenic	sc-416795_B	PAM_left_CCN
12	86856972	86857005	12:86856972-86857005	A01182:91:HCWWMDSX3:4:1406:32994:18176	1	+		0		-Inf	-1940381	AGGAGATAGGAGTAAGTTCC AGG	4	+	Intergenic	sc-416795_B	PAM_left_CCN
12	86973406	86973440	12:86973406-86973440	A01182:91:HCWWMDSX3:4:2201:32949:17973	1	-		0		-Inf	-2056815	AGGAGATAGGAGTAAGTTCC AGG	4	+	Intergenic	sc-416795_B	PAM_left_CCN
12	87101285	87101319	12:87101285-87101319	A01182:91:HCWWMDSX3:4:2201:32949:17973	1	-		0		-Inf	-2184694	AGGAGATAGGAGTAAGTTCC AGG	4	+	Intergenic	sc-416795_B	PAM_left_CCN
12	87236495	87236540	12:87236495-87236540	A01182:91:HCWWMDSX3:4:1405:32994:27195	1	+		0		-Inf	-2319904	AGGAGATAGGAGTAAGTTCC AGG	4	+	Intergenic	sc-416795_B	PAM_left_CCN
12	87681320	87681354	12:87681320-87681354	A01182:91:HCWWMDSX3:4:2201:32949:17973	1	-		0		-Inf	-2764729	AGGAGATAGGAGTAAGTTCC AGG	4	+	Intergenic	sc-416795_B	PAM_left_CCN
12	87912753	87912802	12:87912753-87912802		0		A01182:91:HCWWMDSX3:4:2503:32949:20165	1	-	Inf	-2996162	AGGAGATAGGAGTAAGTTCC AGG	4	+	Intergenic	sc-416795_B	PAM_left_CCN
12	88030870	88030904	12:88030870-88030904	A01182:91:HCWWMDSX3:4:2605:32949:34851	1	+		0		-Inf	-3114279	AGGAGATAGGAGTAAGTTCC AGG	4	+	Intergenic	sc-416795_B	PAM_left_CCN
12	88368135	88368184	12:88368135-88368184		0		A01182:91:HCWWMDSX3:4:2503:32949:20165	1	+	Inf	-3451544	AGGAGATAGGAGTAAGTTCC AGG	4	+	Intergenic	sc-416795_B	PAM_left_CCN
12	88406480	88406513	12:88406480-88406513	A01182:91:HCWWMDSX3:4:1406:32994:18176	1	-		0		-Inf	-3489889	AGGAGATAGGAGTAAGTTCC AGG	4	+	Intergenic	sc-416795_B	PAM_left_CCN
12	89308608	89308669	12:89308608-89308669	A01182:91:HCWWMDSX3:4:2301:32949:23359	1	+		0		-Inf	-4392017	AGGAGATAGGAGTAAGTTCC AGG	4	+	Intergenic	sc-416795_B	PAM_left_CCN
12	89443622	89443656	12:89443622-89443656	A01182:91:HCWWMDSX3:4:2201:32949:17973	1	-		0		-Inf	-4527031	AGGAGATAGGAGTAAGTTCC AGG	4	+	Intergenic	sc-416795_B	PAM_left_CCN
12	89809738	89809820	12:89809738-89809820	A01182:91:HCWWMDSX3:4:1109:33003:2942	1	+		0		-Inf	-4893147	AGGAGATAGGAGTAAGTTCC AGG	4	+	Intergenic	sc-416795_B	PAM_left_CCN
12	89952510	89952592	12:89952510-89952592	A01182:91:HCWWMDSX3:4:1405:32994:27195	1	-		0		-Inf	-5035919	AGGAGATAGGAGTAAGTTCC AGG	4	+	Intergenic	sc-416795_B	PAM_left_CCN
12	90551030	90551082	12:90551030-90551082	A01182:91:HCWWMDSX3:4:1405:32994:27195	1	+		0		-Inf	-5634439	AGGAGATAGGAGTAAGTTCC AGG	4	+	Intergenic	sc-416795_B	PAM_left_CCN
12	91320401	91320484	12:91320401-91320484	A01182:91:HCWWMDSX3:4:1401:32985:34757	1	+		0		-Inf	-6403810	AGGAGATAGGAGTAAGTTCC AGG	4	+	Intergenic	sc-416795_B	PAM_left_CCN
12	91844681	91844823	12:91844681-91844823	A01182:91:HCWWMDSX3:4:2376:23240:31657	1	+		0		-Inf	-6928090	AGGAGATAGGAGTAAGTTCC AGG	4	+	Intergenic	sc-416795_B	PAM_left_CCN
12	92542720	92542769	12:92542720-92542769	A01182:91:HCWWMDSX3:4:2406:32940:26663	1	+		0		-Inf	-7626129	AGGAGATAGGAGTAAGTTCC AGG	4	+	Intergenic	sc-416795_B	PAM_left_CCN
12	94392247	94392301	12:94392247-94392301	A01182:91:HCWWMDSX3:4:1302:33003:17597	1	+		0		-Inf	-9475656	AGGAGATAGGAGTAAGTTCC AGG	4	+	Intergenic	sc-416795_B	PAM_left_CCN
12	94406843	94406905	12:94406843-94406905	A01182:91:HCWWMDSX3:4:2102:32940:29857	1	-		0		-Inf	-9490252	AGGAGATAGGAGTAAGTTCC AGG	4	+	Intergenic	sc-416795_B	PAM_left_CCN
12	94418150	94418198	12:94418150-94418198	A01182:91:HCWWMDSX3:4:2301:32949:23359	1	+		0		-Inf	-9501559	AGGAGATAGGAGTAAGTTCC AGG	4	+	Intergenic	sc-416795_B	PAM_left_CCN
12	94991635	94991700	12:94991635-94991700	A01182:91:HCWWMDSX3:4:2106:32949:4820	1	+		0		-Inf	-10075044	AGGAGATAGGAGTAAGTTCC AGG	4	+	Intergenic	sc-416795_B	PAM_left_CCN
12	95611229	95611267	12:95611229-95611267	A01182:91:HCWWMDSX3:4:1305:33003:35697	1	+		0		-Inf	-10694638	AGGAGATAGGAGTAAGTTCC AGG	4	+	Intergenic	sc-416795_B	PAM_left_CCN
12	96317681	96317821	12:96317681-96317821		0		A01182:91:HCWWMDSX3:4:1311:32687:29825,A01182:91:HCWWMDSX3:4:1311:32723:30013,A01182:91:HCWWMDSX3:4:1272:5041:20964	3	-,-,-	Inf	-11401090	AGGAGATAGGAGTAAGTTCC AGG	4	+	Intergenic	sc-416795_B	PAM_left_CCN
12	96476974	96477076	12:96476974-96477076	A01182:91:HCWWMDSX3:4:2406:32940:26663	1	+		0		-Inf	11442384	TAGGCATGAATGTGTTTTTC TGG	4	-	Intergenic	sc-416795_A	PAM_left_CCN
12	97654302	97654384	12:97654302-97654384	A01182:91:HCWWMDSX3:4:1109:33003:2942	1	+		0		-Inf	10265056	TAGGCATGAATGTGTTTTTC TGG	4	-	Intergenic	sc-416795_A	PAM_left_CCN
12	97655286	97655420	12:97655286-97655420		0		A01182:91:HCWWMDSX3:4:2539:27199:23484	1	+	Inf	10264072	TAGGCATGAATGTGTTTTTC TGG	4	-	Intergenic	sc-416795_A	PAM_left_CCN
12	97895442	97895494	12:97895442-97895494		0		A01182:91:HCWWMDSX3:4:1309:32994:29011	1	+	Inf	10023916	TAGGCATGAATGTGTTTTTC TGG	4	-	Intergenic	sc-416795_A	PAM_left_CCN
12	98529183	98529217	12:98529183-98529217	A01182:91:HCWWMDSX3:4:2202:32958:14920	1	-		0		-Inf	9390175	TAGGCATGAATGTGTTTTTC TGG	4	-	Intergenic	sc-416795_A	PAM_left_CCN
12	98620971	98621008	12:98620971-98621008	A01182:91:HCWWMDSX3:4:2202:32958:14982	1	-		0		-Inf	9298387	TAGGCATGAATGTGTTTTTC TGG	4	-	Intergenic	sc-416795_A	PAM_left_CCN
12	98685590	98685627	12:98685590-98685627	A01182:91:HCWWMDSX3:4:2202:32958:14982	1	+		0		-Inf	9233768	TAGGCATGAATGTGTTTTTC TGG	4	-	Intergenic	sc-416795_A	PAM_left_CCN
12	99314968	99315002	12:99314968-99315002	A01182:91:HCWWMDSX3:4:2202:32958:14982	1	-		0		-Inf	8604390	TAGGCATGAATGTGTTTTTC TGG	4	-	Intergenic	sc-416795_A	PAM_left_CCN
12	99715281	99715325	12:99715281-99715325		0		A01182:91:HCWWMDSX3:4:2503:32949:20165	1	+	Inf	8204077	TAGGCATGAATGTGTTTTTC TGG	4	-	Intergenic	sc-416795_A	PAM_left_CCN
12	99721424	99721471	12:99721424-99721471		0		A01182:91:HCWWMDSX3:4:2503:32949:20165	1	+	Inf	8197934	TAGGCATGAATGTGTTTTTC TGG	4	-	Intergenic	sc-416795_A	PAM_left_CCN
12	100224750	100224788	12:100224750-100224788	A01182:91:HCWWMDSX3:4:1305:33003:35697	1	+		0		-Inf	7694608	TAGGCATGAATGTGTTTTTC TGG	4	-	Intergenic	sc-416795_A	PAM_left_CCN
12	101373955	101374037	12:101373955-101374037	A01182:91:HCWWMDSX3:4:1405:32994:27195	1	+		0		-Inf	6545403	TAGGCATGAATGTGTTTTTC TGG	4	-	Intergenic	sc-416795_A	PAM_left_CCN
12	101388958	101389040	12:101388958-101389040	A01182:91:HCWWMDSX3:4:1109:33003:2942	1	-		0		-Inf	6530400	TAGGCATGAATGTGTTTTTC TGG	4	-	Intergenic	sc-416795_A	PAM_left_CCN
12	102830342	102830424	12:102830342-102830424	A01182:91:HCWWMDSX3:4:1109:33003:2942	1	+		0		-Inf	5089016	TAGGCATGAATGTGTTTTTC TGG	4	-	Intergenic	sc-416795_A	PAM_left_CCN
12	103778982	103779124	12:103778982-103779124	A01182:91:HCWWMDSX3:4:2556:10140:36182,A01182:91:HCWWMDSX3:4:2556:10248:36213	2	+,+	A01182:91:HCWWMDSX3:4:2401:4589:3803	1	+	-1	4140376	TAGGCATGAATGTGTTTTTC TGG	4	-	Intergenic	sc-416795_A	PAM_left_CCN
12	104127906	104127944	12:104127906-104127944	A01182:91:HCWWMDSX3:4:1305:33003:35697	1	+		0		-Inf	3791452	TAGGCATGAATGTGTTTTTC TGG	4	-	Intergenic	sc-416795_A	PAM_left_CCN
12	104998104	104998138	12:104998104-104998138	A01182:91:HCWWMDSX3:4:2603:32958:5118	1	-		0		-Inf	2921254	TAGGCATGAATGTGTTTTTC TGG	4	-	Intergenic	sc-416795_A	PAM_left_CCN
12	105248821	105248855	12:105248821-105248855	A01182:91:HCWWMDSX3:4:2201:32949:17973	1	-		0		-Inf	2670537	TAGGCATGAATGTGTTTTTC TGG	4	-	Intergenic	sc-416795_A	PAM_left_CCN
12	105249145	105249287	12:105249145-105249287	A01182:91:HCWWMDSX3:4:1453:15600:1892	1	-	A01182:91:HCWWMDSX3:4:2510:9498:10081,A01182:91:HCWWMDSX3:4:2510:9787:11616	2	+,+	1	2670213	TAGGCATGAATGTGTTTTTC TGG	4	-	Intergenic	sc-416795_A	PAM_left_CCN
12	105827676	105827709	12:105827676-105827709	A01182:91:HCWWMDSX3:4:1406:32994:18176	1	-		0		-Inf	2091682	TAGGCATGAATGTGTTTTTC TGG	4	-	Intergenic	sc-416795_A	PAM_left_CCN
12	106056406	106056470	12:106056406-106056470	A01182:91:HCWWMDSX3:4:2301:32949:23359	1	+		0		-Inf	1862952	TAGGCATGAATGTGTTTTTC TGG	4	-	Intergenic	sc-416795_A	PAM_left_CCN
12	106164582	106164644	12:106164582-106164644	A01182:91:HCWWMDSX3:4:2102:32940:29857	1	-		0		-Inf	1754776	TAGGCATGAATGTGTTTTTC TGG	4	-	Intergenic	sc-416795_A	PAM_left_CCN
12	107109603	107109670	12:107109603-107109670	A01182:91:HCWWMDSX3:4:2102:32940:29857	1	+		0		-Inf	809755	TAGGCATGAATGTGTTTTTC TGG	4	-	Intergenic	sc-416795_A	PAM_left_CCN
12	107154874	107154956	12:107154874-107154956	A01182:91:HCWWMDSX3:4:2406:32940:26663	1	+		0		-Inf	764484	TAGGCATGAATGTGTTTTTC TGG	4	-	Intergenic	sc-416795_A	PAM_left_CCN
12	108277335	108277420	12:108277335-108277420	A01182:91:HCWWMDSX3:4:2604:32940:35023	1	+		0		-Inf	-357977	TAGGCATGAATGTGTTTTTC TGG	4	-	Intergenic	sc-416795_A	PAM_left_CCN
12	108739266	108739372	12:108739266-108739372	A01182:91:HCWWMDSX3:4:2256:24144:9956,A01182:91:HCWWMDSX3:4:1110:16188:24330	2	-,-		0		-Inf	187550	GTCTACTAACACAAATAAGA GGG	4	-	Intronic	sc-416795_C	PAM_right_NGG
12	108999732	108999814	12:108999732-108999814	A01182:91:HCWWMDSX3:4:1109:33003:2942	1	-		0		-Inf	-72916	GTCTACTAACACAAATAAGA GGG	4	-	Intronic	sc-416795_C	PAM_right_NGG
12	109620544	109620581	12:109620544-109620581	A01182:91:HCWWMDSX3:4:2202:32958:14982	1	-		0		-Inf	-693728	GTCTACTAACACAAATAAGA GGG	4	-	Intronic	sc-416795_C	PAM_right_NGG
12	110106931	110106977	12:110106931-110106977	A01182:91:HCWWMDSX3:4:2301:32949:23359	1	-		0		-Inf	-1180115	GTCTACTAACACAAATAAGA GGG	4	-	Intronic	sc-416795_C	PAM_right_NGG
12	110126209	110126276	12:110126209-110126276	A01182:91:HCWWMDSX3:4:2102:32940:29857	1	-		0		-Inf	-1199393	GTCTACTAACACAAATAAGA GGG	4	-	Intronic	sc-416795_C	PAM_right_NGG
12	110238473	110238555	12:110238473-110238555	A01182:91:HCWWMDSX3:4:2102:32940:29857	1	+		0		-Inf	-1311657	GTCTACTAACACAAATAAGA GGG	4	-	Intronic	sc-416795_C	PAM_right_NGG
12	110419048	110419103	12:110419048-110419103		0		A01182:91:HCWWMDSX3:4:2601:32931:2785	1	+	Inf	-1492232	GTCTACTAACACAAATAAGA GGG	4	-	Intronic	sc-416795_C	PAM_right_NGG
12	110502476	110502618	12:110502476-110502618	A01182:91:HCWWMDSX3:4:2515:12789:13745,A01182:91:HCWWMDSX3:4:2515:12735:13839	2	+,+		0		-Inf	-1575660	GTCTACTAACACAAATAAGA GGG	4	-	Intronic	sc-416795_C	PAM_right_NGG
12	110597164	110597219	12:110597164-110597219		0		A01182:91:HCWWMDSX3:4:2601:32931:2785	1	+	Inf	-1670348	GTCTACTAACACAAATAAGA GGG	4	-	Intronic	sc-416795_C	PAM_right_NGG
12	110700708	110700850	12:110700708-110700850	A01182:91:HCWWMDSX3:4:2623:15537:27273	1	+	A01182:91:HCWWMDSX3:4:2249:4246:25347,A01182:91:HCWWMDSX3:4:1642:10728:35477	2	+,-	1	-1773892	GTCTACTAACACAAATAAGA GGG	4	-	Intronic	sc-416795_C	PAM_right_NGG
12	111391880	111391947	12:111391880-111391947	A01182:91:HCWWMDSX3:4:2406:32940:26663	1	+		0		-Inf	1972204	CTCTTCAAAGCCAGAAAAGA CGG	4	-	Intronic	sc-416795_C	PAM_right_NGG
12	111650442	111650555	12:111650442-111650555	A01182:91:HCWWMDSX3:4:2208:1561:12680,A01182:91:HCWWMDSX3:4:2447:23755:32769	2	+,-		0		-Inf	1713642	CTCTTCAAAGCCAGAAAAGA CGG	4	-	Intronic	sc-416795_C	PAM_right_NGG
12	111661178	111661212	12:111661178-111661212		0		A01182:91:HCWWMDSX3:4:1104:32967:34287	1	+	Inf	1702906	CTCTTCAAAGCCAGAAAAGA CGG	4	-	Intronic	sc-416795_C	PAM_right_NGG
12	112036795	112036855	12:112036795-112036855		0		A01182:91:HCWWMDSX3:4:2333:29821:23202	1	+	Inf	1327289	CTCTTCAAAGCCAGAAAAGA CGG	4	-	Intronic	sc-416795_C	PAM_right_NGG
12	112623979	112624031	12:112623979-112624031	A01182:91:HCWWMDSX3:4:1109:33003:2942	1	-		0		-Inf	740105	CTCTTCAAAGCCAGAAAAGA CGG	4	-	Intronic	sc-416795_C	PAM_right_NGG
12	112987087	112987229	12:112987087-112987229	A01182:91:HCWWMDSX3:4:2105:30192:2487	1	+		0		-Inf	376997	CTCTTCAAAGCCAGAAAAGA CGG	4	-	Intronic	sc-416795_C	PAM_right_NGG
12	113704329	113704411	12:113704329-113704411	A01182:91:HCWWMDSX3:4:2406:32940:26663	1	+		0		-Inf	-340245	CTCTTCAAAGCCAGAAAAGA CGG	4	-	Intronic	sc-416795_C	PAM_right_NGG
12	113995352	113995390	12:113995352-113995390	A01182:91:HCWWMDSX3:4:1305:33003:35697	1	+		0		-Inf	-631268	CTCTTCAAAGCCAGAAAAGA CGG	4	-	Intronic	sc-416795_C	PAM_right_NGG
12	114022399	114022448	12:114022399-114022448		0		A01182:91:HCWWMDSX3:4:2503:32949:20165	1	+	Inf	-658315	CTCTTCAAAGCCAGAAAAGA CGG	4	-	Intronic	sc-416795_C	PAM_right_NGG
12	115156431	115156573	12:115156431-115156573	A01182:91:HCWWMDSX3:4:1363:32796:26287,A01182:91:HCWWMDSX3:4:2463:1389:19774,A01182:91:HCWWMDSX3:4:1515:10095:27743	3	+,+,+		0		-Inf	384311	TATTTCTAAGGCAGAAAAGA CGG	4	+	Intergenic	sc-416795_C	PAM_right_NGG
12	115290453	115290549	12:115290453-115290549	A01182:91:HCWWMDSX3:4:1456:10294:34256	1	-		0		-Inf	250289	TATTTCTAAGGCAGAAAAGA CGG	4	+	Intergenic	sc-416795_C	PAM_right_NGG
12	115735491	115735573	12:115735491-115735573	A01182:91:HCWWMDSX3:4:1401:32985:34757	1	+		0		-Inf	-194749	TATTTCTAAGGCAGAAAAGA CGG	4	+	Intergenic	sc-416795_C	PAM_right_NGG
12	117679053	117679195	12:117679053-117679195	A01182:91:HCWWMDSX3:4:1628:26332:20102	1	-		0		-Inf	-2138311	TATTTCTAAGGCAGAAAAGA CGG	4	+	Intergenic	sc-416795_C	PAM_right_NGG
12	117824606	117824658	12:117824606-117824658	A01182:91:HCWWMDSX3:4:1405:32994:27195	1	+		0		-Inf	-2283864	TATTTCTAAGGCAGAAAAGA CGG	4	+	Intergenic	sc-416795_C	PAM_right_NGG
12	118465152	118465230	12:118465152-118465230	A01182:91:HCWWMDSX3:4:2607:32958:3740	1	-		0		-Inf	-2924410	TATTTCTAAGGCAGAAAAGA CGG	4	+	Intergenic	sc-416795_C	PAM_right_NGG
12	118668878	118668961	12:118668878-118668961	A01182:91:HCWWMDSX3:4:1401:32985:34757	1	-		0		-Inf	-3128136	TATTTCTAAGGCAGAAAAGA CGG	4	+	Intergenic	sc-416795_C	PAM_right_NGG
12	119105624	119105658	12:119105624-119105658		0		A01182:91:HCWWMDSX3:4:1402:32994:13416	1	-	Inf	-3564882	TATTTCTAAGGCAGAAAAGA CGG	4	+	Intergenic	sc-416795_C	PAM_right_NGG
12	119298893	119298927	12:119298893-119298927		0		A01182:91:HCWWMDSX3:4:1104:32967:34287	1	+	Inf	-3758151	TATTTCTAAGGCAGAAAAGA CGG	4	+	Intergenic	sc-416795_C	PAM_right_NGG
12	119357600	119357634	12:119357600-119357634		0		A01182:91:HCWWMDSX3:4:1203:32994:13322	1	-	Inf	-3816858	TATTTCTAAGGCAGAAAAGA CGG	4	+	Intergenic	sc-416795_C	PAM_right_NGG
12	120200247	120200281	12:120200247-120200281		0		A01182:91:HCWWMDSX3:4:1104:32967:34287	1	-	Inf	-4659505	TATTTCTAAGGCAGAAAAGA CGG	4	+	Intergenic	sc-416795_C	PAM_right_NGG
12	120275533	120275567	12:120275533-120275567		0		A01182:91:HCWWMDSX3:4:1104:32967:34287	1	+	Inf	-4734791	TATTTCTAAGGCAGAAAAGA CGG	4	+	Intergenic	sc-416795_C	PAM_right_NGG
12	120321044	120321096	12:120321044-120321096	A01182:91:HCWWMDSX3:4:1405:32994:27195	1	+		0		-Inf	-4780302	TATTTCTAAGGCAGAAAAGA CGG	4	+	Intergenic	sc-416795_C	PAM_right_NGG
12	120744108	120744190	12:120744108-120744190	A01182:91:HCWWMDSX3:4:2102:32940:29857	1	+		0		-Inf	4925193	GAATAACATATTCAAAATGA TGG	4	-	Intergenic	sc-416795_A	PAM_right_NGG
12	121125972	121126007	12:121125972-121126007	A01182:91:HCWWMDSX3:4:2301:32949:23359	1	+		0		-Inf	4543329	GAATAACATATTCAAAATGA TGG	4	-	Intergenic	sc-416795_A	PAM_right_NGG
12	121336495	121336533	12:121336495-121336533	A01182:91:HCWWMDSX3:4:2406:32940:26663	1	-		0		-Inf	4332806	GAATAACATATTCAAAATGA TGG	4	-	Intergenic	sc-416795_A	PAM_right_NGG
12	121567924	121567992	12:121567924-121567992	A01182:91:HCWWMDSX3:4:2301:32949:23359	1	-		0		-Inf	4101377	GAATAACATATTCAAAATGA TGG	4	-	Intergenic	sc-416795_A	PAM_right_NGG
12	121732795	121732868	12:121732795-121732868	A01182:91:HCWWMDSX3:4:2406:32940:26663	1	-		0		-Inf	3936506	GAATAACATATTCAAAATGA TGG	4	-	Intergenic	sc-416795_A	PAM_right_NGG
12	121778367	121778419	12:121778367-121778419	A01182:91:HCWWMDSX3:4:2102:32940:29857	1	-		0		-Inf	3890934	GAATAACATATTCAAAATGA TGG	4	-	Intergenic	sc-416795_A	PAM_right_NGG
12	122052131	122052168	12:122052131-122052168	A01182:91:HCWWMDSX3:4:2202:32958:14982	1	+		0		-Inf	3617170	GAATAACATATTCAAAATGA TGG	4	-	Intergenic	sc-416795_A	PAM_right_NGG
12	122792699	122792744	12:122792699-122792744	A01182:91:HCWWMDSX3:4:2301:32949:23359	1	-		0		-Inf	2876602	GAATAACATATTCAAAATGA TGG	4	-	Intergenic	sc-416795_A	PAM_right_NGG
12	123415207	123415349	12:123415207-123415349	A01182:91:HCWWMDSX3:4:1502:6551:2691	1	-		0		-Inf	2254094	GAATAACATATTCAAAATGA TGG	4	-	Intergenic	sc-416795_A	PAM_right_NGG
12	123500145	123500197	12:123500145-123500197	A01182:91:HCWWMDSX3:4:1405:32994:27195	1	-		0		-Inf	2169156	GAATAACATATTCAAAATGA TGG	4	-	Intergenic	sc-416795_A	PAM_right_NGG
12	124050547	124050581	12:124050547-124050581		0		A01182:91:HCWWMDSX3:4:1104:32967:34287	1	+	Inf	1618754	GAATAACATATTCAAAATGA TGG	4	-	Intergenic	sc-416795_A	PAM_right_NGG
12	124163948	124163982	12:124163948-124163982	A01182:91:HCWWMDSX3:4:2605:32949:34851	1	+		0		-Inf	1505353	GAATAACATATTCAAAATGA TGG	4	-	Intergenic	sc-416795_A	PAM_right_NGG
12	124419917	124419951	12:124419917-124419951	A01182:91:HCWWMDSX3:4:1103:32994:7435	1	+		0		-Inf	1249384	GAATAACATATTCAAAATGA TGG	4	-	Intergenic	sc-416795_A	PAM_right_NGG
12	125168364	125168446	12:125168364-125168446	A01182:91:HCWWMDSX3:4:1405:32994:27195	1	+		0		-Inf	500937	GAATAACATATTCAAAATGA TGG	4	-	Intergenic	sc-416795_A	PAM_right_NGG
12	126379916	126379980	12:126379916-126379980	A01182:91:HCWWMDSX3:4:2506:32949:14465	1	-		0		-Inf	484922	TCTTTTCTTCCATAGGAGAC TGG	4	-	Intergenic	sc-416795_C	PAM_left_CCN
12	126709236	126709288	12:126709236-126709288	A01182:91:HCWWMDSX3:4:2301:32949:23359	1	-		0		-Inf	155602	TCTTTTCTTCCATAGGAGAC TGG	4	-	Intergenic	sc-416795_C	PAM_left_CCN
12	126797348	126797385	12:126797348-126797385	A01182:91:HCWWMDSX3:4:2301:32949:23359	1	-		0		-Inf	67490	TCTTTTCTTCCATAGGAGAC TGG	4	-	Intergenic	sc-416795_C	PAM_left_CCN
12	127871184	127871280	12:127871184-127871280	A01182:91:HCWWMDSX3:4:1456:10294:34256	1	-		0		-Inf	805026	TATTCTGTGCGTTAAAAGAC AGG	4	-	Intronic	sc-416795_C	PAM_left_CCN
12	127912432	127912574	12:127912432-127912574	A01182:91:HCWWMDSX3:4:2327:13910:18474,A01182:91:HCWWMDSX3:4:1563:7355:4930,A01182:91:HCWWMDSX3:4:1637:20916:17300	3	+,+,+		0		-Inf	763778	TATTCTGTGCGTTAAAAGAC AGG	4	-	Intronic	sc-416795_C	PAM_left_CCN
12	128993689	128993727	12:128993689-128993727	A01182:91:HCWWMDSX3:4:2102:32940:29857	1	-		0		-Inf	-43791	TCGTCTCTGCTTTAGAAGAT GGG	4	-	Intronic	sc-416795_C	PAM_left_CCN
12	129094941	129094974	12:129094941-129094974	A01182:91:HCWWMDSX3:4:1406:32994:18176	1	-		0		-Inf	-145043	TCGTCTCTGCTTTAGAAGAT GGG	4	-	Intronic	sc-416795_C	PAM_left_CCN
12	129105172	129105255	12:129105172-129105255	A01182:91:HCWWMDSX3:4:1401:32985:34757	1	+		0		-Inf	-155274	TCGTCTCTGCTTTAGAAGAT GGG	4	-	Intronic	sc-416795_C	PAM_left_CCN
12	129457349	129457382	12:129457349-129457382	A01182:91:HCWWMDSX3:4:1406:32994:18176	1	-		0		-Inf	-507451	TCGTCTCTGCTTTAGAAGAT GGG	4	-	Intronic	sc-416795_C	PAM_left_CCN
12	130363922	130364064	12:130363922-130364064	A01182:91:HCWWMDSX3:4:1247:6108:16517	1	-	A01182:91:HCWWMDSX3:4:1151:12174:27899	1	-	0	-1414024	TCGTCTCTGCTTTAGAAGAT GGG	4	-	Intronic	sc-416795_C	PAM_left_CCN
12	132111314	132111351	12:132111314-132111351	A01182:91:HCWWMDSX3:4:2202:32958:14982	1	+		0		-Inf	-3161416	TCGTCTCTGCTTTAGAAGAT GGG	4	-	Intronic	sc-416795_C	PAM_left_CCN
12	132811619	132811661	12:132811619-132811661	A01182:91:HCWWMDSX3:4:2406:32940:26663	1	+		0		-Inf	-3861721	TCGTCTCTGCTTTAGAAGAT GGG	4	-	Intronic	sc-416795_C	PAM_left_CCN
12	132898116	132898183	12:132898116-132898183		0		A01182:91:HCWWMDSX3:4:2503:32949:20165	1	+	Inf	-3948218	TCGTCTCTGCTTTAGAAGAT GGG	4	-	Intronic	sc-416795_C	PAM_left_CCN
12	132920238	132920340	12:132920238-132920340	A01182:91:HCWWMDSX3:4:2406:32940:26663	1	+		0		-Inf	-3970340	TCGTCTCTGCTTTAGAAGAT GGG	4	-	Intronic	sc-416795_C	PAM_left_CCN
14	16102064	16102098	14:16102064-16102098	A01182:91:HCWWMDSX3:4:1303:33003:7357	1	+		0		-Inf	2233463	TCGGCATTTATATTTTCTTC TGG	4	-	Intergenic	sc-416795_A	PAM_left_CCN
14	16505946	16505978	14:16505946-16505978		0		A01182:91:HCWWMDSX3:4:1102:32994:33270	1	+	Inf	1829581	TCGGCATTTATATTTTCTTC TGG	4	-	Intergenic	sc-416795_A	PAM_left_CCN
14	16794503	16794535	14:16794503-16794535		0		A01182:91:HCWWMDSX3:4:1102:32994:33270	1	+	Inf	1541024	TCGGCATTTATATTTTCTTC TGG	4	-	Intergenic	sc-416795_A	PAM_left_CCN
14	17447053	17447085	14:17447053-17447085		0		A01182:91:HCWWMDSX3:4:1102:32994:33270	1	+	Inf	888474	TCGGCATTTATATTTTCTTC TGG	4	-	Intergenic	sc-416795_A	PAM_left_CCN
14	18298583	18298619	14:18298583-18298619	A01182:91:HCWWMDSX3:4:2202:32958:14982	1	+		0		-Inf	36944	TCGGCATTTATATTTTCTTC TGG	4	-	Intergenic	sc-416795_A	PAM_left_CCN
14	18357706	18357788	14:18357706-18357788		0		A01182:91:HCWWMDSX3:4:1505:32994:23062	1	+	Inf	-22179	TCGGCATTTATATTTTCTTC TGG	4	-	Intergenic	sc-416795_A	PAM_left_CCN
14	18551056	18551138	14:18551056-18551138	A01182:91:HCWWMDSX3:4:2406:32940:26663	1	+		0		-Inf	-215529	TCGGCATTTATATTTTCTTC TGG	4	-	Intergenic	sc-416795_A	PAM_left_CCN
14	18576149	18576183	14:18576149-18576183	A01182:91:HCWWMDSX3:4:1108:32985:14935	1	+		0		-Inf	-240622	TCGGCATTTATATTTTCTTC TGG	4	-	Intergenic	sc-416795_A	PAM_left_CCN
14	18607115	18607149	14:18607115-18607149	A01182:91:HCWWMDSX3:4:2201:32949:17973	1	+		0		-Inf	-271588	TCGGCATTTATATTTTCTTC TGG	4	-	Intergenic	sc-416795_A	PAM_left_CCN
14	18661344	18661396	14:18661344-18661396	A01182:91:HCWWMDSX3:4:1405:32994:27195	1	-		0		-Inf	-325817	TCGGCATTTATATTTTCTTC TGG	4	-	Intergenic	sc-416795_A	PAM_left_CCN
14	18924638	18924741	14:18924638-18924741	A01182:91:HCWWMDSX3:4:1402:32985:26209	1	-		0		-Inf	-589111	TCGGCATTTATATTTTCTTC TGG	4	-	Intergenic	sc-416795_A	PAM_left_CCN
14	19126675	19126820	14:19126675-19126820	A01182:91:HCWWMDSX3:4:1666:26214:18051,A01182:91:HCWWMDSX3:4:2604:5249:35509	2	-,-		0		-Inf	-791148	TCGGCATTTATATTTTCTTC TGG	4	-	Intergenic	sc-416795_A	PAM_left_CCN
14	19273173	19273318	14:19273173-19273318	A01182:91:HCWWMDSX3:4:1666:26214:18051,A01182:91:HCWWMDSX3:4:2604:5249:35509	2	+,+		0		-Inf	-937646	TCGGCATTTATATTTTCTTC TGG	4	-	Intergenic	sc-416795_A	PAM_left_CCN
14	19396848	19396886	14:19396848-19396886	A01182:91:HCWWMDSX3:4:1401:32985:34757	1	+		0		-Inf	-1061321	TCGGCATTTATATTTTCTTC TGG	4	-	Intergenic	sc-416795_A	PAM_left_CCN
14	19643798	19643863	14:19643798-19643863	A01182:91:HCWWMDSX3:4:2406:32940:26663	1	-		0		-Inf	908574	GTTTTCTTACGCATAAAATA AGG	4	-	Intergenic	sc-416795_C	PAM_right_NGG
14	19708586	19708620	14:19708586-19708620		0		A01182:91:HCWWMDSX3:4:1402:32994:13416	1	-	Inf	843786	GTTTTCTTACGCATAAAATA AGG	4	-	Intergenic	sc-416795_C	PAM_right_NGG
14	19904039	19904122	14:19904039-19904122	A01182:91:HCWWMDSX3:4:1401:32985:34757	1	+		0		-Inf	648333	GTTTTCTTACGCATAAAATA AGG	4	-	Intergenic	sc-416795_C	PAM_right_NGG
14	20026240	20026312	14:20026240-20026312	A01182:91:HCWWMDSX3:4:1401:32985:34757	1	-		0		-Inf	526132	GTTTTCTTACGCATAAAATA AGG	4	-	Intergenic	sc-416795_C	PAM_right_NGG
14	20131078	20131129	14:20131078-20131129	A01182:91:HCWWMDSX3:4:1109:33003:2942	1	+		0		-Inf	421294	GTTTTCTTACGCATAAAATA AGG	4	-	Intergenic	sc-416795_C	PAM_right_NGG
14	20325069	20325106	14:20325069-20325106	A01182:91:HCWWMDSX3:4:2202:32958:14982	1	+		0		-Inf	227303	GTTTTCTTACGCATAAAATA AGG	4	-	Intergenic	sc-416795_C	PAM_right_NGG
14	20696296	20696438	14:20696296-20696438	A01182:91:HCWWMDSX3:4:1465:27805:26882	1	-		0		-Inf	-143924	GTTTTCTTACGCATAAAATA AGG	4	-	Intergenic	sc-416795_C	PAM_right_NGG
14	20722918	20723060	14:20722918-20723060		0		A01182:91:HCWWMDSX3:4:1470:22101:11052	1	+	Inf	-170546	GTTTTCTTACGCATAAAATA AGG	4	-	Intergenic	sc-416795_C	PAM_right_NGG
14	20828887	20828921	14:20828887-20828921	A01182:91:HCWWMDSX3:4:2202:32958:14920	1	+		0		-Inf	-276515	GTTTTCTTACGCATAAAATA AGG	4	-	Intergenic	sc-416795_C	PAM_right_NGG
14	21624783	21624847	14:21624783-21624847	A01182:91:HCWWMDSX3:4:2301:32949:23359	1	-		0		-Inf	1007257	GAAGGACACATGCATACCTA AGG	4	-	Intergenic	sc-416795_A	PAM_right_NGG
14	22235343	22235425	14:22235343-22235425	A01182:91:HCWWMDSX3:4:2102:32940:29857	1	-		0		-Inf	396697	GAAGGACACATGCATACCTA AGG	4	-	Intergenic	sc-416795_A	PAM_right_NGG
14	22376748	22376830	14:22376748-22376830		0		A01182:91:HCWWMDSX3:4:2210:32958:16078	1	-	Inf	255292	GAAGGACACATGCATACCTA AGG	4	-	Intergenic	sc-416795_A	PAM_right_NGG
14	22616231	22616316	14:22616231-22616316	A01182:91:HCWWMDSX3:4:2604:32940:35023	1	+		0		-Inf	15809	GAAGGACACATGCATACCTA AGG	4	-	Intergenic	sc-416795_A	PAM_right_NGG
14	23108822	23108860	14:23108822-23108860	A01182:91:HCWWMDSX3:4:1305:33003:35697	1	+		0		-Inf	-476782	GAAGGACACATGCATACCTA AGG	4	-	Intergenic	sc-416795_A	PAM_right_NGG
14	23192315	23192398	14:23192315-23192398	A01182:91:HCWWMDSX3:4:1401:32985:34757	1	+		0		-Inf	-560275	GAAGGACACATGCATACCTA AGG	4	-	Intergenic	sc-416795_A	PAM_right_NGG
14	23261157	23261193	14:23261157-23261193	A01182:91:HCWWMDSX3:4:1509:33013:4679	1	+		0		-Inf	-629117	GAAGGACACATGCATACCTA AGG	4	-	Intergenic	sc-416795_A	PAM_right_NGG
14	23742029	23742063	14:23742029-23742063	A01182:91:HCWWMDSX3:4:2201:32949:17973	1	+		0		-Inf	809024	GAAAAAGATATTCATGCCAA TGG	4	-	Intergenic	sc-416795_A	PAM_right_NGG
14	25204820	25204905	14:25204820-25204905	A01182:91:HCWWMDSX3:4:2604:32940:35023	1	+		0		-Inf	-653767	GAAAAAGATATTCATGCCAA TGG	4	-	Intergenic	sc-416795_A	PAM_right_NGG
14	25904141	25904174	14:25904141-25904174	A01182:91:HCWWMDSX3:4:1406:32994:18176	1	+		0		-Inf	-1353088	GAAAAAGATATTCATGCCAA TGG	4	-	Intergenic	sc-416795_A	PAM_right_NGG
14	26296325	26296410	14:26296325-26296410	A01182:91:HCWWMDSX3:4:2604:32940:35023	1	+		0		-Inf	-1745272	GAAAAAGATATTCATGCCAA TGG	4	-	Intergenic	sc-416795_A	PAM_right_NGG
14	27461817	27461898	14:27461817-27461898	A01182:91:HCWWMDSX3:4:1109:33003:2942	1	-		0		-Inf	-2910764	GAAAAAGATATTCATGCCAA TGG	4	-	Intergenic	sc-416795_A	PAM_right_NGG
14	28191224	28191306	14:28191224-28191306	A01182:91:HCWWMDSX3:4:1109:33003:2942	1	-		0		-Inf	-3640171	GAAAAAGATATTCATGCCAA TGG	4	-	Intergenic	sc-416795_A	PAM_right_NGG
14	28315675	28315757	14:28315675-28315757	A01182:91:HCWWMDSX3:4:1109:33003:2942	1	+		0		-Inf	-3764622	GAAAAAGATATTCATGCCAA TGG	4	-	Intergenic	sc-416795_A	PAM_right_NGG
14	28519277	28519419	14:28519277-28519419		0		A01182:91:HCWWMDSX3:4:2301:13973:19554	1	-	Inf	-3968224	GAAAAAGATATTCATGCCAA TGG	4	-	Intergenic	sc-416795_A	PAM_right_NGG
14	28629049	28629191	14:28629049-28629191	A01182:91:HCWWMDSX3:4:1522:24279:34366,A01182:91:HCWWMDSX3:4:1522:24397:35289	2	-,-	A01182:91:HCWWMDSX3:4:2568:18213:30686	1	-	-1	-4077996	GAAAAAGATATTCATGCCAA TGG	4	-	Intergenic	sc-416795_A	PAM_right_NGG
14	28699565	28699707	14:28699565-28699707	A01182:91:HCWWMDSX3:4:1538:3332:15937	1	+		0		-Inf	-4148512	GAAAAAGATATTCATGCCAA TGG	4	-	Intergenic	sc-416795_A	PAM_right_NGG
14	28873913	28873955	14:28873913-28873955	A01182:91:HCWWMDSX3:4:1405:32994:27195	1	+		0		-Inf	-4322860	GAAAAAGATATTCATGCCAA TGG	4	-	Intergenic	sc-416795_A	PAM_right_NGG
14	28938209	28938292	14:28938209-28938292	A01182:91:HCWWMDSX3:4:1401:32985:34757	1	-		0		-Inf	-4387156	GAAAAAGATATTCATGCCAA TGG	4	-	Intergenic	sc-416795_A	PAM_right_NGG
14	29251041	29251183	14:29251041-29251183	A01182:91:HCWWMDSX3:4:2530:21793:3912	1	+		0		-Inf	-4699988	GAAAAAGATATTCATGCCAA TGG	4	-	Intergenic	sc-416795_A	PAM_right_NGG
14	29437994	29438077	14:29437994-29438077	A01182:91:HCWWMDSX3:4:1401:32985:34757	1	-		0		-Inf	-4886941	GAAAAAGATATTCATGCCAA TGG	4	-	Intergenic	sc-416795_A	PAM_right_NGG
14	29499227	29499288	14:29499227-29499288	A01182:91:HCWWMDSX3:4:2102:32940:29857	1	-		0		-Inf	-4948174	GAAAAAGATATTCATGCCAA TGG	4	-	Intergenic	sc-416795_A	PAM_right_NGG
14	29657783	29657835	14:29657783-29657835	A01182:91:HCWWMDSX3:4:2102:32940:29857	1	-		0		-Inf	-5106730	GAAAAAGATATTCATGCCAA TGG	4	-	Intergenic	sc-416795_A	PAM_right_NGG
14	29976201	29976235	14:29976201-29976235		0		A01182:91:HCWWMDSX3:4:2402:32958:13761	1	+	Inf	-5425148	GAAAAAGATATTCATGCCAA TGG	4	-	Intergenic	sc-416795_A	PAM_right_NGG
14	30100451	30100485	14:30100451-30100485	A01182:91:HCWWMDSX3:4:2201:32949:17973	1	-		0		-Inf	-5549398	GAAAAAGATATTCATGCCAA TGG	4	-	Intergenic	sc-416795_A	PAM_right_NGG
14	30173696	30173729	14:30173696-30173729	A01182:91:HCWWMDSX3:4:1406:32994:18176	1	+		0		-Inf	-5622643	GAAAAAGATATTCATGCCAA TGG	4	-	Intergenic	sc-416795_A	PAM_right_NGG
14	31408845	31408893	14:31408845-31408893	A01182:91:HCWWMDSX3:4:1405:32994:27195	1	+		0		-Inf	5882731	GAAGAAAATTTTCCTACCCA CGG	4	-	Intronic	sc-416795_A	PAM_right_NGG
14	32100117	32100259	14:32100117-32100259	A01182:91:HCWWMDSX3:4:2234:14642:34115,A01182:91:HCWWMDSX3:4:2113:7979:29215,A01182:91:HCWWMDSX3:4:1365:16694:32158	3	+,+,-	A01182:91:HCWWMDSX3:4:1573:19461:11710,A01182:91:HCWWMDSX3:4:1573:19868:12602,A01182:91:HCWWMDSX3:4:2136:30074:6856,A01182:91:HCWWMDSX3:4:2136:30183:9236	4	+,+,-,-	0.415037499278844	5191459	GAAGAAAATTTTCCTACCCA CGG	4	-	Intronic	sc-416795_A	PAM_right_NGG
14	32522955	32523038	14:32522955-32523038	A01182:91:HCWWMDSX3:4:1401:32985:34757	1	+		0		-Inf	4768621	GAAGAAAATTTTCCTACCCA CGG	4	-	Intronic	sc-416795_A	PAM_right_NGG
14	33203541	33203574	14:33203541-33203574	A01182:91:HCWWMDSX3:4:1406:32994:18176	1	+		0		-Inf	4088035	GAAGAAAATTTTCCTACCCA CGG	4	-	Intronic	sc-416795_A	PAM_right_NGG
14	33795807	33795949	14:33795807-33795949	A01182:91:HCWWMDSX3:4:1146:14705:28526	1	+		0		-Inf	3495769	GAAGAAAATTTTCCTACCCA CGG	4	-	Intronic	sc-416795_A	PAM_right_NGG
14	34413320	34413402	14:34413320-34413402	A01182:91:HCWWMDSX3:4:1405:32994:27195	1	+		0		-Inf	2878256	GAAGAAAATTTTCCTACCCA CGG	4	-	Intronic	sc-416795_A	PAM_right_NGG
14	34843925	34844007	14:34843925-34844007	A01182:91:HCWWMDSX3:4:1405:32994:27195	1	+		0		-Inf	2447651	GAAGAAAATTTTCCTACCCA CGG	4	-	Intronic	sc-416795_A	PAM_right_NGG
14	34928567	34928640	14:34928567-34928640	A01182:91:HCWWMDSX3:4:2406:32940:26663	1	+		0		-Inf	2363009	GAAGAAAATTTTCCTACCCA CGG	4	-	Intronic	sc-416795_A	PAM_right_NGG
14	34941445	34941492	14:34941445-34941492	A01182:91:HCWWMDSX3:4:2301:32949:23359	1	+		0		-Inf	2350131	GAAGAAAATTTTCCTACCCA CGG	4	-	Intronic	sc-416795_A	PAM_right_NGG
14	35488313	35488365	14:35488313-35488365	A01182:91:HCWWMDSX3:4:2301:32949:23359	1	-		0		-Inf	1803263	GAAGAAAATTTTCCTACCCA CGG	4	-	Intronic	sc-416795_A	PAM_right_NGG
14	35560953	35560990	14:35560953-35560990	A01182:91:HCWWMDSX3:4:2202:32958:14982	1	-		0		-Inf	1730623	GAAGAAAATTTTCCTACCCA CGG	4	-	Intronic	sc-416795_A	PAM_right_NGG
14	36187551	36187585	14:36187551-36187585	A01182:91:HCWWMDSX3:4:2201:32949:17973	1	-		0		-Inf	1104025	GAAGAAAATTTTCCTACCCA CGG	4	-	Intronic	sc-416795_A	PAM_right_NGG
14	36892768	36892801	14:36892768-36892801	A01182:91:HCWWMDSX3:4:1406:32994:18176	1	+		0		-Inf	398808	GAAGAAAATTTTCCTACCCA CGG	4	-	Intronic	sc-416795_A	PAM_right_NGG
14	37354067	37354149	14:37354067-37354149	A01182:91:HCWWMDSX3:4:1109:33003:2942	1	+		0		-Inf	-62491	GAAGAAAATTTTCCTACCCA CGG	4	-	Intronic	sc-416795_A	PAM_right_NGG
14	37495430	37495513	14:37495430-37495513	A01182:91:HCWWMDSX3:4:1401:32985:34757	1	-		0		-Inf	-203854	GAAGAAAATTTTCCTACCCA CGG	4	-	Intronic	sc-416795_A	PAM_right_NGG
14	38416348	38416382	14:38416348-38416382		0		A01182:91:HCWWMDSX3:4:2402:32958:13761	1	+	Inf	-1124772	GAAGAAAATTTTCCTACCCA CGG	4	-	Intronic	sc-416795_A	PAM_right_NGG
14	39141357	39141391	14:39141357-39141391	A01182:91:HCWWMDSX3:4:2605:32949:34851	1	+		0		-Inf	-1849781	GAAGAAAATTTTCCTACCCA CGG	4	-	Intronic	sc-416795_A	PAM_right_NGG
14	39524666	39524700	14:39524666-39524700	A01182:91:HCWWMDSX3:4:2201:32949:17973	1	+		0		-Inf	-2233090	GAAGAAAATTTTCCTACCCA CGG	4	-	Intronic	sc-416795_A	PAM_right_NGG
14	39600560	39600609	14:39600560-39600609	A01182:91:HCWWMDSX3:4:1405:32994:27195	1	+		0		-Inf	-2308984	GAAGAAAATTTTCCTACCCA CGG	4	-	Intronic	sc-416795_A	PAM_right_NGG
14	40350941	40350975	14:40350941-40350975	A01182:91:HCWWMDSX3:4:2201:32949:17973	1	-		0		-Inf	2446211	TCTTTTCTCCTTTAGTAGTC TGG	4	+	Intergenic	sc-416795_C	PAM_left_CCN
14	40379664	40379698	14:40379664-40379698	A01182:91:HCWWMDSX3:4:2201:32949:17973	1	+		0		-Inf	2417488	TCTTTTCTCCTTTAGTAGTC TGG	4	+	Intergenic	sc-416795_C	PAM_left_CCN
14	40544561	40544594	14:40544561-40544594	A01182:91:HCWWMDSX3:4:1406:32994:18176	1	-		0		-Inf	2252591	TCTTTTCTCCTTTAGTAGTC TGG	4	+	Intergenic	sc-416795_C	PAM_left_CCN
14	40699053	40699195	14:40699053-40699195	A01182:91:HCWWMDSX3:4:1577:24135:15045,A01182:91:HCWWMDSX3:4:2571:7220:4570,A01182:91:HCWWMDSX3:4:2170:11469:10708	3	+,+,-		0		-Inf	2098099	TCTTTTCTCCTTTAGTAGTC TGG	4	+	Intergenic	sc-416795_C	PAM_left_CCN
14	40759097	40759179	14:40759097-40759179		0		A01182:91:HCWWMDSX3:4:2503:32949:20165	1	-	Inf	2038055	TCTTTTCTCCTTTAGTAGTC TGG	4	+	Intergenic	sc-416795_C	PAM_left_CCN
14	41212500	41212582	14:41212500-41212582	A01182:91:HCWWMDSX3:4:1109:33003:2942	1	+		0		-Inf	1584652	TCTTTTCTCCTTTAGTAGTC TGG	4	+	Intergenic	sc-416795_C	PAM_left_CCN
14	41601169	41601233	14:41601169-41601233	A01182:91:HCWWMDSX3:4:2301:32949:23359	1	+		0		-Inf	1195983	TCTTTTCTCCTTTAGTAGTC TGG	4	+	Intergenic	sc-416795_C	PAM_left_CCN
14	42970672	42970754	14:42970672-42970754	A01182:91:HCWWMDSX3:4:1109:33003:2942	1	+		0		-Inf	-173520	TCTTTTCTCCTTTAGTAGTC TGG	4	+	Intergenic	sc-416795_C	PAM_left_CCN
14	43217290	43217324	14:43217290-43217324	A01182:91:HCWWMDSX3:4:2605:32949:34851	1	+		0		-Inf	-420138	TCTTTTCTCCTTTAGTAGTC TGG	4	+	Intergenic	sc-416795_C	PAM_left_CCN
14	43405987	43406070	14:43405987-43406070	A01182:91:HCWWMDSX3:4:1401:32985:34757	1	+		0		-Inf	-608835	TCTTTTCTCCTTTAGTAGTC TGG	4	+	Intergenic	sc-416795_C	PAM_left_CCN
14	43701424	43701506	14:43701424-43701506	A01182:91:HCWWMDSX3:4:1109:33003:2942	1	-		0		-Inf	-904272	TCTTTTCTCCTTTAGTAGTC TGG	4	+	Intergenic	sc-416795_C	PAM_left_CCN
14	44619046	44619148	14:44619046-44619148	A01182:91:HCWWMDSX3:4:2308:32940:32424	1	+		0		-Inf	1796493	TCCTTTCTGAGGTAGAAGGC TGG	4	-	Intergenic	sc-416795_C	PAM_left_CCN
14	45495170	45495219	14:45495170-45495219		0		A01182:91:HCWWMDSX3:4:2503:32949:20165	1	-	Inf	920369	TCCTTTCTGAGGTAGAAGGC TGG	4	-	Intergenic	sc-416795_C	PAM_left_CCN
14	45883854	45883906	14:45883854-45883906	A01182:91:HCWWMDSX3:4:2604:32940:35023	1	+		0		-Inf	531685	TCCTTTCTGAGGTAGAAGGC TGG	4	-	Intergenic	sc-416795_C	PAM_left_CCN
14	46017958	46018005	14:46017958-46018005		0		A01182:91:HCWWMDSX3:4:2503:32949:20165	1	-	Inf	397581	TCCTTTCTGAGGTAGAAGGC TGG	4	-	Intergenic	sc-416795_C	PAM_left_CCN
14	46511570	46511604	14:46511570-46511604	A01182:91:HCWWMDSX3:4:2201:32949:17973	1	-		0		-Inf	-96031	TCCTTTCTGAGGTAGAAGGC TGG	4	-	Intergenic	sc-416795_C	PAM_left_CCN
14	46615654	46615737	14:46615654-46615737	A01182:91:HCWWMDSX3:4:1401:32985:34757	1	-		0		-Inf	-200115	TCCTTTCTGAGGTAGAAGGC TGG	4	-	Intergenic	sc-416795_C	PAM_left_CCN
14	47079725	47079812	14:47079725-47079812		0		A01182:91:HCWWMDSX3:4:2211:17752:36025	1	-	Inf	-664186	TCCTTTCTGAGGTAGAAGGC TGG	4	-	Intergenic	sc-416795_C	PAM_left_CCN
14	47395298	47395400	14:47395298-47395400	A01182:91:HCWWMDSX3:4:1306:33003:25019	1	+		0		-Inf	-979759	TCCTTTCTGAGGTAGAAGGC TGG	4	-	Intergenic	sc-416795_C	PAM_left_CCN
14	47743339	47743481	14:47743339-47743481		0		A01182:91:HCWWMDSX3:4:1334:25626:3192,A01182:91:HCWWMDSX3:4:1445:29577:12414	2	+,-	Inf	-1327800	TCCTTTCTGAGGTAGAAGGC TGG	4	-	Intergenic	sc-416795_C	PAM_left_CCN
14	48255460	48255505	14:48255460-48255505		0		A01182:91:HCWWMDSX3:4:2503:32949:20165	1	-	Inf	-1839921	TCCTTTCTGAGGTAGAAGGC TGG	4	-	Intergenic	sc-416795_C	PAM_left_CCN
14	48262657	48262704	14:48262657-48262704		0		A01182:91:HCWWMDSX3:4:2503:32949:20165	1	-	Inf	-1847118	TCCTTTCTGAGGTAGAAGGC TGG	4	-	Intergenic	sc-416795_C	PAM_left_CCN
14	48268137	48268184	14:48268137-48268184		0		A01182:91:HCWWMDSX3:4:2503:32949:20165	1	-	Inf	-1852598	TCCTTTCTGAGGTAGAAGGC TGG	4	-	Intergenic	sc-416795_C	PAM_left_CCN
14	48278730	48278794	14:48278730-48278794		0		A01182:91:HCWWMDSX3:4:2503:32949:20165	1	-	Inf	-1863191	TCCTTTCTGAGGTAGAAGGC TGG	4	-	Intergenic	sc-416795_C	PAM_left_CCN
14	48282819	48282853	14:48282819-48282853	A01182:91:HCWWMDSX3:4:2201:32949:17973	1	+		0		-Inf	-1867280	TCCTTTCTGAGGTAGAAGGC TGG	4	-	Intergenic	sc-416795_C	PAM_left_CCN
14	48659054	48659139	14:48659054-48659139	A01182:91:HCWWMDSX3:4:2604:32940:35023	1	+		0		-Inf	-2243515	TCCTTTCTGAGGTAGAAGGC TGG	4	-	Intergenic	sc-416795_C	PAM_left_CCN
14	49124269	49124319	14:49124269-49124319	A01182:91:HCWWMDSX3:4:1405:32994:27195	1	+		0		-Inf	2127466	TCTGTTTGAACAAGTTCTTC GGG	4	-	Intronic	sc-416795_A	PAM_left_CCN
14	49538734	49538810	14:49538734-49538810	A01182:91:HCWWMDSX3:4:2475:24542:5729,A01182:91:HCWWMDSX3:4:2475:24542:5729	2	+,-		0		-Inf	1713001	TCTGTTTGAACAAGTTCTTC GGG	4	-	Intronic	sc-416795_A	PAM_left_CCN
14	49656108	49656157	14:49656108-49656157	A01182:91:HCWWMDSX3:4:1405:32994:27195	1	+		0		-Inf	1595627	TCTGTTTGAACAAGTTCTTC GGG	4	-	Intronic	sc-416795_A	PAM_left_CCN
14	49722335	49722368	14:49722335-49722368	A01182:91:HCWWMDSX3:4:1406:32994:18176	1	+		0		-Inf	1529400	TCTGTTTGAACAAGTTCTTC GGG	4	-	Intronic	sc-416795_A	PAM_left_CCN
14	50095118	50095201	14:50095118-50095201	A01182:91:HCWWMDSX3:4:1401:32985:34757	1	-		0		-Inf	1156617	TCTGTTTGAACAAGTTCTTC GGG	4	-	Intronic	sc-416795_A	PAM_left_CCN
14	50762916	50763058	14:50762916-50763058		0		A01182:91:HCWWMDSX3:4:1519:16125:20964	1	-	Inf	488819	TCTGTTTGAACAAGTTCTTC GGG	4	-	Intronic	sc-416795_A	PAM_left_CCN
14	52211049	52211131	14:52211049-52211131	A01182:91:HCWWMDSX3:4:1109:33003:2942	1	-		0		-Inf	78273	GTTTCCCAATGCAGAAAAGA AGG	4	+	Intergenic	sc-416795_C	PAM_right_NGG
14	53137497	53137531	14:53137497-53137531		0		A01182:91:HCWWMDSX3:4:2601:32931:2785	1	-	Inf	663933	TCTTTTCTTCTTTATTAGAC TGG	4	-	Intergenic	sc-416795_C	PAM_left_CCN
14	53319911	53320051	14:53319911-53320051		0		A01182:91:HCWWMDSX3:4:2539:27199:23484	1	-	Inf	481519	TCTTTTCTTCTTTATTAGAC TGG	4	-	Intergenic	sc-416795_C	PAM_left_CCN
14	53429532	53429615	14:53429532-53429615	A01182:91:HCWWMDSX3:4:1401:32985:34757	1	+		0		-Inf	371898	TCTTTTCTTCTTTATTAGAC TGG	4	-	Intergenic	sc-416795_C	PAM_left_CCN
14	53810934	53811076	14:53810934-53811076	A01182:91:HCWWMDSX3:4:1566:24135:1673	1	-		0		-Inf	-9504	TCTTTTCTTCTTTATTAGAC TGG	4	-	Intergenic	sc-416795_C	PAM_left_CCN
14	53838073	53838155	14:53838073-53838155	A01182:91:HCWWMDSX3:4:1401:32985:34757	1	+		0		-Inf	-36643	TCTTTTCTTCTTTATTAGAC TGG	4	-	Intergenic	sc-416795_C	PAM_left_CCN
14	53887869	53887951	14:53887869-53887951	A01182:91:HCWWMDSX3:4:1401:32985:34757	1	+		0		-Inf	-86439	TCTTTTCTTCTTTATTAGAC TGG	4	-	Intergenic	sc-416795_C	PAM_left_CCN
14	55113881	55113919	14:55113881-55113919	A01182:91:HCWWMDSX3:4:1305:33003:35697	1	+		0		-Inf	-1312451	TCTTTTCTTCTTTATTAGAC TGG	4	-	Intergenic	sc-416795_C	PAM_left_CCN
14	55464417	55464451	14:55464417-55464451		0		A01182:91:HCWWMDSX3:4:1104:32967:34287	1	+	Inf	-1662987	TCTTTTCTTCTTTATTAGAC TGG	4	-	Intergenic	sc-416795_C	PAM_left_CCN
14	56234380	56234463	14:56234380-56234463	A01182:91:HCWWMDSX3:4:1401:32985:34757	1	+		0		-Inf	-2432950	TCTTTTCTTCTTTATTAGAC TGG	4	-	Intergenic	sc-416795_C	PAM_left_CCN
14	56445014	56445066	14:56445014-56445066	A01182:91:HCWWMDSX3:4:1109:33003:2942	1	+		0		-Inf	-2643584	TCTTTTCTTCTTTATTAGAC TGG	4	-	Intergenic	sc-416795_C	PAM_left_CCN
14	56642428	56642510	14:56642428-56642510	A01182:91:HCWWMDSX3:4:1109:33003:2942	1	-		0		-Inf	-2840998	TCTTTTCTTCTTTATTAGAC TGG	4	-	Intergenic	sc-416795_C	PAM_left_CCN
14	57646731	57646765	14:57646731-57646765	A01182:91:HCWWMDSX3:4:2201:32949:17973	1	+		0		-Inf	-3845301	TCTTTTCTTCTTTATTAGAC TGG	4	-	Intergenic	sc-416795_C	PAM_left_CCN
14	57680242	57680276	14:57680242-57680276		0		A01182:91:HCWWMDSX3:4:2402:32958:13761	1	+	Inf	-3878812	TCTTTTCTTCTTTATTAGAC TGG	4	-	Intergenic	sc-416795_C	PAM_left_CCN
14	57858309	57858392	14:57858309-57858392	A01182:91:HCWWMDSX3:4:1401:32985:34757	1	+		0		-Inf	-4056879	TCTTTTCTTCTTTATTAGAC TGG	4	-	Intergenic	sc-416795_C	PAM_left_CCN
14	58035319	58035401	14:58035319-58035401	A01182:91:HCWWMDSX3:4:1109:33003:2942	1	-		0		-Inf	-4233889	TCTTTTCTTCTTTATTAGAC TGG	4	-	Intergenic	sc-416795_C	PAM_left_CCN
14	58139121	58139263	14:58139121-58139263	A01182:91:HCWWMDSX3:4:1339:28212:27899,A01182:91:HCWWMDSX3:4:1567:10212:9940	2	-,-		0		-Inf	-4337691	TCTTTTCTTCTTTATTAGAC TGG	4	-	Intergenic	sc-416795_C	PAM_left_CCN
14	58457444	58457558	14:58457444-58457558	A01182:91:HCWWMDSX3:4:1162:11080:25661	1	+		0		-Inf	4287704	ACTTTTGTGCGTTAAAAGCC TGG	4	-	Intronic	sc-416795_C	PAM_left_CCN
14	58822379	58822417	14:58822379-58822417	A01182:91:HCWWMDSX3:4:2406:32940:26663	1	+		0		-Inf	3922769	ACTTTTGTGCGTTAAAAGCC TGG	4	-	Intronic	sc-416795_C	PAM_left_CCN
14	59637496	59637530	14:59637496-59637530		0		A01182:91:HCWWMDSX3:4:1104:32967:34287	1	-	Inf	3107652	ACTTTTGTGCGTTAAAAGCC TGG	4	-	Intronic	sc-416795_C	PAM_left_CCN
14	60009987	60010021	14:60009987-60010021	A01182:91:HCWWMDSX3:4:2605:32949:34851	1	+		0		-Inf	2735161	ACTTTTGTGCGTTAAAAGCC TGG	4	-	Intronic	sc-416795_C	PAM_left_CCN
14	60425415	60425497	14:60425415-60425497	A01182:91:HCWWMDSX3:4:1405:32994:27195	1	-		0		-Inf	2319733	ACTTTTGTGCGTTAAAAGCC TGG	4	-	Intronic	sc-416795_C	PAM_left_CCN
14	61058281	61058363	14:61058281-61058363	A01182:91:HCWWMDSX3:4:1109:33003:2942	1	+		0		-Inf	1686867	ACTTTTGTGCGTTAAAAGCC TGG	4	-	Intronic	sc-416795_C	PAM_left_CCN
14	62287395	62287429	14:62287395-62287429	A01182:91:HCWWMDSX3:4:2201:32949:17973	1	-		0		-Inf	457753	ACTTTTGTGCGTTAAAAGCC TGG	4	-	Intronic	sc-416795_C	PAM_left_CCN
14	62351243	62351276	14:62351243-62351276	A01182:91:HCWWMDSX3:4:1406:32994:18176	1	+		0		-Inf	393905	ACTTTTGTGCGTTAAAAGCC TGG	4	-	Intronic	sc-416795_C	PAM_left_CCN
14	62351324	62351378	14:62351324-62351378	A01182:91:HCWWMDSX3:4:1401:32985:34757	1	-		0		-Inf	393824	ACTTTTGTGCGTTAAAAGCC TGG	4	-	Intronic	sc-416795_C	PAM_left_CCN
14	62639564	62639598	14:62639564-62639598	A01182:91:HCWWMDSX3:4:2201:32949:17973	1	-		0		-Inf	105584	ACTTTTGTGCGTTAAAAGCC TGG	4	-	Intronic	sc-416795_C	PAM_left_CCN
14	63157962	63157996	14:63157962-63157996		0		A01182:91:HCWWMDSX3:4:2601:32931:2785	1	-	Inf	-412814	ACTTTTGTGCGTTAAAAGCC TGG	4	-	Intronic	sc-416795_C	PAM_left_CCN
14	63859542	63859579	14:63859542-63859579	A01182:91:HCWWMDSX3:4:2202:32958:14982	1	-		0		-Inf	-1114394	ACTTTTGTGCGTTAAAAGCC TGG	4	-	Intronic	sc-416795_C	PAM_left_CCN
14	64489982	64490029	14:64489982-64490029	A01182:91:HCWWMDSX3:4:2301:32949:23359	1	+		0		-Inf	-1744834	ACTTTTGTGCGTTAAAAGCC TGG	4	-	Intronic	sc-416795_C	PAM_left_CCN
14	64518017	64518069	14:64518017-64518069	A01182:91:HCWWMDSX3:4:2301:32949:23359	1	-		0		-Inf	-1772869	ACTTTTGTGCGTTAAAAGCC TGG	4	-	Intronic	sc-416795_C	PAM_left_CCN
14	65188110	65188162	14:65188110-65188162	A01182:91:HCWWMDSX3:4:1405:32994:27195	1	+		0		-Inf	-2442962	ACTTTTGTGCGTTAAAAGCC TGG	4	-	Intronic	sc-416795_C	PAM_left_CCN
14	66029597	66029679	14:66029597-66029679	A01182:91:HCWWMDSX3:4:1109:33003:2942	1	+		0		-Inf	1871477	CAGAAATAGGACTGAGTTCT GGG	4	+	Intronic	sc-416795_B	PAM_left_CCN
14	66289788	66289822	14:66289788-66289822		0		A01182:91:HCWWMDSX3:4:1402:32994:13416	1	+	Inf	1611286	CAGAAATAGGACTGAGTTCT GGG	4	+	Intronic	sc-416795_B	PAM_left_CCN
14	66335783	66335817	14:66335783-66335817	A01182:91:HCWWMDSX3:4:2201:32949:17973	1	-		0		-Inf	1565291	CAGAAATAGGACTGAGTTCT GGG	4	+	Intronic	sc-416795_B	PAM_left_CCN
14	66955854	66955938	14:66955854-66955938	A01182:91:HCWWMDSX3:4:1401:32985:34757	1	-		0		-Inf	945220	CAGAAATAGGACTGAGTTCT GGG	4	+	Intronic	sc-416795_B	PAM_left_CCN
14	67177448	67177482	14:67177448-67177482	A01182:91:HCWWMDSX3:4:1302:33003:17597	1	-		0		-Inf	723626	CAGAAATAGGACTGAGTTCT GGG	4	+	Intronic	sc-416795_B	PAM_left_CCN
14	67959285	67959347	14:67959285-67959347	A01182:91:HCWWMDSX3:4:2102:32940:29857	1	+		0		-Inf	-58211	CAGAAATAGGACTGAGTTCT GGG	4	+	Intronic	sc-416795_B	PAM_left_CCN
14	69767104	69767206	14:69767104-69767206	A01182:91:HCWWMDSX3:4:1501:32994:18270	1	-		0		-Inf	-1866030	CAGAAATAGGACTGAGTTCT GGG	4	+	Intronic	sc-416795_B	PAM_left_CCN
14	71096202	71096257	14:71096202-71096257		0		A01182:91:HCWWMDSX3:4:2601:32931:2785	1	-	Inf	-3195128	CAGAAATAGGACTGAGTTCT GGG	4	+	Intronic	sc-416795_B	PAM_left_CCN
14	71124304	71124351	14:71124304-71124351		0		A01182:91:HCWWMDSX3:4:2503:32949:20165	1	+	Inf	-3223230	CAGAAATAGGACTGAGTTCT GGG	4	+	Intronic	sc-416795_B	PAM_left_CCN
14	71129696	71129743	14:71129696-71129743		0		A01182:91:HCWWMDSX3:4:2503:32949:20165	1	+	Inf	-3228622	CAGAAATAGGACTGAGTTCT GGG	4	+	Intronic	sc-416795_B	PAM_left_CCN
14	72923422	72923524	14:72923422-72923524	A01182:91:HCWWMDSX3:4:2406:32940:26663	1	+		0		-Inf	3149834	TCATTTCTCCGTTTGAAGGC TGG	4	+	Intronic	sc-416795_C	PAM_left_CCN
14	73296795	73296859	14:73296795-73296859	A01182:91:HCWWMDSX3:4:2301:32949:23359	1	+		0		-Inf	2776461	TCATTTCTCCGTTTGAAGGC TGG	4	+	Intronic	sc-416795_C	PAM_left_CCN
14	73319046	73319111	14:73319046-73319111	A01182:91:HCWWMDSX3:4:2301:32949:23359	1	+		0		-Inf	2754210	TCATTTCTCCGTTTGAAGGC TGG	4	+	Intronic	sc-416795_C	PAM_left_CCN
14	73406394	73406477	14:73406394-73406477	A01182:91:HCWWMDSX3:4:1401:32985:34757	1	-		0		-Inf	2666862	TCATTTCTCCGTTTGAAGGC TGG	4	+	Intronic	sc-416795_C	PAM_left_CCN
14	73575875	73575912	14:73575875-73575912	A01182:91:HCWWMDSX3:4:2202:32958:14982	1	-		0		-Inf	2497381	TCATTTCTCCGTTTGAAGGC TGG	4	+	Intronic	sc-416795_C	PAM_left_CCN
14	73945558	73945592	14:73945558-73945592	A01182:91:HCWWMDSX3:4:2202:32958:14920	1	-		0		-Inf	2127698	TCATTTCTCCGTTTGAAGGC TGG	4	+	Intronic	sc-416795_C	PAM_left_CCN
14	74006498	74006550	14:74006498-74006550	A01182:91:HCWWMDSX3:4:1405:32994:27195	1	-		0		-Inf	2066758	TCATTTCTCCGTTTGAAGGC TGG	4	+	Intronic	sc-416795_C	PAM_left_CCN
14	74106847	74106884	14:74106847-74106884	A01182:91:HCWWMDSX3:4:2202:32958:14982	1	+		0		-Inf	1966409	TCATTTCTCCGTTTGAAGGC TGG	4	+	Intronic	sc-416795_C	PAM_left_CCN
14	75080114	75080148	14:75080114-75080148		0		A01182:91:HCWWMDSX3:4:1104:32967:34287	1	-	Inf	993142	TCATTTCTCCGTTTGAAGGC TGG	4	+	Intronic	sc-416795_C	PAM_left_CCN
14	75817234	75817271	14:75817234-75817271	A01182:91:HCWWMDSX3:4:2202:32958:14982	1	+		0		-Inf	256022	TCATTTCTCCGTTTGAAGGC TGG	4	+	Intronic	sc-416795_C	PAM_left_CCN
14	75858232	75858374	14:75858232-75858374	A01182:91:HCWWMDSX3:4:1639:7627:19648	1	+		0		-Inf	215024	TCATTTCTCCGTTTGAAGGC TGG	4	+	Intronic	sc-416795_C	PAM_left_CCN
14	75873330	75873367	14:75873330-75873367	A01182:91:HCWWMDSX3:4:2202:32958:14982	1	+		0		-Inf	199926	TCATTTCTCCGTTTGAAGGC TGG	4	+	Intronic	sc-416795_C	PAM_left_CCN
14	77086665	77086807	14:77086665-77086807	A01182:91:HCWWMDSX3:4:1243:5656:17331,A01182:91:HCWWMDSX3:4:1577:28221:31548	2	+,-		0		-Inf	737652	TAGGTATGATCATGGTCTTC TGG	4	-	Intronic	sc-416795_A	PAM_left_CCN
14	77610196	77610232	14:77610196-77610232	A01182:91:HCWWMDSX3:4:2106:32949:4820	1	-		0		-Inf	214121	TAGGTATGATCATGGTCTTC TGG	4	-	Intronic	sc-416795_A	PAM_left_CCN
14	77660456	77660492	14:77660456-77660492	A01182:91:HCWWMDSX3:4:2202:32958:14982	1	-		0		-Inf	163861	TAGGTATGATCATGGTCTTC TGG	4	-	Intronic	sc-416795_A	PAM_left_CCN
14	77783529	77783611	14:77783529-77783611	A01182:91:HCWWMDSX3:4:1405:32994:27195	1	+		0		-Inf	40788	TAGGTATGATCATGGTCTTC TGG	4	-	Intronic	sc-416795_A	PAM_left_CCN
14	78569393	78569466	14:78569393-78569466	A01182:91:HCWWMDSX3:4:2406:32940:26663	1	+		0		-Inf	-745076	TAGGTATGATCATGGTCTTC TGG	4	-	Intronic	sc-416795_A	PAM_left_CCN
14	78879959	78880041	14:78879959-78880041	A01182:91:HCWWMDSX3:4:1405:32994:27195	1	+		0		-Inf	-1055642	TAGGTATGATCATGGTCTTC TGG	4	-	Intronic	sc-416795_A	PAM_left_CCN
14	80019170	80019204	14:80019170-80019204		0		A01182:91:HCWWMDSX3:4:1402:32994:13416	1	-	Inf	-31648	TCTTTTTTAAGTTAGAAGAA AGG	4	+	Intergenic	sc-416795_C	PAM_left_CCN
14	80380091	80380128	14:80380091-80380128	A01182:91:HCWWMDSX3:4:2202:32958:14982	1	-		0		-Inf	-392569	TCTTTTTTAAGTTAGAAGAA AGG	4	+	Intergenic	sc-416795_C	PAM_left_CCN
14	80594645	80594679	14:80594645-80594679		0		A01182:91:HCWWMDSX3:4:1402:32994:13416	1	+	Inf	-607123	TCTTTTTTAAGTTAGAAGAA AGG	4	+	Intergenic	sc-416795_C	PAM_left_CCN
14	80859176	80859259	14:80859176-80859259	A01182:91:HCWWMDSX3:4:1401:32985:34757	1	+		0		-Inf	416837	GTATTCTAAACAAGAAAAGA AGG	4	+	Intronic	sc-416795_C	PAM_right_NGG
14	81341909	81341993	14:81341909-81341993		0		A01182:91:HCWWMDSX3:4:2505:32958:18302	1	-	Inf	-65896	GTATTCTAAACAAGAAAAGA AGG	4	+	Intronic	sc-416795_C	PAM_right_NGG
14	81811345	81811418	14:81811345-81811418	A01182:91:HCWWMDSX3:4:2301:32949:23359	1	-		0		-Inf	-535332	GTATTCTAAACAAGAAAAGA AGG	4	+	Intronic	sc-416795_C	PAM_right_NGG
14	81861770	81861804	14:81861770-81861804	A01182:91:HCWWMDSX3:4:2201:32949:17973	1	-		0		-Inf	-585757	GTATTCTAAACAAGAAAAGA AGG	4	+	Intronic	sc-416795_C	PAM_right_NGG
14	81988692	81988768	14:81988692-81988768		0		A01182:91:HCWWMDSX3:4:1604:32985:11710	1	-	Inf	-712679	GTATTCTAAACAAGAAAAGA AGG	4	+	Intronic	sc-416795_C	PAM_right_NGG
14	83961676	83961725	14:83961676-83961725		0		A01182:91:HCWWMDSX3:4:2503:32949:20165	1	+	Inf	-810459	CAGAAATAGATGTAGGTTCT TGG	4	+	Intergenic	sc-416795_B	PAM_left_CCN
14	84382751	84382893	14:84382751-84382893	A01182:91:HCWWMDSX3:4:1123:25654:32863	1	-		0		-Inf	-1231534	CAGAAATAGATGTAGGTTCT TGG	4	+	Intergenic	sc-416795_B	PAM_left_CCN
14	84505828	84505875	14:84505828-84505875		0		A01182:91:HCWWMDSX3:4:2503:32949:20165	1	-	Inf	-1354611	CAGAAATAGATGTAGGTTCT TGG	4	+	Intergenic	sc-416795_B	PAM_left_CCN
14	85051215	85051357	14:85051215-85051357	A01182:91:HCWWMDSX3:4:1647:17020:23453	1	+		0		-Inf	-1899998	CAGAAATAGATGTAGGTTCT TGG	4	+	Intergenic	sc-416795_B	PAM_left_CCN
14	85732695	85732744	14:85732695-85732744		0		A01182:91:HCWWMDSX3:4:2503:32949:20165	1	-	Inf	-2581478	CAGAAATAGATGTAGGTTCT TGG	4	+	Intergenic	sc-416795_B	PAM_left_CCN
14	85738454	85738503	14:85738454-85738503		0		A01182:91:HCWWMDSX3:4:2503:32949:20165	1	-	Inf	-2587237	CAGAAATAGATGTAGGTTCT TGG	4	+	Intergenic	sc-416795_B	PAM_left_CCN
14	85904176	85904210	14:85904176-85904210		0		A01182:91:HCWWMDSX3:4:2402:32958:13761	1	-	Inf	-2752959	CAGAAATAGATGTAGGTTCT TGG	4	+	Intergenic	sc-416795_B	PAM_left_CCN
14	86315133	86315215	14:86315133-86315215	A01182:91:HCWWMDSX3:4:1109:33003:2942	1	-		0		-Inf	-3163916	CAGAAATAGATGTAGGTTCT TGG	4	+	Intergenic	sc-416795_B	PAM_left_CCN
14	86731684	86731733	14:86731684-86731733		0		A01182:91:HCWWMDSX3:4:2503:32949:20165	1	+	Inf	-3580467	CAGAAATAGATGTAGGTTCT TGG	4	+	Intergenic	sc-416795_B	PAM_left_CCN
14	87234957	87235002	14:87234957-87235002		0		A01182:91:HCWWMDSX3:4:2503:32949:20165	1	-	Inf	-4083740	CAGAAATAGATGTAGGTTCT TGG	4	+	Intergenic	sc-416795_B	PAM_left_CCN
14	87240646	87240693	14:87240646-87240693		0		A01182:91:HCWWMDSX3:4:2503:32949:20165	1	-	Inf	-4089429	CAGAAATAGATGTAGGTTCT TGG	4	+	Intergenic	sc-416795_B	PAM_left_CCN
14	87253914	87253996	14:87253914-87253996		0		A01182:91:HCWWMDSX3:4:2503:32949:20165	1	+	Inf	-4102697	CAGAAATAGATGTAGGTTCT TGG	4	+	Intergenic	sc-416795_B	PAM_left_CCN
14	87258701	87258735	14:87258701-87258735		0		A01182:91:HCWWMDSX3:4:1104:32967:34287	1	+	Inf	-4107484	CAGAAATAGATGTAGGTTCT TGG	4	+	Intergenic	sc-416795_B	PAM_left_CCN
14	87315472	87315568	14:87315472-87315568	A01182:91:HCWWMDSX3:4:1456:10294:34256	1	+		0		-Inf	-4164255	CAGAAATAGATGTAGGTTCT TGG	4	+	Intergenic	sc-416795_B	PAM_left_CCN
14	87355368	87355420	14:87355368-87355420	A01182:91:HCWWMDSX3:4:2604:32940:35023	1	+		0		-Inf	-4204151	CAGAAATAGATGTAGGTTCT TGG	4	+	Intergenic	sc-416795_B	PAM_left_CCN
14	87752977	87753059	14:87752977-87753059	A01182:91:HCWWMDSX3:4:1405:32994:27195	1	+		0		-Inf	-4601760	CAGAAATAGATGTAGGTTCT TGG	4	+	Intergenic	sc-416795_B	PAM_left_CCN
14	87776266	87776300	14:87776266-87776300		0		A01182:91:HCWWMDSX3:4:1402:32994:13416	1	-	Inf	-4625049	CAGAAATAGATGTAGGTTCT TGG	4	+	Intergenic	sc-416795_B	PAM_left_CCN
14	87859767	87859872	14:87859767-87859872	A01182:91:HCWWMDSX3:4:1401:32985:34757	1	+		0		-Inf	-4708550	CAGAAATAGATGTAGGTTCT TGG	4	+	Intergenic	sc-416795_B	PAM_left_CCN
14	89896200	89896248	14:89896200-89896248	A01182:91:HCWWMDSX3:4:2406:32940:26663	1	-		0		-Inf	-6744983	CAGAAATAGATGTAGGTTCT TGG	4	+	Intergenic	sc-416795_B	PAM_left_CCN
14	90541988	90542040	14:90541988-90542040	A01182:91:HCWWMDSX3:4:2102:32940:29857	1	+		0		-Inf	-7390771	CAGAAATAGATGTAGGTTCT TGG	4	+	Intergenic	sc-416795_B	PAM_left_CCN
14	90829376	90829414	14:90829376-90829414	A01182:91:HCWWMDSX3:4:1305:33003:35697	1	-		0		-Inf	-7678159	CAGAAATAGATGTAGGTTCT TGG	4	+	Intergenic	sc-416795_B	PAM_left_CCN
14	90861338	90861411	14:90861338-90861411	A01182:91:HCWWMDSX3:4:2406:32940:26663	1	-		0		-Inf	-7710121	CAGAAATAGATGTAGGTTCT TGG	4	+	Intergenic	sc-416795_B	PAM_left_CCN
14	91235013	91235155	14:91235013-91235155	A01182:91:HCWWMDSX3:4:2229:28763:32393,A01182:91:HCWWMDSX3:4:2229:29658:32597,A01182:91:HCWWMDSX3:4:2256:28754:20823,A01182:91:HCWWMDSX3:4:2655:23936:13385,A01182:91:HCWWMDSX3:4:1222:30779:5979,A01182:91:HCWWMDSX3:4:1222:30662:7279	6	+,+,+,-,-,-		0		-Inf	7964743	ACTTTTCCCCTTTAGAAGAC AGG	4	-	Intronic	sc-416795_C	PAM_left_CCN
14	92343959	92343996	14:92343959-92343996	A01182:91:HCWWMDSX3:4:2202:32958:14982	1	+		0		-Inf	6855797	ACTTTTCCCCTTTAGAAGAC AGG	4	-	Intronic	sc-416795_C	PAM_left_CCN
14	93000855	93000910	14:93000855-93000910		0		A01182:91:HCWWMDSX3:4:2601:32931:2785	1	-	Inf	6198901	ACTTTTCCCCTTTAGAAGAC AGG	4	-	Intronic	sc-416795_C	PAM_left_CCN
14	93204217	93204261	14:93204217-93204261	A01182:91:HCWWMDSX3:4:1405:32994:27195	1	-		0		-Inf	5995539	ACTTTTCCCCTTTAGAAGAC AGG	4	-	Intronic	sc-416795_C	PAM_left_CCN
14	93416181	93416263	14:93416181-93416263	A01182:91:HCWWMDSX3:4:1109:33003:2942	1	+		0		-Inf	5783575	ACTTTTCCCCTTTAGAAGAC AGG	4	-	Intronic	sc-416795_C	PAM_left_CCN
14	93637634	93637748	14:93637634-93637748	A01182:91:HCWWMDSX3:4:2208:1561:12680	1	+		0		-Inf	5562122	ACTTTTCCCCTTTAGAAGAC AGG	4	-	Intronic	sc-416795_C	PAM_left_CCN
14	94474402	94474544	14:94474402-94474544		0		A01182:91:HCWWMDSX3:4:1361:31448:3975	1	-	Inf	4725354	ACTTTTCCCCTTTAGAAGAC AGG	4	-	Intronic	sc-416795_C	PAM_left_CCN
14	94755714	94755769	14:94755714-94755769		0		A01182:91:HCWWMDSX3:4:2601:32931:2785	1	+	Inf	4444042	ACTTTTCCCCTTTAGAAGAC AGG	4	-	Intronic	sc-416795_C	PAM_left_CCN
14	94918030	94918112	14:94918030-94918112	A01182:91:HCWWMDSX3:4:1405:32994:27195	1	-		0		-Inf	4281726	ACTTTTCCCCTTTAGAAGAC AGG	4	-	Intronic	sc-416795_C	PAM_left_CCN
14	95973128	95973177	14:95973128-95973177		0		A01182:91:HCWWMDSX3:4:2503:32949:20165	1	+	Inf	3226628	ACTTTTCCCCTTTAGAAGAC AGG	4	-	Intronic	sc-416795_C	PAM_left_CCN
14	95978559	95978608	14:95978559-95978608		0		A01182:91:HCWWMDSX3:4:2503:32949:20165	1	+	Inf	3221197	ACTTTTCCCCTTTAGAAGAC AGG	4	-	Intronic	sc-416795_C	PAM_left_CCN
14	96048782	96048819	14:96048782-96048819	A01182:91:HCWWMDSX3:4:2202:32958:14982	1	+		0		-Inf	3150974	ACTTTTCCCCTTTAGAAGAC AGG	4	-	Intronic	sc-416795_C	PAM_left_CCN
14	96428263	96428346	14:96428263-96428346	A01182:91:HCWWMDSX3:4:1401:32985:34757	1	-		0		-Inf	2771493	ACTTTTCCCCTTTAGAAGAC AGG	4	-	Intronic	sc-416795_C	PAM_left_CCN
14	98124437	98124579	14:98124437-98124579		0		A01182:91:HCWWMDSX3:4:2571:2944:7560,A01182:91:HCWWMDSX3:4:2571:2935:7607	2	-,-	Inf	1075319	ACTTTTCCCCTTTAGAAGAC AGG	4	-	Intronic	sc-416795_C	PAM_left_CCN
14	100371951	100372001	14:100371951-100372001		0		A01182:91:HCWWMDSX3:4:2503:32949:20165	1	+	Inf	534298	CTGAAAATGGGGCAAGTTCT GGG	4	+	Intergenic	sc-416795_B	PAM_left_CCN
14	100795948	100796030	14:100795948-100796030	A01182:91:HCWWMDSX3:4:2406:32940:26663	1	-		0		-Inf	110301	CTGAAAATGGGGCAAGTTCT GGG	4	+	Intergenic	sc-416795_B	PAM_left_CCN
14	101299313	101299350	14:101299313-101299350	A01182:91:HCWWMDSX3:4:2301:32949:23359	1	+		0		-Inf	-393064	CTGAAAATGGGGCAAGTTCT GGG	4	+	Intergenic	sc-416795_B	PAM_left_CCN
14	101305517	101305599	14:101305517-101305599		0		A01182:91:HCWWMDSX3:4:2503:32949:20165	1	-	Inf	-399268	CTGAAAATGGGGCAAGTTCT GGG	4	+	Intergenic	sc-416795_B	PAM_left_CCN
14	101777835	101777977	14:101777835-101777977	A01182:91:HCWWMDSX3:4:2378:9417:35368	1	+		0		-Inf	-871586	CTGAAAATGGGGCAAGTTCT GGG	4	+	Intergenic	sc-416795_B	PAM_left_CCN
14	101936892	101936926	14:101936892-101936926		0		A01182:91:HCWWMDSX3:4:1104:32967:34287	1	-	Inf	1005656	TCCTTTCTGTTTTAAAAGAC AGG	4	+	Intronic	sc-416795_C	PAM_left_CCN
14	101939633	101939694	14:101939633-101939694	A01182:91:HCWWMDSX3:4:2301:32949:23359	1	-		0		-Inf	1002915	TCCTTTCTGTTTTAAAAGAC AGG	4	+	Intronic	sc-416795_C	PAM_left_CCN
14	102003991	102004043	14:102003991-102004043	A01182:91:HCWWMDSX3:4:1405:32994:27195	1	+		0		-Inf	938557	TCCTTTCTGTTTTAAAAGAC AGG	4	+	Intronic	sc-416795_C	PAM_left_CCN
14	102801834	102801934	14:102801834-102801934	A01182:91:HCWWMDSX3:4:2406:32940:26663	1	-		0		-Inf	140714	TCCTTTCTGTTTTAAAAGAC AGG	4	+	Intronic	sc-416795_C	PAM_left_CCN
14	103046783	103046817	14:103046783-103046817	A01182:91:HCWWMDSX3:4:2202:32958:14920	1	-		0		-Inf	-104235	TCCTTTCTGTTTTAAAAGAC AGG	4	+	Intronic	sc-416795_C	PAM_left_CCN
14	104646806	104646847	14:104646806-104646847	A01182:91:HCWWMDSX3:4:1305:33003:35697	1	+		0		-Inf	24296	AGAAGATACCCCAATTTCCT TGG	4	+	Intergenic	sc-416795_B	PAM_right_NGG
14	104985280	104985332	14:104985280-104985332	A01182:91:HCWWMDSX3:4:1405:32994:27195	1	+		0		-Inf	-314178	AGAAGATACCCCAATTTCCT TGG	4	+	Intergenic	sc-416795_B	PAM_right_NGG
14	105054508	105054563	14:105054508-105054563		0		A01182:91:HCWWMDSX3:4:2601:32931:2785	1	+	Inf	-383406	AGAAGATACCCCAATTTCCT TGG	4	+	Intergenic	sc-416795_B	PAM_right_NGG
14	105940592	105940734	14:105940592-105940734	A01182:91:HCWWMDSX3:4:2159:14705:12493,A01182:91:HCWWMDSX3:4:2159:14705:12493	2	+,-	A01182:91:HCWWMDSX3:4:1341:13096:8265	1	+	-1	-1269490	AGAAGATACCCCAATTTCCT TGG	4	+	Intergenic	sc-416795_B	PAM_right_NGG
14	106040971	106041076	14:106040971-106041076		0		A01182:91:HCWWMDSX3:4:2518:1425:25974	1	+	Inf	-1369869	AGAAGATACCCCAATTTCCT TGG	4	+	Intergenic	sc-416795_B	PAM_right_NGG
14	106050753	106050787	14:106050753-106050787	A01182:91:HCWWMDSX3:4:2605:32949:34851	1	-		0		-Inf	-1379651	AGAAGATACCCCAATTTCCT TGG	4	+	Intergenic	sc-416795_B	PAM_right_NGG
14	106629597	106629631	14:106629597-106629631	A01182:91:HCWWMDSX3:4:2605:32949:34851	1	-		0		-Inf	-1958495	AGAAGATACCCCAATTTCCT TGG	4	+	Intergenic	sc-416795_B	PAM_right_NGG
14	106641473	106641507	14:106641473-106641507	A01182:91:HCWWMDSX3:4:2605:32949:34851	1	-		0		-Inf	-1970371	AGAAGATACCCCAATTTCCT TGG	4	+	Intergenic	sc-416795_B	PAM_right_NGG
14	106666771	106666913	14:106666771-106666913		0		A01182:91:HCWWMDSX3:4:2573:4426:31516	1	+	Inf	-1995669	AGAAGATACCCCAATTTCCT TGG	4	+	Intergenic	sc-416795_B	PAM_right_NGG
14	106688091	106688219	14:106688091-106688219		0		A01182:91:HCWWMDSX3:4:2518:1425:25974	1	+	Inf	-2016989	AGAAGATACCCCAATTTCCT TGG	4	+	Intergenic	sc-416795_B	PAM_right_NGG
KI270712.1	27255	27397	KI270712.1:27255-27397	A01182:91:HCWWMDSX3:4:1301:14642:10504,A01182:91:HCWWMDSX3:4:2233:7708:17409,A01182:91:HCWWMDSX3:4:2233:7600:19225	3	+,-,-	A01182:91:HCWWMDSX3:4:1551:23231:17174	1	-	-158496250072116	-Inf
KI270756.1	43419	43453	KI270756.1:43419-43453	A01182:91:HCWWMDSX3:4:1303:33003:7357	1	+		0		-Inf	-Inf
KI270756.1	55106	55141	KI270756.1:55106-55141	A01182:91:HCWWMDSX3:4:2347:29387:30968	1	+		0		-Inf	-Inf
GL000219.1	129060	129094	GL000219.1:129060-129094		0		A01182:91:HCWWMDSX3:4:2203:32949:14278	1	+	Inf	-Inf
KI270709.1	3784	3922	KI270709.1:3784-3922	A01182:91:HCWWMDSX3:4:1343:19651:18584	1	+		0		-Inf	-Inf
KI270709.1	9983	10121	KI270709.1:9983-10121	A01182:91:HCWWMDSX3:4:1343:19651:18584	1	+		0		-Inf	-Inf
KI270709.1	11305	11443	KI270709.1:11305-11443	A01182:91:HCWWMDSX3:4:1343:19651:18584	1	+		0		-Inf	-Inf
KI270709.1	15049	15187	KI270709.1:15049-15187	A01182:91:HCWWMDSX3:4:1343:19651:18584	1	+		0		-Inf	-Inf
13	16383671	16383703	13:16383671-16383703		0		A01182:91:HCWWMDSX3:4:1102:32994:33270	1	+	Inf	5392458	ACGGTTTGAAGATGTTCTCC AGG	4	+	Intergenic	sc-416795_A	PAM_left_CCN
13	16672228	16672260	13:16672228-16672260		0		A01182:91:HCWWMDSX3:4:1102:32994:33270	1	+	Inf	5103901	ACGGTTTGAAGATGTTCTCC AGG	4	+	Intergenic	sc-416795_A	PAM_left_CCN
13	17324778	17324810	13:17324778-17324810		0		A01182:91:HCWWMDSX3:4:1102:32994:33270	1	+	Inf	4451351	ACGGTTTGAAGATGTTCTCC AGG	4	+	Intergenic	sc-416795_A	PAM_left_CCN
13	18187654	18187739	13:18187654-18187739	A01182:91:HCWWMDSX3:4:2604:32940:35023	1	-		0		-Inf	3588475	ACGGTTTGAAGATGTTCTCC AGG	4	+	Intergenic	sc-416795_A	PAM_left_CCN
13	18256651	18256753	13:18256651-18256753	A01182:91:HCWWMDSX3:4:2406:32940:26663	1	-		0		-Inf	3519478	ACGGTTTGAAGATGTTCTCC AGG	4	+	Intergenic	sc-416795_A	PAM_left_CCN
13	18564289	18564371	13:18564289-18564371	A01182:91:HCWWMDSX3:4:2102:32940:29857	1	+		0		-Inf	3211840	ACGGTTTGAAGATGTTCTCC AGG	4	+	Intergenic	sc-416795_A	PAM_left_CCN
13	18688918	18688963	13:18688918-18688963	A01182:91:HCWWMDSX3:4:2301:32949:23359	1	+		0		-Inf	3087211	ACGGTTTGAAGATGTTCTCC AGG	4	+	Intergenic	sc-416795_A	PAM_left_CCN
13	18857749	18857795	13:18857749-18857795	A01182:91:HCWWMDSX3:4:2301:32949:23359	1	-		0		-Inf	2918380	ACGGTTTGAAGATGTTCTCC AGG	4	+	Intergenic	sc-416795_A	PAM_left_CCN
13	19236611	19236643	13:19236611-19236643	A01182:91:HCWWMDSX3:4:2102:32940:29857	1	+		0		-Inf	2539518	ACGGTTTGAAGATGTTCTCC AGG	4	+	Intergenic	sc-416795_A	PAM_left_CCN
13	19358922	19359024	13:19358922-19359024	A01182:91:HCWWMDSX3:4:2406:32940:26663	1	-		0		-Inf	2417207	ACGGTTTGAAGATGTTCTCC AGG	4	+	Intergenic	sc-416795_A	PAM_left_CCN
13	19478789	19478872	13:19478789-19478872	A01182:91:HCWWMDSX3:4:1401:32985:34757	1	+		0		-Inf	2297340	ACGGTTTGAAGATGTTCTCC AGG	4	+	Intergenic	sc-416795_A	PAM_left_CCN
13	19577903	19578045	13:19577903-19578045	A01182:91:HCWWMDSX3:4:2530:21793:3912	1	+		0		-Inf	2198226	ACGGTTTGAAGATGTTCTCC AGG	4	+	Intergenic	sc-416795_A	PAM_left_CCN
13	19715930	19715982	13:19715930-19715982	A01182:91:HCWWMDSX3:4:2102:32940:29857	1	-		0		-Inf	2060199	ACGGTTTGAAGATGTTCTCC AGG	4	+	Intergenic	sc-416795_A	PAM_left_CCN
13	19876702	19876844	13:19876702-19876844	A01182:91:HCWWMDSX3:4:2330:12852:1297,A01182:91:HCWWMDSX3:4:2545:10547:23140	2	+,-		0		-Inf	1899427	ACGGTTTGAAGATGTTCTCC AGG	4	+	Intergenic	sc-416795_A	PAM_left_CCN
13	20855292	20855373	13:20855292-20855373		0		A01182:91:HCWWMDSX3:4:1203:32994:13322	1	+	Inf	920837	ACGGTTTGAAGATGTTCTCC AGG	4	+	Intergenic	sc-416795_A	PAM_left_CCN
13	20905461	20905495	13:20905461-20905495		0		A01182:91:HCWWMDSX3:4:1203:32994:13322	1	+	Inf	870668	ACGGTTTGAAGATGTTCTCC AGG	4	+	Intergenic	sc-416795_A	PAM_left_CCN
13	21119560	21119652	13:21119560-21119652		0		A01182:91:HCWWMDSX3:4:2333:29821:23202	1	+	Inf	656569	ACGGTTTGAAGATGTTCTCC AGG	4	+	Intergenic	sc-416795_A	PAM_left_CCN
13	22349075	22349109	13:22349075-22349109	A01182:91:HCWWMDSX3:4:2201:32949:17973	1	-		0		-Inf	-572946	ACGGTTTGAAGATGTTCTCC AGG	4	+	Intergenic	sc-416795_A	PAM_left_CCN
13	22863655	22863819	13:22863655-22863819	A01182:91:HCWWMDSX3:4:1460:21423:13448,A01182:91:HCWWMDSX3:4:1301:32994:17143	2	+,-		0		-Inf	-1087526	ACGGTTTGAAGATGTTCTCC AGG	4	+	Intergenic	sc-416795_A	PAM_left_CCN
13	23138997	23139049	13:23138997-23139049	A01182:91:HCWWMDSX3:4:1405:32994:27195	1	+		0		-Inf	-1362868	ACGGTTTGAAGATGTTCTCC AGG	4	+	Intergenic	sc-416795_A	PAM_left_CCN
13	23259653	23259687	13:23259653-23259687	A01182:91:HCWWMDSX3:4:2201:32949:17973	1	+		0		-Inf	-1483524	ACGGTTTGAAGATGTTCTCC AGG	4	+	Intergenic	sc-416795_A	PAM_left_CCN
13	23478389	23478423	13:23478389-23478423		0		A01182:91:HCWWMDSX3:4:1203:32994:13322	1	-	Inf	-1702260	ACGGTTTGAAGATGTTCTCC AGG	4	+	Intergenic	sc-416795_A	PAM_left_CCN
13	23814517	23814554	13:23814517-23814554	A01182:91:HCWWMDSX3:4:2202:32958:14982	1	+		0		-Inf	-2038388	ACGGTTTGAAGATGTTCTCC AGG	4	+	Intergenic	sc-416795_A	PAM_left_CCN
13	23923450	23923483	13:23923450-23923483	A01182:91:HCWWMDSX3:4:1406:32994:18176	1	-		0		-Inf	-2147321	ACGGTTTGAAGATGTTCTCC AGG	4	+	Intergenic	sc-416795_A	PAM_left_CCN
13	23924170	23924204	13:23924170-23924204	A01182:91:HCWWMDSX3:4:2202:32958:14982	1	+		0		-Inf	-2148041	ACGGTTTGAAGATGTTCTCC AGG	4	+	Intergenic	sc-416795_A	PAM_left_CCN
13	24298385	24298527	13:24298385-24298527	A01182:91:HCWWMDSX3:4:1542:28709:29543,A01182:91:HCWWMDSX3:4:2354:27299:26443	2	-,-	A01182:91:HCWWMDSX3:4:1239:24921:26115	1	-	-1	2184284	TTCTTCTCACTCAGAAAACA AGG	4	-	Intergenic	sc-416795_C	PAM_right_NGG
13	24344744	24344826	13:24344744-24344826	A01182:91:HCWWMDSX3:4:1109:33003:2942	1	-		0		-Inf	2137925	TTCTTCTCACTCAGAAAACA AGG	4	-	Intergenic	sc-416795_C	PAM_right_NGG
13	24924054	24924130	13:24924054-24924130	A01182:91:HCWWMDSX3:4:1405:32994:27195	1	-		0		-Inf	1558615	TTCTTCTCACTCAGAAAACA AGG	4	-	Intergenic	sc-416795_C	PAM_right_NGG
13	25016488	25016538	13:25016488-25016538	A01182:91:HCWWMDSX3:4:1405:32994:27195	1	+		0		-Inf	1466181	TTCTTCTCACTCAGAAAACA AGG	4	-	Intergenic	sc-416795_C	PAM_right_NGG
13	25081567	25081669	13:25081567-25081669	A01182:91:HCWWMDSX3:4:2406:32940:26663	1	+		0		-Inf	1401102	TTCTTCTCACTCAGAAAACA AGG	4	-	Intergenic	sc-416795_C	PAM_right_NGG
13	25969423	25969565	13:25969423-25969565	A01182:91:HCWWMDSX3:4:1626:5041:11757	1	-		0		-Inf	513246	TTCTTCTCACTCAGAAAACA AGG	4	-	Intergenic	sc-416795_C	PAM_right_NGG
13	27836393	27836466	13:27836393-27836466	A01182:91:HCWWMDSX3:4:2406:32940:26663	1	+		0		-Inf	-1353724	TTCTTCTCACTCAGAAAACA AGG	4	-	Intergenic	sc-416795_C	PAM_right_NGG
13	28091436	28091518	13:28091436-28091518	A01182:91:HCWWMDSX3:4:1405:32994:27195	1	-		0		-Inf	-1608767	TTCTTCTCACTCAGAAAACA AGG	4	-	Intergenic	sc-416795_C	PAM_right_NGG
13	29329794	29329874	13:29329794-29329874	A01182:91:HCWWMDSX3:4:2301:32949:23359	1	-		0		-Inf	388203	GTCTTGGAACACAGACAAGA TGG	4	-	Intergenic	sc-416795_C	PAM_right_NGG
13	29660459	29660505	13:29660459-29660505	A01182:91:HCWWMDSX3:4:1509:33013:4679	1	+		0		-Inf	57538	GTCTTGGAACACAGACAAGA TGG	4	-	Intergenic	sc-416795_C	PAM_right_NGG
13	29823927	29823960	13:29823927-29823960	A01182:91:HCWWMDSX3:4:1406:32994:18176	1	+		0		-Inf	-105930	GTCTTGGAACACAGACAAGA TGG	4	-	Intergenic	sc-416795_C	PAM_right_NGG
13	30262561	30262703	13:30262561-30262703	A01182:91:HCWWMDSX3:4:1453:15600:1892	1	-	A01182:91:HCWWMDSX3:4:2510:9498:10081,A01182:91:HCWWMDSX3:4:2510:9787:11616	2	+,+	1	-544564	GTCTTGGAACACAGACAAGA TGG	4	-	Intergenic	sc-416795_C	PAM_right_NGG
13	30324710	30324852	13:30324710-30324852	A01182:91:HCWWMDSX3:4:2270:9751:11522,A01182:91:HCWWMDSX3:4:1261:10890:1752,A01182:91:HCWWMDSX3:4:1261:11306:2033	3	-,-,-		0		-Inf	-606713	GTCTTGGAACACAGACAAGA TGG	4	-	Intergenic	sc-416795_C	PAM_right_NGG
13	31218442	31218482	13:31218442-31218482	A01182:91:HCWWMDSX3:4:2202:32958:14982	1	+		0		-Inf	-1500445	GTCTTGGAACACAGACAAGA TGG	4	-	Intergenic	sc-416795_C	PAM_right_NGG
13	31314328	31314362	13:31314328-31314362	A01182:91:HCWWMDSX3:4:2605:32949:34851	1	-		0		-Inf	-1596331	GTCTTGGAACACAGACAAGA TGG	4	-	Intergenic	sc-416795_C	PAM_right_NGG
13	31510870	31510904	13:31510870-31510904		0		A01182:91:HCWWMDSX3:4:1104:32967:34287	1	+	Inf	-1792873	GTCTTGGAACACAGACAAGA TGG	4	-	Intergenic	sc-416795_C	PAM_right_NGG
13	31578961	31579042	13:31578961-31579042	A01182:91:HCWWMDSX3:4:1401:32985:34757	1	-		0		-Inf	-1860964	GTCTTGGAACACAGACAAGA TGG	4	-	Intergenic	sc-416795_C	PAM_right_NGG
13	31635529	31635563	13:31635529-31635563	A01182:91:HCWWMDSX3:4:2201:32949:17973	1	+		0		-Inf	-1917532	GTCTTGGAACACAGACAAGA TGG	4	-	Intergenic	sc-416795_C	PAM_right_NGG
13	31694048	31694151	13:31694048-31694151	A01182:91:HCWWMDSX3:4:1401:32985:34757	1	-		0		-Inf	-1976051	GTCTTGGAACACAGACAAGA TGG	4	-	Intergenic	sc-416795_C	PAM_right_NGG
13	31825985	31826087	13:31825985-31826087	A01182:91:HCWWMDSX3:4:2406:32940:26663	1	-		0		-Inf	-2107988	GTCTTGGAACACAGACAAGA TGG	4	-	Intergenic	sc-416795_C	PAM_right_NGG
13	33492122	33492204	13:33492122-33492204		0		A01182:91:HCWWMDSX3:4:2503:32949:20165	1	-	Inf	-3774125	GTCTTGGAACACAGACAAGA TGG	4	-	Intergenic	sc-416795_C	PAM_right_NGG
13	33504384	33504467	13:33504384-33504467	A01182:91:HCWWMDSX3:4:1401:32985:34757	1	+		0		-Inf	-3786387	GTCTTGGAACACAGACAAGA TGG	4	-	Intergenic	sc-416795_C	PAM_right_NGG
13	34805037	34805179	13:34805037-34805179	A01182:91:HCWWMDSX3:4:1323:22408:2347,A01182:91:HCWWMDSX3:4:2424:18683:11271	2	+,+		0		-Inf	-5087040	GTCTTGGAACACAGACAAGA TGG	4	-	Intergenic	sc-416795_C	PAM_right_NGG
13	35057993	35058135	13:35057993-35058135	A01182:91:HCWWMDSX3:4:1476:23800:12900,A01182:91:HCWWMDSX3:4:1504:15004:25535,A01182:91:HCWWMDSX3:4:2145:9851:9815,A01182:91:HCWWMDSX3:4:2530:1551:28886	4	-,-,-,-	A01182:91:HCWWMDSX3:4:1174:28140:20447	1	-	-2	-5339996	GTCTTGGAACACAGACAAGA TGG	4	-	Intergenic	sc-416795_C	PAM_right_NGG
13	35989452	35989553	13:35989452-35989553	A01182:91:HCWWMDSX3:4:2301:32949:23359	1	-		0		-Inf	4809504	CCGAAGCAGGGGTAAGTTCT GGG	3	+	Intronic	sc-416795_B	PAM_left_CCN
13	36011387	36011469	13:36011387-36011469	A01182:91:HCWWMDSX3:4:1109:33003:2942	1	+		0		-Inf	4787569	CCGAAGCAGGGGTAAGTTCT GGG	3	+	Intronic	sc-416795_B	PAM_left_CCN
13	36185251	36185303	13:36185251-36185303	A01182:91:HCWWMDSX3:4:2301:32949:23359	1	+		0		-Inf	4613705	CCGAAGCAGGGGTAAGTTCT GGG	3	+	Intronic	sc-416795_B	PAM_left_CCN
13	36471408	36471442	13:36471408-36471442	A01182:91:HCWWMDSX3:4:2201:32949:17973	1	+		0		-Inf	4327548	CCGAAGCAGGGGTAAGTTCT GGG	3	+	Intronic	sc-416795_B	PAM_left_CCN
13	36654820	36654923	13:36654820-36654923	A01182:91:HCWWMDSX3:4:1401:32985:34757	1	-		0		-Inf	4144136	CCGAAGCAGGGGTAAGTTCT GGG	3	+	Intronic	sc-416795_B	PAM_left_CCN
13	37153117	37153199	13:37153117-37153199	A01182:91:HCWWMDSX3:4:1109:33003:2942	1	+		0		-Inf	3645839	CCGAAGCAGGGGTAAGTTCT GGG	3	+	Intronic	sc-416795_B	PAM_left_CCN
13	37154095	37154237	13:37154095-37154237		0		A01182:91:HCWWMDSX3:4:1311:32687:29825,A01182:91:HCWWMDSX3:4:1311:32723:30013,A01182:91:HCWWMDSX3:4:1272:5041:20964	3	+,+,+	Inf	3644861	CCGAAGCAGGGGTAAGTTCT GGG	3	+	Intronic	sc-416795_B	PAM_left_CCN
13	37629094	37629236	13:37629094-37629236	A01182:91:HCWWMDSX3:4:2273:14208:24471	1	+		0		-Inf	3169862	CCGAAGCAGGGGTAAGTTCT GGG	3	+	Intronic	sc-416795_B	PAM_left_CCN
13	38068396	38068430	13:38068396-38068430	A01182:91:HCWWMDSX3:4:2201:32949:17973	1	-		0		-Inf	2730560	CCGAAGCAGGGGTAAGTTCT GGG	3	+	Intronic	sc-416795_B	PAM_left_CCN
13	38289927	38289961	13:38289927-38289961	A01182:91:HCWWMDSX3:4:2201:32949:17973	1	-		0		-Inf	2509029	CCGAAGCAGGGGTAAGTTCT GGG	3	+	Intronic	sc-416795_B	PAM_left_CCN
13	38433186	38433259	13:38433186-38433259	A01182:91:HCWWMDSX3:4:1401:32985:34757	1	-		0		-Inf	2365770	CCGAAGCAGGGGTAAGTTCT GGG	3	+	Intronic	sc-416795_B	PAM_left_CCN
13	39001410	39001495	13:39001410-39001495	A01182:91:HCWWMDSX3:4:2604:32940:35023	1	+		0		-Inf	1797546	CCGAAGCAGGGGTAAGTTCT GGG	3	+	Intronic	sc-416795_B	PAM_left_CCN
13	39745862	39745943	13:39745862-39745943	A01182:91:HCWWMDSX3:4:1401:32985:34757	1	+		0		-Inf	1053094	CCGAAGCAGGGGTAAGTTCT GGG	3	+	Intronic	sc-416795_B	PAM_left_CCN
13	39851379	39851413	13:39851379-39851413	A01182:91:HCWWMDSX3:4:2201:32949:17973	1	+		0		-Inf	947577	CCGAAGCAGGGGTAAGTTCT GGG	3	+	Intronic	sc-416795_B	PAM_left_CCN
13	40415996	40416050	13:40415996-40416050	A01182:91:HCWWMDSX3:4:1302:33003:17597	1	+		0		-Inf	382960	CCGAAGCAGGGGTAAGTTCT GGG	3	+	Intronic	sc-416795_B	PAM_left_CCN
13	40573972	40574114	13:40573972-40574114	A01182:91:HCWWMDSX3:4:1326:21377:30091,A01182:91:HCWWMDSX3:4:2571:3613:36276	2	-,-		0		-Inf	224984	CCGAAGCAGGGGTAAGTTCT GGG	3	+	Intronic	sc-416795_B	PAM_left_CCN
13	40838738	40838772	13:40838738-40838772	A01182:91:HCWWMDSX3:4:2201:32949:17973	1	-		0		-Inf	-39782	CCGAAGCAGGGGTAAGTTCT GGG	3	+	Intronic	sc-416795_B	PAM_left_CCN
13	42163666	42163700	13:42163666-42163700		0		A01182:91:HCWWMDSX3:4:1402:32994:13416	1	-	Inf	-1364710	CCGAAGCAGGGGTAAGTTCT GGG	3	+	Intronic	sc-416795_B	PAM_left_CCN
13	42172049	42172095	13:42172049-42172095	A01182:91:HCWWMDSX3:4:1405:32994:27195	1	-		0		-Inf	-1373093	CCGAAGCAGGGGTAAGTTCT GGG	3	+	Intronic	sc-416795_B	PAM_left_CCN
13	42481035	42481087	13:42481035-42481087	A01182:91:HCWWMDSX3:4:2102:32940:29857	1	-		0		-Inf	-1682079	CCGAAGCAGGGGTAAGTTCT GGG	3	+	Intronic	sc-416795_B	PAM_left_CCN
13	42944298	42944381	13:42944298-42944381	A01182:91:HCWWMDSX3:4:1401:32985:34757	1	+		0		-Inf	-2145342	CCGAAGCAGGGGTAAGTTCT GGG	3	+	Intronic	sc-416795_B	PAM_left_CCN
13	43422851	43422993	13:43422851-43422993	A01182:91:HCWWMDSX3:4:1175:10538:21433	1	-		0		-Inf	2586637	CTGAAATAGGGTTAGTTTCT AGG	4	+	Intronic	sc-416795_B	PAM_left_CCN
13	46770092	46770175	13:46770092-46770175	A01182:91:HCWWMDSX3:4:1401:32985:34757	1	-		0		-Inf	-663462	GAATAACATAATCACACTGA AGG	4	+	Intergenic	sc-416795_A	PAM_right_NGG
13	46896314	46896440	13:46896314-46896440	A01182:91:HCWWMDSX3:4:1405:12572:7639,A01182:91:HCWWMDSX3:4:1405:12572:7639	2	+,-		0		-Inf	-789684	GAATAACATAATCACACTGA AGG	4	+	Intergenic	sc-416795_A	PAM_right_NGG
13	46969313	46969351	13:46969313-46969351	A01182:91:HCWWMDSX3:4:2102:32940:29857	1	+		0		-Inf	-862683	GAATAACATAATCACACTGA AGG	4	+	Intergenic	sc-416795_A	PAM_right_NGG
13	48004895	48004977	13:48004895-48004977		0		A01182:91:HCWWMDSX3:4:2503:32949:20165	1	-	Inf	741267	GAAGAACATATTAACACAGT GGG	4	-	Intergenic	sc-416795_A	PAM_right_NGG
13	48055419	48055501	13:48055419-48055501		0		A01182:91:HCWWMDSX3:4:2503:32949:20165	1	+	Inf	690743	GAAGAACATATTAACACAGT GGG	4	-	Intergenic	sc-416795_A	PAM_right_NGG
13	48056456	48056503	13:48056456-48056503		0		A01182:91:HCWWMDSX3:4:2503:32949:20165	1	+	Inf	689706	GAAGAACATATTAACACAGT GGG	4	-	Intergenic	sc-416795_A	PAM_right_NGG
13	48061981	48062030	13:48061981-48062030		0		A01182:91:HCWWMDSX3:4:2503:32949:20165	1	+	Inf	684181	GAAGAACATATTAACACAGT GGG	4	-	Intergenic	sc-416795_A	PAM_right_NGG
13	48468329	48468411	13:48468329-48468411	A01182:91:HCWWMDSX3:4:1109:33003:2942	1	-		0		-Inf	277833	GAAGAACATATTAACACAGT GGG	4	-	Intergenic	sc-416795_A	PAM_right_NGG
13	49507161	49507198	13:49507161-49507198	A01182:91:HCWWMDSX3:4:2202:32958:14982	1	+		0		-Inf	-760999	GAAGAACATATTAACACAGT GGG	4	-	Intergenic	sc-416795_A	PAM_right_NGG
13	49912429	49912463	13:49912429-49912463		0		A01182:91:HCWWMDSX3:4:1104:32967:34287	1	-	Inf	-1166267	GAAGAACATATTAACACAGT GGG	4	-	Intergenic	sc-416795_A	PAM_right_NGG
13	50234193	50234227	13:50234193-50234227	A01182:91:HCWWMDSX3:4:2605:32949:34851	1	-		0		-Inf	-1488031	GAAGAACATATTAACACAGT GGG	4	-	Intergenic	sc-416795_A	PAM_right_NGG
13	50984841	50984923	13:50984841-50984923	A01182:91:HCWWMDSX3:4:1109:33003:2942	1	-		0		-Inf	-2238679	GAAGAACATATTAACACAGT GGG	4	-	Intergenic	sc-416795_A	PAM_right_NGG
13	51601189	51601331	13:51601189-51601331	A01182:91:HCWWMDSX3:4:1452:27407:15953	1	-	A01182:91:HCWWMDSX3:4:2611:27742:10394	1	-	0	-2855027	GAAGAACATATTAACACAGT GGG	4	-	Intergenic	sc-416795_A	PAM_right_NGG
13	52094705	52094751	13:52094705-52094751	A01182:91:HCWWMDSX3:4:2102:32940:29857	1	-		0		-Inf	-3348543	GAAGAACATATTAACACAGT GGG	4	-	Intergenic	sc-416795_A	PAM_right_NGG
13	52470942	52470976	13:52470942-52470976		0		A01182:91:HCWWMDSX3:4:1104:32967:34287	1	-	Inf	3259489	TCTTTTCTGAGTTGCAATAC TGG	4	+	Intergenic	sc-416795_C	PAM_left_CCN
13	53767994	53768046	13:53767994-53768046	A01182:91:HCWWMDSX3:4:1109:32994:16172	1	-		0		-Inf	1962437	TCTTTTCTGAGTTGCAATAC TGG	4	+	Intergenic	sc-416795_C	PAM_left_CCN
13	54127668	54127717	13:54127668-54127717		0		A01182:91:HCWWMDSX3:4:2503:32949:20165	1	-	Inf	1602763	TCTTTTCTGAGTTGCAATAC TGG	4	+	Intergenic	sc-416795_C	PAM_left_CCN
13	55354432	55354484	13:55354432-55354484	A01182:91:HCWWMDSX3:4:2604:32940:35023	1	+		0		-Inf	375999	TCTTTTCTGAGTTGCAATAC TGG	4	+	Intergenic	sc-416795_C	PAM_left_CCN
13	55943025	55943070	13:55943025-55943070	A01182:91:HCWWMDSX3:4:2301:32949:23359	1	+		0		-Inf	-38951	CAGAAATAGTGCTGAGTTCT TGG	4	+	Intergenic	sc-416795_B	PAM_left_CCN
13	56119697	56119799	13:56119697-56119799	A01182:91:HCWWMDSX3:4:2406:32940:26663	1	-		0		-Inf	-215623	CAGAAATAGTGCTGAGTTCT TGG	4	+	Intergenic	sc-416795_B	PAM_left_CCN
13	56461299	56461446	13:56461299-56461446	A01182:91:HCWWMDSX3:4:1625:9335:17628,A01182:91:HCWWMDSX3:4:1625:8594:28213,A01182:91:HCWWMDSX3:4:2318:30816:12430,A01182:91:HCWWMDSX3:4:1622:23430:30326	4	+,+,+,-		0		-Inf	-557225	CAGAAATAGTGCTGAGTTCT TGG	4	+	Intergenic	sc-416795_B	PAM_left_CCN
13	56611798	56611883	13:56611798-56611883	A01182:91:HCWWMDSX3:4:2604:32940:35023	1	+		0		-Inf	-707724	CAGAAATAGTGCTGAGTTCT TGG	4	+	Intergenic	sc-416795_B	PAM_left_CCN
13	56936090	56936173	13:56936090-56936173	A01182:91:HCWWMDSX3:4:1401:32985:34757	1	+		0		-Inf	-1032016	CAGAAATAGTGCTGAGTTCT TGG	4	+	Intergenic	sc-416795_B	PAM_left_CCN
13	57356250	57356335	13:57356250-57356335	A01182:91:HCWWMDSX3:4:2604:32940:35023	1	+		0		-Inf	-1452176	CAGAAATAGTGCTGAGTTCT TGG	4	+	Intergenic	sc-416795_B	PAM_left_CCN
13	58624587	58624636	13:58624587-58624636	A01182:91:HCWWMDSX3:4:1405:32994:27195	1	+		0		-Inf	1549552	TGTTTTCTGAGTTAAAAAAC TGG	4	+	Intergenic	sc-416795_C	PAM_left_CCN
13	58675782	58675864	13:58675782-58675864	A01182:91:HCWWMDSX3:4:1109:33003:2942	1	+		0		-Inf	1498357	TGTTTTCTGAGTTAAAAAAC TGG	4	+	Intergenic	sc-416795_C	PAM_left_CCN
13	59380070	59380172	13:59380070-59380172		0		A01182:91:HCWWMDSX3:4:1309:32994:29011	1	-	Inf	794069	TGTTTTCTGAGTTAAAAAAC TGG	4	+	Intergenic	sc-416795_C	PAM_left_CCN
13	59555546	59555596	13:59555546-59555596	A01182:91:HCWWMDSX3:4:2301:32949:23359	1	-		0		-Inf	618593	TGTTTTCTGAGTTAAAAAAC TGG	4	+	Intergenic	sc-416795_C	PAM_left_CCN
13	59820255	59820397	13:59820255-59820397	A01182:91:HCWWMDSX3:4:1623:11885:18129,A01182:91:HCWWMDSX3:4:1336:10755:10222	2	-,-		0		-Inf	353884	TGTTTTCTGAGTTAAAAAAC TGG	4	+	Intergenic	sc-416795_C	PAM_left_CCN
13	60249007	60249041	13:60249007-60249041	A01182:91:HCWWMDSX3:4:2201:32949:17973	1	+		0		-Inf	-74868	TGTTTTCTGAGTTAAAAAAC TGG	4	+	Intergenic	sc-416795_C	PAM_left_CCN
13	60303420	60303562	13:60303420-60303562	A01182:91:HCWWMDSX3:4:2454:31421:3176	1	+		0		-Inf	-129281	TGTTTTCTGAGTTAAAAAAC TGG	4	+	Intergenic	sc-416795_C	PAM_left_CCN
13	60712532	60712614	13:60712532-60712614	A01182:91:HCWWMDSX3:4:1109:33003:2942	1	-		0		-Inf	-538393	TGTTTTCTGAGTTAAAAAAC TGG	4	+	Intergenic	sc-416795_C	PAM_left_CCN
13	61205779	61205828	13:61205779-61205828		0		A01182:91:HCWWMDSX3:4:2503:32949:20165	1	+	Inf	-1031640	TGTTTTCTGAGTTAAAAAAC TGG	4	+	Intergenic	sc-416795_C	PAM_left_CCN
13	61210977	61211021	13:61210977-61211021		0		A01182:91:HCWWMDSX3:4:2503:32949:20165	1	+	Inf	-1036838	TGTTTTCTGAGTTAAAAAAC TGG	4	+	Intergenic	sc-416795_C	PAM_left_CCN
13	62216949	62216983	13:62216949-62216983		0		A01182:91:HCWWMDSX3:4:1402:32994:13416	1	-	Inf	1670622	TCTTTTATGAGTTAGGAAAC AGG	4	+	Intergenic	sc-416795_C	PAM_left_CCN
13	62287431	62287465	13:62287431-62287465	A01182:91:HCWWMDSX3:4:1101:32985:17378	1	-		0		-Inf	1600140	TCTTTTATGAGTTAGGAAAC AGG	4	+	Intergenic	sc-416795_C	PAM_left_CCN
13	63103550	63103692	13:63103550-63103692	A01182:91:HCWWMDSX3:4:2538:1380:18630,A01182:91:HCWWMDSX3:4:2528:15763:12007	2	+,-		0		-Inf	784021	TCTTTTATGAGTTAGGAAAC AGG	4	+	Intergenic	sc-416795_C	PAM_left_CCN
13	63194399	63194541	13:63194399-63194541	A01182:91:HCWWMDSX3:4:2255:25970:29058	1	-		0		-Inf	693172	TCTTTTATGAGTTAGGAAAC AGG	4	+	Intergenic	sc-416795_C	PAM_left_CCN
13	64108083	64108116	13:64108083-64108116	A01182:91:HCWWMDSX3:4:1406:32994:18176	1	-		0		-Inf	-220512	TCTTTTATGAGTTAGGAAAC AGG	4	+	Intergenic	sc-416795_C	PAM_left_CCN
13	64986499	64986582	13:64986499-64986582	A01182:91:HCWWMDSX3:4:1401:32985:34757	1	-		0		-Inf	-1098928	TCTTTTATGAGTTAGGAAAC AGG	4	+	Intergenic	sc-416795_C	PAM_left_CCN
13	66714395	66714441	13:66714395-66714441	A01182:91:HCWWMDSX3:4:2102:32940:29857	1	-		0		-Inf	-2826824	TCTTTTATGAGTTAGGAAAC AGG	4	+	Intergenic	sc-416795_C	PAM_left_CCN
13	67341347	67341489	13:67341347-67341489	A01182:91:HCWWMDSX3:4:1348:10267:33113	1	-		0		-Inf	-3453776	TCTTTTATGAGTTAGGAAAC AGG	4	+	Intergenic	sc-416795_C	PAM_left_CCN
13	67357936	67358018	13:67357936-67358018	A01182:91:HCWWMDSX3:4:1405:32994:27195	1	-		0		-Inf	-3470365	TCTTTTATGAGTTAGGAAAC AGG	4	+	Intergenic	sc-416795_C	PAM_left_CCN
13	67825709	67825743	13:67825709-67825743		0		A01182:91:HCWWMDSX3:4:1402:32994:13416	1	+	Inf	-3938138	TCTTTTATGAGTTAGGAAAC AGG	4	+	Intergenic	sc-416795_C	PAM_left_CCN
13	67915925	67916066	13:67915925-67916066		0		A01182:91:HCWWMDSX3:4:1515:10728:21793,A01182:91:HCWWMDSX3:4:1366:5954:19789,A01182:91:HCWWMDSX3:4:2366:6081:13150	3	+,+,+	Inf	-4028354	TCTTTTATGAGTTAGGAAAC AGG	4	+	Intergenic	sc-416795_C	PAM_left_CCN
13	67982376	67982413	13:67982376-67982413	A01182:91:HCWWMDSX3:4:2202:32958:14982	1	+		0		-Inf	-4094805	TCTTTTATGAGTTAGGAAAC AGG	4	+	Intergenic	sc-416795_C	PAM_left_CCN
13	69812806	69812891	13:69812806-69812891	A01182:91:HCWWMDSX3:4:2604:32940:35023	1	-		0		-Inf	-5925235	TCTTTTATGAGTTAGGAAAC AGG	4	+	Intergenic	sc-416795_C	PAM_left_CCN
13	70985234	70985268	13:70985234-70985268	A01182:91:HCWWMDSX3:4:2605:32949:34851	1	+		0		-Inf	-7097663	TCTTTTATGAGTTAGGAAAC AGG	4	+	Intergenic	sc-416795_C	PAM_left_CCN
13	71387724	71387806	13:71387724-71387806	A01182:91:HCWWMDSX3:4:1109:33003:2942	1	+		0		-Inf	-7500153	TCTTTTATGAGTTAGGAAAC AGG	4	+	Intergenic	sc-416795_C	PAM_left_CCN
13	72613038	72613120	13:72613038-72613120	A01182:91:HCWWMDSX3:4:1109:33003:2942	1	-		0		-Inf	-8725467	TCTTTTATGAGTTAGGAAAC AGG	4	+	Intergenic	sc-416795_C	PAM_left_CCN
13	73126646	73126687	13:73126646-73126687	A01182:91:HCWWMDSX3:4:1305:33003:35697	1	-		0		-Inf	-9239075	TCTTTTATGAGTTAGGAAAC AGG	4	+	Intergenic	sc-416795_C	PAM_left_CCN
13	73464509	73464546	13:73464509-73464546	A01182:91:HCWWMDSX3:4:2202:32958:14982	1	+		0		-Inf	-9576938	TCTTTTATGAGTTAGGAAAC AGG	4	+	Intergenic	sc-416795_C	PAM_left_CCN
13	73578923	73579065	13:73578923-73579065	A01182:91:HCWWMDSX3:4:2124:28574:19476	1	+		0		-Inf	-9691352	TCTTTTATGAGTTAGGAAAC AGG	4	+	Intergenic	sc-416795_C	PAM_left_CCN
13	75274122	75274156	13:75274122-75274156		0		A01182:91:HCWWMDSX3:4:2603:32958:8281	1	+	Inf	10876281	CAGAAATGGGGCTGAGTTCT GGG	4	+	Intergenic	sc-416795_B	PAM_left_CCN
13	75365575	75365717	13:75365575-75365717		0		A01182:91:HCWWMDSX3:4:1412:14027:24972	1	+	Inf	10784828	CAGAAATGGGGCTGAGTTCT GGG	4	+	Intergenic	sc-416795_B	PAM_left_CCN
13	75410656	75410738	13:75410656-75410738	A01182:91:HCWWMDSX3:4:1405:32994:27195	1	+		0		-Inf	10739747	CAGAAATGGGGCTGAGTTCT GGG	4	+	Intergenic	sc-416795_B	PAM_left_CCN
13	75558324	75558466	13:75558324-75558466		0		A01182:91:HCWWMDSX3:4:1337:1606:31861	1	+	Inf	10592079	CAGAAATGGGGCTGAGTTCT GGG	4	+	Intergenic	sc-416795_B	PAM_left_CCN
13	75709602	75709636	13:75709602-75709636		0		A01182:91:HCWWMDSX3:4:1402:32994:13416	1	-	Inf	10440801	CAGAAATGGGGCTGAGTTCT GGG	4	+	Intergenic	sc-416795_B	PAM_left_CCN
13	75730789	75730871	13:75730789-75730871	A01182:91:HCWWMDSX3:4:1109:33003:2942	1	+		0		-Inf	10419614	CAGAAATGGGGCTGAGTTCT GGG	4	+	Intergenic	sc-416795_B	PAM_left_CCN
13	76581830	76581915	13:76581830-76581915	A01182:91:HCWWMDSX3:4:2604:32940:35023	1	-		0		-Inf	9568573	CAGAAATGGGGCTGAGTTCT GGG	4	+	Intergenic	sc-416795_B	PAM_left_CCN
13	77008578	77008695	13:77008578-77008695		0		A01182:91:HCWWMDSX3:4:2511:9932:21668	1	+	Inf	9141825	CAGAAATGGGGCTGAGTTCT GGG	4	+	Intergenic	sc-416795_B	PAM_left_CCN
13	77933485	77933534	13:77933485-77933534		0		A01182:91:HCWWMDSX3:4:2503:32949:20165	1	-	Inf	8216918	CAGAAATGGGGCTGAGTTCT GGG	4	+	Intergenic	sc-416795_B	PAM_left_CCN
13	77939232	77939281	13:77939232-77939281		0		A01182:91:HCWWMDSX3:4:2503:32949:20165	1	-	Inf	8211171	CAGAAATGGGGCTGAGTTCT GGG	4	+	Intergenic	sc-416795_B	PAM_left_CCN
13	78158142	78158225	13:78158142-78158225	A01182:91:HCWWMDSX3:4:1401:32985:34757	1	-		0		-Inf	7992261	CAGAAATGGGGCTGAGTTCT GGG	4	+	Intergenic	sc-416795_B	PAM_left_CCN
13	78513507	78513590	13:78513507-78513590	A01182:91:HCWWMDSX3:4:1401:32985:34757	1	-		0		-Inf	7636896	CAGAAATGGGGCTGAGTTCT GGG	4	+	Intergenic	sc-416795_B	PAM_left_CCN
13	78516317	78516351	13:78516317-78516351	A01182:91:HCWWMDSX3:4:2201:32949:17973	1	+		0		-Inf	7634086	CAGAAATGGGGCTGAGTTCT GGG	4	+	Intergenic	sc-416795_B	PAM_left_CCN
13	79179935	79179968	13:79179935-79179968	A01182:91:HCWWMDSX3:4:1406:32994:18176	1	-		0		-Inf	6970468	CAGAAATGGGGCTGAGTTCT GGG	4	+	Intergenic	sc-416795_B	PAM_left_CCN
13	79236670	79236766	13:79236670-79236766	A01182:91:HCWWMDSX3:4:1456:10294:34256	1	-		0		-Inf	6913733	CAGAAATGGGGCTGAGTTCT GGG	4	+	Intergenic	sc-416795_B	PAM_left_CCN
13	79274176	79274225	13:79274176-79274225		0		A01182:91:HCWWMDSX3:4:2503:32949:20165	1	+	Inf	6876227	CAGAAATGGGGCTGAGTTCT GGG	4	+	Intergenic	sc-416795_B	PAM_left_CCN
13	79279510	79279557	13:79279510-79279557		0		A01182:91:HCWWMDSX3:4:2503:32949:20165	1	+	Inf	6870893	CAGAAATGGGGCTGAGTTCT GGG	4	+	Intergenic	sc-416795_B	PAM_left_CCN
13	79585518	79585579	13:79585518-79585579	A01182:91:HCWWMDSX3:4:2301:32949:23359	1	+		0		-Inf	6564885	CAGAAATGGGGCTGAGTTCT GGG	4	+	Intergenic	sc-416795_B	PAM_left_CCN
13	80099850	80099884	13:80099850-80099884		0		A01182:91:HCWWMDSX3:4:1208:32976:31610	1	-	Inf	6050553	CAGAAATGGGGCTGAGTTCT GGG	4	+	Intergenic	sc-416795_B	PAM_left_CCN
13	80916892	80916975	13:80916892-80916975	A01182:91:HCWWMDSX3:4:1401:32985:34757	1	-		0		-Inf	5233511	CAGAAATGGGGCTGAGTTCT GGG	4	+	Intergenic	sc-416795_B	PAM_left_CCN
13	81866192	81866237	13:81866192-81866237		0		A01182:91:HCWWMDSX3:4:2503:32949:20165	1	+	Inf	4284211	CAGAAATGGGGCTGAGTTCT GGG	4	+	Intergenic	sc-416795_B	PAM_left_CCN
13	82048234	82048268	13:82048234-82048268	A01182:91:HCWWMDSX3:4:2201:32949:17973	1	-		0		-Inf	4102169	CAGAAATGGGGCTGAGTTCT GGG	4	+	Intergenic	sc-416795_B	PAM_left_CCN
13	82231917	82231990	13:82231917-82231990	A01182:91:HCWWMDSX3:4:1109:33003:2942	1	-		0		-Inf	3918486	CAGAAATGGGGCTGAGTTCT GGG	4	+	Intergenic	sc-416795_B	PAM_left_CCN
13	82421297	82421330	13:82421297-82421330	A01182:91:HCWWMDSX3:4:1406:32994:18176	1	-		0		-Inf	3729106	CAGAAATGGGGCTGAGTTCT GGG	4	+	Intergenic	sc-416795_B	PAM_left_CCN
13	82599211	82599260	13:82599211-82599260	A01182:91:HCWWMDSX3:4:2203:32949:14591	1	+		0		-Inf	3551192	CAGAAATGGGGCTGAGTTCT GGG	4	+	Intergenic	sc-416795_B	PAM_left_CCN
13	84857936	84857970	13:84857936-84857970		0		A01182:91:HCWWMDSX3:4:1402:32994:13416	1	-	Inf	1292467	CAGAAATGGGGCTGAGTTCT GGG	4	+	Intergenic	sc-416795_B	PAM_left_CCN
13	85126074	85126108	13:85126074-85126108	A01182:91:HCWWMDSX3:4:2201:32949:17973	1	-		0		-Inf	1024329	CAGAAATGGGGCTGAGTTCT GGG	4	+	Intergenic	sc-416795_B	PAM_left_CCN
13	85183872	85184014	13:85183872-85184014	A01182:91:HCWWMDSX3:4:2530:21793:3912	1	-		0		-Inf	966531	CAGAAATGGGGCTGAGTTCT GGG	4	+	Intergenic	sc-416795_B	PAM_left_CCN
13	86412322	86412374	13:86412322-86412374		0		A01182:91:HCWWMDSX3:4:1309:32994:29011	1	-	Inf	-261919	CAGAAATGGGGCTGAGTTCT GGG	4	+	Intergenic	sc-416795_B	PAM_left_CCN
13	86563888	86563970	13:86563888-86563970	A01182:91:HCWWMDSX3:4:1501:32985:31438	1	+		0		-Inf	-413485	CAGAAATGGGGCTGAGTTCT GGG	4	+	Intergenic	sc-416795_B	PAM_left_CCN
13	87191963	87192010	13:87191963-87192010		0		A01182:91:HCWWMDSX3:4:2503:32949:20165	1	-	Inf	-1041560	CAGAAATGGGGCTGAGTTCT GGG	4	+	Intergenic	sc-416795_B	PAM_left_CCN
13	87413104	87413156	13:87413104-87413156	A01182:91:HCWWMDSX3:4:2604:32940:35023	1	-		0		-Inf	-1262701	CAGAAATGGGGCTGAGTTCT GGG	4	+	Intergenic	sc-416795_B	PAM_left_CCN
13	88774533	88774567	13:88774533-88774567		0		A01182:91:HCWWMDSX3:4:1104:32967:34287	1	-	Inf	178936	TTTTTTCTGCTTTAGATGCC TGG	4	+	Intergenic	sc-416795_C	PAM_left_CCN
13	88833751	88833836	13:88833751-88833836	A01182:91:HCWWMDSX3:4:2604:32940:35023	1	-		0		-Inf	119718	TTTTTTCTGCTTTAGATGCC TGG	4	+	Intergenic	sc-416795_C	PAM_left_CCN
13	89324749	89324783	13:89324749-89324783		0		A01182:91:HCWWMDSX3:4:2603:32958:8281	1	-	Inf	-371280	TTTTTTCTGCTTTAGATGCC TGG	4	+	Intergenic	sc-416795_C	PAM_left_CCN
13	89406391	89406473	13:89406391-89406473		0		A01182:91:HCWWMDSX3:4:2503:32949:20165	1	-	Inf	-452922	TTTTTTCTGCTTTAGATGCC TGG	4	+	Intergenic	sc-416795_C	PAM_left_CCN
13	91038745	91038779	13:91038745-91038779		0		A01182:91:HCWWMDSX3:4:1402:32994:13416	1	+	Inf	1552506	GCTTTTCTCCGTAAGATGAC TGG	4	+	Intronic	sc-416795_C	PAM_left_CCN
13	91435865	91436007	13:91435865-91436007	A01182:91:HCWWMDSX3:4:1453:15600:1892	1	+	A01182:91:HCWWMDSX3:4:2510:9498:10081,A01182:91:HCWWMDSX3:4:2510:9787:11616	2	-,-	1	1155386	GCTTTTCTCCGTAAGATGAC TGG	4	+	Intronic	sc-416795_C	PAM_left_CCN
13	91441388	91441530	13:91441388-91441530	A01182:91:HCWWMDSX3:4:2243:12861:2597,A01182:91:HCWWMDSX3:4:2145:15049:23610,A01182:91:HCWWMDSX3:4:1432:31891:25003	3	-,+,-		0		-Inf	1149863	GCTTTTCTCCGTAAGATGAC TGG	4	+	Intronic	sc-416795_C	PAM_left_CCN
13	91711234	91711317	13:91711234-91711317	A01182:91:HCWWMDSX3:4:1401:32985:34757	1	+		0		-Inf	880017	GCTTTTCTCCGTAAGATGAC TGG	4	+	Intronic	sc-416795_C	PAM_left_CCN
13	92008283	92008329	13:92008283-92008329	A01182:91:HCWWMDSX3:4:1405:32994:27195	1	-		0		-Inf	582968	GCTTTTCTCCGTAAGATGAC TGG	4	+	Intronic	sc-416795_C	PAM_left_CCN
13	93488941	93489083	13:93488941-93489083	A01182:91:HCWWMDSX3:4:2530:21793:3912	1	-		0		-Inf	-787057	TCTTTTCTGAGTTCAGAGAC TGG	4	-	Intronic	sc-416795_C	PAM_left_CCN
13	93493632	93493666	13:93493632-93493666	A01182:91:HCWWMDSX3:4:2201:32949:17973	1	+		0		-Inf	-791748	TCTTTTCTGAGTTCAGAGAC TGG	4	-	Intronic	sc-416795_C	PAM_left_CCN
13	93724148	93724290	13:93724148-93724290	A01182:91:HCWWMDSX3:4:1678:14064:30201	1	-		0		-Inf	-1022264	TCTTTTCTGAGTTCAGAGAC TGG	4	-	Intronic	sc-416795_C	PAM_left_CCN
13	94873793	94873827	13:94873793-94873827	A01182:91:HCWWMDSX3:4:2201:32949:17973	1	-		0		-Inf	-2171909	TCTTTTCTGAGTTCAGAGAC TGG	4	-	Intronic	sc-416795_C	PAM_left_CCN
13	94890728	94890799	13:94890728-94890799	A01182:91:HCWWMDSX3:4:1405:32994:27195	1	-		0		-Inf	-2188844	TCTTTTCTGAGTTCAGAGAC TGG	4	-	Intronic	sc-416795_C	PAM_left_CCN
13	95733838	95733872	13:95733838-95733872	A01182:91:HCWWMDSX3:4:2407:32949:29841	1	+		0		-Inf	1382748	GGGAAATTGGGGAAGGTTCT GGG	4	+	Intergenic	sc-416795_B	PAM_left_CCN
13	96753999	96754063	13:96753999-96754063	A01182:91:HCWWMDSX3:4:2301:32949:23359	1	-		0		-Inf	362587	GGGAAATTGGGGAAGGTTCT GGG	4	+	Intergenic	sc-416795_B	PAM_left_CCN
13	97052306	97052388	13:97052306-97052388	A01182:91:HCWWMDSX3:4:1109:33003:2942	1	+		0		-Inf	64280	GGGAAATTGGGGAAGGTTCT GGG	4	+	Intergenic	sc-416795_B	PAM_left_CCN
13	97642410	97642457	13:97642410-97642457		0		A01182:91:HCWWMDSX3:4:2503:32949:20165	1	+	Inf	64883	AGGAACTAGGGCTATGTTCT GGG	4	-	Intergenic	sc-416795_B	PAM_left_CCN
13	97647904	97647951	13:97647904-97647951		0		A01182:91:HCWWMDSX3:4:2503:32949:20165	1	+	Inf	59389	AGGAACTAGGGCTATGTTCT GGG	4	-	Intergenic	sc-416795_B	PAM_left_CCN
13	97652680	97652729	13:97652680-97652729		0		A01182:91:HCWWMDSX3:4:2503:32949:20165	1	-	Inf	54613	AGGAACTAGGGCTATGTTCT GGG	4	-	Intergenic	sc-416795_B	PAM_left_CCN
13	97956048	97956110	13:97956048-97956110	A01182:91:HCWWMDSX3:4:2102:32940:29857	1	-		0		-Inf	-248755	AGGAACTAGGGCTATGTTCT GGG	4	-	Intergenic	sc-416795_B	PAM_left_CCN
13	98118533	98118570	13:98118533-98118570	A01182:91:HCWWMDSX3:4:2202:32958:14982	1	+		0		-Inf	-411240	AGGAACTAGGGCTATGTTCT GGG	4	-	Intergenic	sc-416795_B	PAM_left_CCN
13	98188303	98188346	13:98188303-98188346	A01182:91:HCWWMDSX3:4:1405:32994:27195	1	+		0		-Inf	-481010	AGGAACTAGGGCTATGTTCT GGG	4	-	Intergenic	sc-416795_B	PAM_left_CCN
13	98452263	98452404	13:98452263-98452404	A01182:91:HCWWMDSX3:4:2446:4209:25066	1	+	A01182:91:HCWWMDSX3:4:2545:4517:18020	1	+	0	-744970	AGGAACTAGGGCTATGTTCT GGG	4	-	Intergenic	sc-416795_B	PAM_left_CCN
13	99833241	99833275	13:99833241-99833275		0		A01182:91:HCWWMDSX3:4:1104:32967:34287	1	+	Inf	-2125948	AGGAACTAGGGCTATGTTCT GGG	4	-	Intergenic	sc-416795_B	PAM_left_CCN
13	100025282	100025364	13:100025282-100025364	A01182:91:HCWWMDSX3:4:1405:32994:27195	1	-		0		-Inf	2134852	AGGAAATAAGGGTACGTTTT TGG	4	+	Intronic	sc-416795_B	PAM_left_CCN
13	101653910	101653944	13:101653910-101653944		0		A01182:91:HCWWMDSX3:4:1104:32967:34287	1	+	Inf	506224	AGGAAATAAGGGTACGTTTT TGG	4	+	Intronic	sc-416795_B	PAM_left_CCN
13	102082674	102082756	13:102082674-102082756	A01182:91:HCWWMDSX3:4:1405:32994:27195	1	+		0		-Inf	77460	AGGAAATAAGGGTACGTTTT TGG	4	+	Intronic	sc-416795_B	PAM_left_CCN
13	103118598	103118632	13:103118598-103118632		0		A01182:91:HCWWMDSX3:4:1402:32994:13416	1	-	Inf	-958464	AGGAAATAAGGGTACGTTTT TGG	4	+	Intronic	sc-416795_B	PAM_left_CCN
13	103268706	103268740	13:103268706-103268740	A01182:91:HCWWMDSX3:4:2605:32949:34851	1	-		0		-Inf	-1108572	AGGAAATAAGGGTACGTTTT TGG	4	+	Intronic	sc-416795_B	PAM_left_CCN
13	104207850	104207899	13:104207850-104207899		0		A01182:91:HCWWMDSX3:4:2503:32949:20165	1	-	Inf	-2047716	AGGAAATAAGGGTACGTTTT TGG	4	+	Intronic	sc-416795_B	PAM_left_CCN
13	104340569	104340602	13:104340569-104340602	A01182:91:HCWWMDSX3:4:1406:32994:18176	1	+		0		-Inf	-2180435	AGGAAATAAGGGTACGTTTT TGG	4	+	Intronic	sc-416795_B	PAM_left_CCN
13	104674265	104674300	13:104674265-104674300	A01182:91:HCWWMDSX3:4:2301:32949:23359	1	-		0		-Inf	-2514131	AGGAAATAAGGGTACGTTTT TGG	4	+	Intronic	sc-416795_B	PAM_left_CCN
13	104819876	104819961	13:104819876-104819961	A01182:91:HCWWMDSX3:4:2604:32940:35023	1	-		0		-Inf	-2659742	AGGAAATAAGGGTACGTTTT TGG	4	+	Intronic	sc-416795_B	PAM_left_CCN
13	105629685	105629734	13:105629685-105629734	A01182:91:HCWWMDSX3:4:2301:32949:23359	1	-		0		-Inf	-3469551	AGGAAATAAGGGTACGTTTT TGG	4	+	Intronic	sc-416795_B	PAM_left_CCN
13	106218884	106218936	13:106218884-106218936	A01182:91:HCWWMDSX3:4:2604:32940:35023	1	-		0		-Inf	3393347	AGTAGTTACCCCCATATCCG AGG	4	+	Intergenic	sc-416795_B	PAM_right_NGG
13	107419974	107420116	13:107419974-107420116	A01182:91:HCWWMDSX3:4:1512:4200:17002,A01182:91:HCWWMDSX3:4:1104:23746:35978,A01182:91:HCWWMDSX3:4:1104:24397:36104,A01182:91:HCWWMDSX3:4:2231:4535:26944,A01182:91:HCWWMDSX3:4:2545:15465:29528	5	+,+,+,-,-		0		-Inf	2192257	AGTAGTTACCCCCATATCCG AGG	4	+	Intergenic	sc-416795_B	PAM_right_NGG
13	108513635	108513717	13:108513635-108513717	A01182:91:HCWWMDSX3:4:1109:33003:2942	1	+		0		-Inf	1098596	AGTAGTTACCCCCATATCCG AGG	4	+	Intergenic	sc-416795_B	PAM_right_NGG
13	108995659	108995692	13:108995659-108995692	A01182:91:HCWWMDSX3:4:1406:32994:18176	1	+		0		-Inf	616572	AGTAGTTACCCCCATATCCG AGG	4	+	Intergenic	sc-416795_B	PAM_right_NGG
13	109342639	109342721	13:109342639-109342721	A01182:91:HCWWMDSX3:4:1405:32994:27195	1	+		0		-Inf	269592	AGTAGTTACCCCCATATCCG AGG	4	+	Intergenic	sc-416795_B	PAM_right_NGG
13	109683520	109683662	13:109683520-109683662	A01182:91:HCWWMDSX3:4:1638:20663:17331,A01182:91:HCWWMDSX3:4:1645:19379:27477	2	-,-		0		-Inf	-71289	AGTAGTTACCCCCATATCCG AGG	4	+	Intergenic	sc-416795_B	PAM_right_NGG
13	110486851	110486900	13:110486851-110486900		0		A01182:91:HCWWMDSX3:4:2503:32949:20165	1	-	Inf	-244087	GAAGAACACTTTCAAAGCGA GGG	4	+	Intronic	sc-416795_A	PAM_right_NGG
13	111035211	111035353	13:111035211-111035353	A01182:91:HCWWMDSX3:4:1235:27968:6277,A01182:91:HCWWMDSX3:4:1235:27398:6324	2	+,+		0		-Inf	-792447	GAAGAACACTTTCAAAGCGA GGG	4	+	Intronic	sc-416795_A	PAM_right_NGG
13	111496407	111496490	13:111496407-111496490	A01182:91:HCWWMDSX3:4:1401:32985:34757	1	-		0		-Inf	-1253643	GAAGAACACTTTCAAAGCGA GGG	4	+	Intronic	sc-416795_A	PAM_right_NGG
13	113380848	113380885	13:113380848-113380885	A01182:91:HCWWMDSX3:4:2202:32958:14982	1	-		0		-Inf	-3138084	GAAGAACACTTTCAAAGCGA GGG	4	+	Intronic	sc-416795_A	PAM_right_NGG
13	113921174	113921314	13:113921174-113921314	A01182:91:HCWWMDSX3:4:2248:27751:4899	1	+		0		-Inf	-3678410	GAAGAACACTTTCAAAGCGA GGG	4	+	Intronic	sc-416795_A	PAM_right_NGG
13	114278095	114278145	13:114278095-114278145	A01182:91:HCWWMDSX3:4:2301:32949:23359	1	-		0		-Inf	-4035331	GAAGAACACTTTCAAAGCGA GGG	4	+	Intronic	sc-416795_A	PAM_right_NGG
KI270737.1	466	608	KI270737.1:466-608	A01182:91:HCWWMDSX3:4:2641:25635:32205	1	+	A01182:91:HCWWMDSX3:4:2248:23185:16532,A01182:91:HCWWMDSX3:4:2646:13919:27508	2	-,+	1	-Inf
KI270737.1	27962	27996	KI270737.1:27962-27996	A01182:91:HCWWMDSX3:4:1303:33003:7357	1	+		0		-Inf	-Inf
KI270737.1	31057	31091	KI270737.1:31057-31091	A01182:91:HCWWMDSX3:4:1303:33003:7357	1	+		0		-Inf	-Inf
KI270737.1	32999	33033	KI270737.1:32999-33033	A01182:91:HCWWMDSX3:4:1303:33003:7357	1	+		0		-Inf	-Inf
KI270735.1	19457	19600	KI270735.1:19457-19600	A01182:91:HCWWMDSX3:4:2641:25635:32205,A01182:91:HCWWMDSX3:4:2531:2528:18333,A01182:91:HCWWMDSX3:4:1301:14642:10504,A01182:91:HCWWMDSX3:4:2233:7708:17409,A01182:91:HCWWMDSX3:4:2233:7600:19225	5	+,+,-,+,+	A01182:91:HCWWMDSX3:4:2248:23185:16532,A01182:91:HCWWMDSX3:4:2646:13919:27508,A01182:91:HCWWMDSX3:4:1551:23231:17174	3	-,+,+	-0.736965594166206	-Inf
KI270723.1	23429	23475	KI270723.1:23429-23475	A01182:91:HCWWMDSX3:4:1405:32994:27195	1	+		0		-Inf	-Inf
KI270719.1	131036	131070	KI270719.1:131036-131070		0		A01182:91:HCWWMDSX3:4:1402:32994:13416	1	-	Inf	-Inf
16	133457	133497	16:133457-133497	A01182:91:HCWWMDSX3:4:1405:32994:27195	1	-		0		-Inf	6836898	TCTTTTCTCAGTTGCAAGAC AGG	4	+	Intronic	sc-416795_C	PAM_left_CCN
16	479149	479201	16:479149-479201	A01182:91:HCWWMDSX3:4:1305:33003:35697	1	-		0		-Inf	6491206	TCTTTTCTCAGTTGCAAGAC AGG	4	+	Intronic	sc-416795_C	PAM_left_CCN
16	826873	826955	16:826873-826955	A01182:91:HCWWMDSX3:4:1405:32994:27195	1	-		0		-Inf	6143482	TCTTTTCTCAGTTGCAAGAC AGG	4	+	Intronic	sc-416795_C	PAM_left_CCN
16	1142632	1142714	16:1142632-1142714	A01182:91:HCWWMDSX3:4:2406:32940:26663	1	-		0		-Inf	5827723	TCTTTTCTCAGTTGCAAGAC AGG	4	+	Intronic	sc-416795_C	PAM_left_CCN
16	1406910	1406975	16:1406910-1406975	A01182:91:HCWWMDSX3:4:2301:32949:23359	1	+		0		-Inf	5563445	TCTTTTCTCAGTTGCAAGAC AGG	4	+	Intronic	sc-416795_C	PAM_left_CCN
16	1883426	1883527	16:1883426-1883527	A01182:91:HCWWMDSX3:4:2301:32949:23359	1	+		0		-Inf	5086929	TCTTTTCTCAGTTGCAAGAC AGG	4	+	Intronic	sc-416795_C	PAM_left_CCN
16	2323119	2323215	16:2323119-2323215	A01182:91:HCWWMDSX3:4:1456:10294:34256	1	-		0		-Inf	4647236	TCTTTTCTCAGTTGCAAGAC AGG	4	+	Intronic	sc-416795_C	PAM_left_CCN
16	2489214	2489266	16:2489214-2489266	A01182:91:HCWWMDSX3:4:2301:32949:23359	1	+		0		-Inf	4481141	TCTTTTCTCAGTTGCAAGAC AGG	4	+	Intronic	sc-416795_C	PAM_left_CCN
16	2550129	2550271	16:2550129-2550271		0		A01182:91:HCWWMDSX3:4:2563:25201:28917	1	-	Inf	4420226	TCTTTTCTCAGTTGCAAGAC AGG	4	+	Intronic	sc-416795_C	PAM_left_CCN
16	2651878	2652019	16:2651878-2652019		0		A01182:91:HCWWMDSX3:4:2563:25201:28917	1	+	Inf	4318477	TCTTTTCTCAGTTGCAAGAC AGG	4	+	Intronic	sc-416795_C	PAM_left_CCN
16	3342633	3342714	16:3342633-3342714	A01182:91:HCWWMDSX3:4:2301:32949:23359	1	+		0		-Inf	3627722	TCTTTTCTCAGTTGCAAGAC AGG	4	+	Intronic	sc-416795_C	PAM_left_CCN
16	4458731	4458768	16:4458731-4458768	A01182:91:HCWWMDSX3:4:2202:32958:14982	1	-		0		-Inf	2511624	TCTTTTCTCAGTTGCAAGAC AGG	4	+	Intronic	sc-416795_C	PAM_left_CCN
16	4535294	4535436	16:4535294-4535436	A01182:91:HCWWMDSX3:4:1324:20329:25394	1	+		0		-Inf	2435061	TCTTTTCTCAGTTGCAAGAC AGG	4	+	Intronic	sc-416795_C	PAM_left_CCN
16	4998554	4998656	16:4998554-4998656	A01182:91:HCWWMDSX3:4:2406:32940:26663	1	-		0		-Inf	1971801	TCTTTTCTCAGTTGCAAGAC AGG	4	+	Intronic	sc-416795_C	PAM_left_CCN
16	5142788	5142915	16:5142788-5142915	A01182:91:HCWWMDSX3:4:1410:8594:9768,A01182:91:HCWWMDSX3:4:2359:28357:27085,A01182:91:HCWWMDSX3:4:2214:32353:3192,A01182:91:HCWWMDSX3:4:2214:32353:3192	4	+,+,+,-	A01182:91:HCWWMDSX3:4:2347:22715:26177	1	-	-2	1827567	TCTTTTCTCAGTTGCAAGAC AGG	4	+	Intronic	sc-416795_C	PAM_left_CCN
16	5286641	5286783	16:5286641-5286783	A01182:91:HCWWMDSX3:4:2346:11080:3677	1	+		0		-Inf	1683714	TCTTTTCTCAGTTGCAAGAC AGG	4	+	Intronic	sc-416795_C	PAM_left_CCN
16	5547935	5547996	16:5547935-5547996	A01182:91:HCWWMDSX3:4:2301:32949:23359	1	+		0		-Inf	1422420	TCTTTTCTCAGTTGCAAGAC AGG	4	+	Intronic	sc-416795_C	PAM_left_CCN
16	6009250	6009392	16:6009250-6009392	A01182:91:HCWWMDSX3:4:2168:10565:35289	1	+		0		-Inf	961105	TCTTTTCTCAGTTGCAAGAC AGG	4	+	Intronic	sc-416795_C	PAM_left_CCN
16	6190617	6190759	16:6190617-6190759		0		A01182:91:HCWWMDSX3:4:1645:6162:34741	1	+	Inf	779738	TCTTTTCTCAGTTGCAAGAC AGG	4	+	Intronic	sc-416795_C	PAM_left_CCN
16	6472313	6472453	16:6472313-6472453	A01182:91:HCWWMDSX3:4:1414:21820:2018	1	-		0		-Inf	498042	TCTTTTCTCAGTTGCAAGAC AGG	4	+	Intronic	sc-416795_C	PAM_left_CCN
16	7411627	7411664	16:7411627-7411664	A01182:91:HCWWMDSX3:4:2202:32958:14982	1	-		0		-Inf	-441272	TCTTTTCTCAGTTGCAAGAC AGG	4	+	Intronic	sc-416795_C	PAM_left_CCN
16	7753162	7753304	16:7753162-7753304	A01182:91:HCWWMDSX3:4:1220:26033:27132,A01182:91:HCWWMDSX3:4:2339:13937:35837	2	+,+		0		-Inf	258807	AGGAAATAGGGGTGAGGTCA CGG	4	-	Intergenic	sc-416795_B	PAM_left_CCN
16	7820087	7820132	16:7820087-7820132		0		A01182:91:HCWWMDSX3:4:2503:32949:20165	1	+	Inf	191882	AGGAAATAGGGGTGAGGTCA CGG	4	-	Intergenic	sc-416795_B	PAM_left_CCN
16	8712189	8712331	16:8712189-8712331	A01182:91:HCWWMDSX3:4:2513:12843:29778,A01182:91:HCWWMDSX3:4:2513:12870:31548	2	+,+		0		-Inf	-700220	AGGAAATAGGGGTGAGGTCA CGG	4	-	Intergenic	sc-416795_B	PAM_left_CCN
16	8872751	8872788	16:8872751-8872788	A01182:91:HCWWMDSX3:4:2202:32958:14982	1	-		0		-Inf	-860782	AGGAAATAGGGGTGAGGTCA CGG	4	-	Intergenic	sc-416795_B	PAM_left_CCN
16	8993425	8993565	16:8993425-8993565	A01182:91:HCWWMDSX3:4:1145:2501:14873,A01182:91:HCWWMDSX3:4:2467:5674:7999	2	+,-		0		-Inf	-981456	AGGAAATAGGGGTGAGGTCA CGG	4	-	Intergenic	sc-416795_B	PAM_left_CCN
16	8995513	8995565	16:8995513-8995565	A01182:91:HCWWMDSX3:4:1405:32994:27195	1	-		0		-Inf	-983544	AGGAAATAGGGGTGAGGTCA CGG	4	-	Intergenic	sc-416795_B	PAM_left_CCN
16	9229368	9229420	16:9229368-9229420	A01182:91:HCWWMDSX3:4:2301:32949:23359	1	-		0		-Inf	-1217399	AGGAAATAGGGGTGAGGTCA CGG	4	-	Intergenic	sc-416795_B	PAM_left_CCN
16	10201777	10201919	16:10201777-10201919		0		A01182:91:HCWWMDSX3:4:2122:12246:36198	1	+	Inf	2180463	GCTTTTCTCAGTTAGAAAAC AGG	4	-	Intronic	sc-416795_C	PAM_left_CCN
16	10283258	10283307	16:10283258-10283307		0		A01182:91:HCWWMDSX3:4:2503:32949:20165	1	+	Inf	2098982	GCTTTTCTCAGTTAGAAAAC AGG	4	-	Intronic	sc-416795_C	PAM_left_CCN
16	10330301	10330338	16:10330301-10330338	A01182:91:HCWWMDSX3:4:2202:32958:14982	1	+		0		-Inf	2051939	GCTTTTCTCAGTTAGAAAAC AGG	4	-	Intronic	sc-416795_C	PAM_left_CCN
16	10478983	10479068	16:10478983-10479068	A01182:91:HCWWMDSX3:4:2604:32940:35023	1	-		0		-Inf	1903257	GCTTTTCTCAGTTAGAAAAC AGG	4	-	Intronic	sc-416795_C	PAM_left_CCN
16	10690008	10690150	16:10690008-10690150	A01182:91:HCWWMDSX3:4:1363:25003:15984	1	-	A01182:91:HCWWMDSX3:4:1606:7509:28119,A01182:91:HCWWMDSX3:4:2309:12906:29888	2	+,-	1	1692232	GCTTTTCTCAGTTAGAAAAC AGG	4	-	Intronic	sc-416795_C	PAM_left_CCN
16	11070285	11070335	16:11070285-11070335	A01182:91:HCWWMDSX3:4:1405:32994:27195	1	-		0		-Inf	1311955	GCTTTTCTCAGTTAGAAAAC AGG	4	-	Intronic	sc-416795_C	PAM_left_CCN
16	11661095	11661133	16:11661095-11661133	A01182:91:HCWWMDSX3:4:2406:32940:26663	1	+		0		-Inf	721145	GCTTTTCTCAGTTAGAAAAC AGG	4	-	Intronic	sc-416795_C	PAM_left_CCN
16	12148958	12148995	16:12148958-12148995	A01182:91:HCWWMDSX3:4:2202:32958:14982	1	+		0		-Inf	233282	GCTTTTCTCAGTTAGAAAAC AGG	4	-	Intronic	sc-416795_C	PAM_left_CCN
16	12156182	12156266	16:12156182-12156266		0		A01182:91:HCWWMDSX3:4:2538:32407:16814	1	+	Inf	226058	GCTTTTCTCAGTTAGAAAAC AGG	4	-	Intronic	sc-416795_C	PAM_left_CCN
16	12756047	12756109	16:12756047-12756109	A01182:91:HCWWMDSX3:4:2102:32940:29857	1	-		0		-Inf	-373807	GCTTTTCTCAGTTAGAAAAC AGG	4	-	Intronic	sc-416795_C	PAM_left_CCN
16	13023319	13023402	16:13023319-13023402	A01182:91:HCWWMDSX3:4:1401:32985:34757	1	-		0		-Inf	-641079	GCTTTTCTCAGTTAGAAAAC AGG	4	-	Intronic	sc-416795_C	PAM_left_CCN
16	13041770	13041912	16:13041770-13041912	A01182:91:HCWWMDSX3:4:1367:16396:1360,A01182:91:HCWWMDSX3:4:1404:13449:14043,A01182:91:HCWWMDSX3:4:1638:17888:6198	3	-,-,-		0		-Inf	-659530	GCTTTTCTCAGTTAGAAAAC AGG	4	-	Intronic	sc-416795_C	PAM_left_CCN
16	13309965	13309999	16:13309965-13309999		0		A01182:91:HCWWMDSX3:4:2601:32931:2785	1	+	Inf	-927725	GCTTTTCTCAGTTAGAAAAC AGG	4	-	Intronic	sc-416795_C	PAM_left_CCN
16	13647192	13647241	16:13647192-13647241	A01182:91:HCWWMDSX3:4:2102:32940:29857	1	-		0		-Inf	-1264952	GCTTTTCTCAGTTAGAAAAC AGG	4	-	Intronic	sc-416795_C	PAM_left_CCN
16	14730089	14730146	16:14730089-14730146	A01182:91:HCWWMDSX3:4:2301:32949:23359	1	+		0		-Inf	-2347849	GCTTTTCTCAGTTAGAAAAC AGG	4	-	Intronic	sc-416795_C	PAM_left_CCN
16	14770402	14770459	16:14770402-14770459	A01182:91:HCWWMDSX3:4:2301:32949:23359	1	+		0		-Inf	-2388162	GCTTTTCTCAGTTAGAAAAC AGG	4	-	Intronic	sc-416795_C	PAM_left_CCN
16	15291573	15291610	16:15291573-15291610	A01182:91:HCWWMDSX3:4:2202:32958:14982	1	-		0		-Inf	-2909333	GCTTTTCTCAGTTAGAAAAC AGG	4	-	Intronic	sc-416795_C	PAM_left_CCN
16	15411048	15411120	16:15411048-15411120	A01182:91:HCWWMDSX3:4:2406:32940:26663	1	-		0		-Inf	-3028808	GCTTTTCTCAGTTAGAAAAC AGG	4	-	Intronic	sc-416795_C	PAM_left_CCN
16	16296435	16296484	16:16296435-16296484	A01182:91:HCWWMDSX3:4:2406:32940:26663	1	+		0		-Inf	-3914195	GCTTTTCTCAGTTAGAAAAC AGG	4	-	Intronic	sc-416795_C	PAM_left_CCN
16	16376413	16376450	16:16376413-16376450	A01182:91:HCWWMDSX3:4:2202:32958:14982	1	-		0		-Inf	-3994173	GCTTTTCTCAGTTAGAAAAC AGG	4	-	Intronic	sc-416795_C	PAM_left_CCN
16	16843701	16843783	16:16843701-16843783	A01182:91:HCWWMDSX3:4:1109:33003:2942	1	+		0		-Inf	4051242	GTAGAACCTATTGATACAGA TGG	4	-	Intronic	sc-416795_A	PAM_right_NGG
16	16844679	16844819	16:16844679-16844819		0		A01182:91:HCWWMDSX3:4:2539:27199:23484	1	+	Inf	4050264	GTAGAACCTATTGATACAGA TGG	4	-	Intronic	sc-416795_A	PAM_right_NGG
16	16895034	16895116	16:16895034-16895116	A01182:91:HCWWMDSX3:4:2102:32940:29857	1	+		0		-Inf	3999909	GTAGAACCTATTGATACAGA TGG	4	-	Intronic	sc-416795_A	PAM_right_NGG
16	17038575	17038714	16:17038575-17038714	A01182:91:HCWWMDSX3:4:2164:13114:35415	1	-		0		-Inf	3856368	GTAGAACCTATTGATACAGA TGG	4	-	Intronic	sc-416795_A	PAM_right_NGG
16	17959593	17959735	16:17959593-17959735		0		A01182:91:HCWWMDSX3:4:1321:30653:28025	1	-	Inf	2935350	GTAGAACCTATTGATACAGA TGG	4	-	Intronic	sc-416795_A	PAM_right_NGG
16	18335456	18335493	16:18335456-18335493	A01182:91:HCWWMDSX3:4:2202:32958:14982	1	+		0		-Inf	2559487	GTAGAACCTATTGATACAGA TGG	4	-	Intronic	sc-416795_A	PAM_right_NGG
16	18611049	18611083	16:18611049-18611083	A01182:91:HCWWMDSX3:4:2201:32949:17973	1	-		0		-Inf	2283894	GTAGAACCTATTGATACAGA TGG	4	-	Intronic	sc-416795_A	PAM_right_NGG
16	18812889	18812922	16:18812889-18812922	A01182:91:HCWWMDSX3:4:1406:32994:18176	1	+		0		-Inf	2082054	GTAGAACCTATTGATACAGA TGG	4	-	Intronic	sc-416795_A	PAM_right_NGG
16	18824418	18824500	16:18824418-18824500	A01182:91:HCWWMDSX3:4:1109:33003:2942	1	+		0		-Inf	2070525	GTAGAACCTATTGATACAGA TGG	4	-	Intronic	sc-416795_A	PAM_right_NGG
16	18908153	18908202	16:18908153-18908202	A01182:91:HCWWMDSX3:4:2301:32949:23359	1	+		0		-Inf	1986790	GTAGAACCTATTGATACAGA TGG	4	-	Intronic	sc-416795_A	PAM_right_NGG
16	18954351	18954465	16:18954351-18954465	A01182:91:HCWWMDSX3:4:2208:1561:12680,A01182:91:HCWWMDSX3:4:2447:23755:32769	2	+,-		0		-Inf	1940592	GTAGAACCTATTGATACAGA TGG	4	-	Intronic	sc-416795_A	PAM_right_NGG
16	19726129	19726181	16:19726129-19726181	A01182:91:HCWWMDSX3:4:1405:32994:27195	1	-		0		-Inf	1168814	GTAGAACCTATTGATACAGA TGG	4	-	Intronic	sc-416795_A	PAM_right_NGG
16	19908301	19908375	16:19908301-19908375		0		A01182:91:HCWWMDSX3:4:2503:32949:20165	1	-	Inf	986642	GTAGAACCTATTGATACAGA TGG	4	-	Intronic	sc-416795_A	PAM_right_NGG
16	19952300	19952402	16:19952300-19952402	A01182:91:HCWWMDSX3:4:2406:32940:26663	1	+		0		-Inf	942643	GTAGAACCTATTGATACAGA TGG	4	-	Intronic	sc-416795_A	PAM_right_NGG
16	20018502	20018585	16:20018502-20018585	A01182:91:HCWWMDSX3:4:1401:32985:34757	1	+		0		-Inf	876441	GTAGAACCTATTGATACAGA TGG	4	-	Intronic	sc-416795_A	PAM_right_NGG
16	20694128	20694209	16:20694128-20694209	A01182:91:HCWWMDSX3:4:1509:33013:4679	1	-		0		-Inf	200815	GTAGAACCTATTGATACAGA TGG	4	-	Intronic	sc-416795_A	PAM_right_NGG
16	20714537	20714679	16:20714537-20714679	A01182:91:HCWWMDSX3:4:1112:32606:6230	1	-		0		-Inf	180406	GTAGAACCTATTGATACAGA TGG	4	-	Intronic	sc-416795_A	PAM_right_NGG
16	20744565	20744617	16:20744565-20744617	A01182:91:HCWWMDSX3:4:2301:32949:23359	1	-		0		-Inf	150378	GTAGAACCTATTGATACAGA TGG	4	-	Intronic	sc-416795_A	PAM_right_NGG
16	21074015	21074157	16:21074015-21074157	A01182:91:HCWWMDSX3:4:2139:12075:30044	1	+		0		-Inf	-179072	GTAGAACCTATTGATACAGA TGG	4	-	Intronic	sc-416795_A	PAM_right_NGG
16	21505097	21505140	16:21505097-21505140	A01182:91:HCWWMDSX3:4:1405:32994:27195	1	-		0		-Inf	105929	CAAGAACATTTTCAGACCAA GGG	4	+	Intronic	sc-416795_A	PAM_right_NGG
16	21717556	21717698	16:21717556-21717698	A01182:91:HCWWMDSX3:4:1436:18900:12806	1	+		0		-Inf	-106530	CAAGAACATTTTCAGACCAA GGG	4	+	Intronic	sc-416795_A	PAM_right_NGG
16	22051304	22051359	16:22051304-22051359	A01182:91:HCWWMDSX3:4:2106:32949:4820	1	+		0		-Inf	-440278	CAAGAACATTTTCAGACCAA GGG	4	+	Intronic	sc-416795_A	PAM_right_NGG
16	22405492	22405565	16:22405492-22405565	A01182:91:HCWWMDSX3:4:2406:32940:26663	1	+		0		-Inf	-794466	CAAGAACATTTTCAGACCAA GGG	4	+	Intronic	sc-416795_A	PAM_right_NGG
16	22411803	22411855	16:22411803-22411855	A01182:91:HCWWMDSX3:4:2301:32949:23359	1	-		0		-Inf	-800777	CAAGAACATTTTCAGACCAA GGG	4	+	Intronic	sc-416795_A	PAM_right_NGG
16	22735977	22736023	16:22735977-22736023	A01182:91:HCWWMDSX3:4:1405:32994:27195	1	+		0		-Inf	-1124951	CAAGAACATTTTCAGACCAA GGG	4	+	Intronic	sc-416795_A	PAM_right_NGG
16	22923990	22924105	16:22923990-22924105	A01182:91:HCWWMDSX3:4:1162:11080:25661	1	+		0		-Inf	-1312964	CAAGAACATTTTCAGACCAA GGG	4	+	Intronic	sc-416795_A	PAM_right_NGG
16	23239767	23239819	16:23239767-23239819	A01182:91:HCWWMDSX3:4:1305:33003:35697	1	+		0		-Inf	-1628741	CAAGAACATTTTCAGACCAA GGG	4	+	Intronic	sc-416795_A	PAM_right_NGG
16	23299949	23300053	16:23299949-23300053	A01182:91:HCWWMDSX3:4:1401:32985:34757	1	+		0		-Inf	-1688923	CAAGAACATTTTCAGACCAA GGG	4	+	Intronic	sc-416795_A	PAM_right_NGG
16	23745098	23745150	16:23745098-23745150	A01182:91:HCWWMDSX3:4:2301:32949:23359	1	-		0		-Inf	-2134072	CAAGAACATTTTCAGACCAA GGG	4	+	Intronic	sc-416795_A	PAM_right_NGG
16	23777457	23777542	16:23777457-23777542	A01182:91:HCWWMDSX3:4:2604:32940:35023	1	+		0		-Inf	-2166431	CAAGAACATTTTCAGACCAA GGG	4	+	Intronic	sc-416795_A	PAM_right_NGG
16	24127262	24127299	16:24127262-24127299	A01182:91:HCWWMDSX3:4:2202:32958:14982	1	+		0		-Inf	-2516236	CAAGAACATTTTCAGACCAA GGG	4	+	Intronic	sc-416795_A	PAM_right_NGG
16	25450700	25450783	16:25450700-25450783	A01182:91:HCWWMDSX3:4:1401:32985:34757	1	-		0		-Inf	-3839674	CAAGAACATTTTCAGACCAA GGG	4	+	Intronic	sc-416795_A	PAM_right_NGG
16	25578530	25578582	16:25578530-25578582	A01182:91:HCWWMDSX3:4:1509:33013:4679	1	+		0		-Inf	-3967504	CAAGAACATTTTCAGACCAA GGG	4	+	Intronic	sc-416795_A	PAM_right_NGG
16	25607654	25607687	16:25607654-25607687	A01182:91:HCWWMDSX3:4:1406:32994:18176	1	+		0		-Inf	-3996628	CAAGAACATTTTCAGACCAA GGG	4	+	Intronic	sc-416795_A	PAM_right_NGG
16	26484271	26484353	16:26484271-26484353	A01182:91:HCWWMDSX3:4:1405:32994:27195	1	-		0		-Inf	-4873245	CAAGAACATTTTCAGACCAA GGG	4	+	Intronic	sc-416795_A	PAM_right_NGG
16	26696449	26696522	16:26696449-26696522	A01182:91:HCWWMDSX3:4:2406:32940:26663	1	-		0		-Inf	-5085423	CAAGAACATTTTCAGACCAA GGG	4	+	Intronic	sc-416795_A	PAM_right_NGG
16	26772040	26772074	16:26772040-26772074		0		A01182:91:HCWWMDSX3:4:1203:32994:13322	1	-	Inf	-5161014	CAAGAACATTTTCAGACCAA GGG	4	+	Intronic	sc-416795_A	PAM_right_NGG
16	27014350	27014395	16:27014350-27014395	A01182:91:HCWWMDSX3:4:1405:32994:27195	1	+		0		-Inf	-5403324	CAAGAACATTTTCAGACCAA GGG	4	+	Intronic	sc-416795_A	PAM_right_NGG
16	27201041	27201145	16:27201041-27201145	A01182:91:HCWWMDSX3:4:1401:32985:34757	1	+		0		-Inf	-5590015	CAAGAACATTTTCAGACCAA GGG	4	+	Intronic	sc-416795_A	PAM_right_NGG
16	28177219	28177334	16:28177219-28177334		0		A01182:91:HCWWMDSX3:4:1470:22101:11052	1	+	Inf	-6566193	CAAGAACATTTTCAGACCAA GGG	4	+	Intronic	sc-416795_A	PAM_right_NGG
16	28223053	28223090	16:28223053-28223090	A01182:91:HCWWMDSX3:4:2202:32958:14982	1	+		0		-Inf	-6612027	CAAGAACATTTTCAGACCAA GGG	4	+	Intronic	sc-416795_A	PAM_right_NGG
16	28845968	28846110	16:28845968-28846110	A01182:91:HCWWMDSX3:4:1441:30409:10160	1	+	A01182:91:HCWWMDSX3:4:1360:6379:31328	1	-	0	-7234942	CAAGAACATTTTCAGACCAA GGG	4	+	Intronic	sc-416795_A	PAM_right_NGG
16	28943702	28943754	16:28943702-28943754	A01182:91:HCWWMDSX3:4:2301:32949:23359	1	+		0		-Inf	-7332676	CAAGAACATTTTCAGACCAA GGG	4	+	Intronic	sc-416795_A	PAM_right_NGG
16	29128847	29128989	16:29128847-29128989	A01182:91:HCWWMDSX3:4:1136:23791:35180,A01182:91:HCWWMDSX3:4:1509:32904:25974,A01182:91:HCWWMDSX3:4:2257:14769:13041,A01182:91:HCWWMDSX3:4:2418:31864:20791,A01182:91:HCWWMDSX3:4:1509:32904:25974,A01182:91:HCWWMDSX3:4:2411:4291:29590	6	+,+,-,-,-,-	A01182:91:HCWWMDSX3:4:2276:31955:11678	1	-	-258496250072116	-7517821	CAAGAACATTTTCAGACCAA GGG	4	+	Intronic	sc-416795_A	PAM_right_NGG
16	29670217	29670254	16:29670217-29670254	A01182:91:HCWWMDSX3:4:2202:32958:14982	1	-		0		-Inf	-8059191	CAAGAACATTTTCAGACCAA GGG	4	+	Intronic	sc-416795_A	PAM_right_NGG
16	30795766	30795803	16:30795766-30795803	A01182:91:HCWWMDSX3:4:2202:32958:14982	1	+		0		-Inf	-9184740	CAAGAACATTTTCAGACCAA GGG	4	+	Intronic	sc-416795_A	PAM_right_NGG
16	30959854	30959996	16:30959854-30959996	A01182:91:HCWWMDSX3:4:2135:28619:2174	1	+		0		-Inf	-9348828	CAAGAACATTTTCAGACCAA GGG	4	+	Intronic	sc-416795_A	PAM_right_NGG
16	31070148	31070185	16:31070148-31070185	A01182:91:HCWWMDSX3:4:1405:32994:27195	1	-		0		-Inf	-9459122	CAAGAACATTTTCAGACCAA GGG	4	+	Intronic	sc-416795_A	PAM_right_NGG
16	31140007	31140089	16:31140007-31140089	A01182:91:HCWWMDSX3:4:2406:32940:26663	1	-		0		-Inf	-9528981	CAAGAACATTTTCAGACCAA GGG	4	+	Intronic	sc-416795_A	PAM_right_NGG
16	32480118	32480261	16:32480118-32480261	A01182:91:HCWWMDSX3:4:1301:14642:10504	1	-	A01182:91:HCWWMDSX3:4:2248:23185:16532	1	-	0	-10869092	CAAGAACATTTTCAGACCAA GGG	4	+	Intronic	sc-416795_A	PAM_right_NGG
16	32810376	32810410	16:32810376-32810410	A01182:91:HCWWMDSX3:4:1102:32994:32017	1	+		0		-Inf	-11199350	CAAGAACATTTTCAGACCAA GGG	4	+	Intronic	sc-416795_A	PAM_right_NGG
16	33057387	33057529	16:33057387-33057529	A01182:91:HCWWMDSX3:4:1301:14642:10504,A01182:91:HCWWMDSX3:4:2233:7708:17409,A01182:91:HCWWMDSX3:4:2233:7600:19225	3	+,-,-	A01182:91:HCWWMDSX3:4:1551:23231:17174	1	-	-158496250072116	-11446361	CAAGAACATTTTCAGACCAA GGG	4	+	Intronic	sc-416795_A	PAM_right_NGG
16	33608943	33608991	16:33608943-33608991	A01182:91:HCWWMDSX3:4:2301:32949:23359	1	-		0		-Inf	-11997917	CAAGAACATTTTCAGACCAA GGG	4	+	Intronic	sc-416795_A	PAM_right_NGG
16	34066190	34066220	16:34066190-34066220	A01182:91:HCWWMDSX3:4:2347:29387:30968	1	-		0		-Inf	-12455164	CAAGAACATTTTCAGACCAA GGG	4	+	Intronic	sc-416795_A	PAM_right_NGG
16	34154114	34154256	16:34154114-34154256		0		A01182:91:HCWWMDSX3:4:2103:14950:32737	1	+	Inf	-12543088	CAAGAACATTTTCAGACCAA GGG	4	+	Intronic	sc-416795_A	PAM_right_NGG
16	34574400	34574542	16:34574400-34574542	A01182:91:HCWWMDSX3:4:1468:22923:9690,A01182:91:HCWWMDSX3:4:1668:2501:28087,A01182:91:HCWWMDSX3:4:1668:2546:28134,A01182:91:HCWWMDSX3:4:2163:5647:29966,A01182:91:HCWWMDSX3:4:2163:5249:33223,A01182:91:HCWWMDSX3:4:2327:30192:7247,A01182:91:HCWWMDSX3:4:2337:30834:34037,A01182:91:HCWWMDSX3:4:1126:19388:30812,A01182:91:HCWWMDSX3:4:1244:30056:6762,A01182:91:HCWWMDSX3:4:2518:29089:21245,A01182:91:HCWWMD…	11	+,+,+,+,+,+,+,+,+,+,+	A01182:91:HCWWMDSX3:4:1554:24569:9659,A01182:91:HCWWMDSX3:4:2661:19443:22764,A01182:91:HCWWMDSX3:4:2649:10456:19069,A01182:91:HCWWMDSX3:4:1317:2989:33755,A01182:91:HCWWMDSX3:4:2248:31439:25567	5	+,+,+,+,+	-113750352374993	-12963374	CAAGAACATTTTCAGACCAA GGG	4	+	Intronic	sc-416795_A	PAM_right_NGG
16	34588017	34588159	16:34588017-34588159	A01182:91:HCWWMDSX3:4:1468:22923:9690,A01182:91:HCWWMDSX3:4:1668:2501:28087,A01182:91:HCWWMDSX3:4:1668:2546:28134,A01182:91:HCWWMDSX3:4:2163:5647:29966,A01182:91:HCWWMDSX3:4:2163:5249:33223,A01182:91:HCWWMDSX3:4:2327:30192:7247,A01182:91:HCWWMDSX3:4:2337:30834:34037,A01182:91:HCWWMDSX3:4:1502:4842:9251,A01182:91:HCWWMDSX3:4:2444:26693:33004,A01182:91:HCWWMDSX3:4:1146:8838:19241,A01182:91:HCWWMDSX…	22	+,+,+,+,+,+,+,-,-,-,-,-,+,+,+,+,-,-,-,-,-,-	A01182:91:HCWWMDSX3:4:1554:24569:9659,A01182:91:HCWWMDSX3:4:2661:19443:22764,A01182:91:HCWWMDSX3:4:1263:16477:25050,A01182:91:HCWWMDSX3:4:2649:10456:19069,A01182:91:HCWWMDSX3:4:1145:32452:22874,A01182:91:HCWWMDSX3:4:1317:2989:33755,A01182:91:HCWWMDSX3:4:2248:31439:25567,A01182:91:HCWWMDSX3:4:2210:9742:17206	8	+,+,+,+,-,+,+,-	-14594316186373	-12976991	CAAGAACATTTTCAGACCAA GGG	4	+	Intronic	sc-416795_A	PAM_right_NGG
16	34593039	34593073	16:34593039-34593073	A01182:91:HCWWMDSX3:4:1104:32976:23469	1	-		0		-Inf	-12982013	CAAGAACATTTTCAGACCAA GGG	4	+	Intronic	sc-416795_A	PAM_right_NGG
16	34593831	34593863	16:34593831-34593863	A01182:91:HCWWMDSX3:4:1104:32976:23469	1	-		0		-Inf	-12982805	CAAGAACATTTTCAGACCAA GGG	4	+	Intronic	sc-416795_A	PAM_right_NGG
16	34720630	34720662	16:34720630-34720662	A01182:91:HCWWMDSX3:4:1104:32976:23469	1	-		0		-Inf	-13109604	CAAGAACATTTTCAGACCAA GGG	4	+	Intronic	sc-416795_A	PAM_right_NGG
16	34800334	34800476	16:34800334-34800476	A01182:91:HCWWMDSX3:4:1301:14642:10504,A01182:91:HCWWMDSX3:4:2233:7708:17409,A01182:91:HCWWMDSX3:4:2233:7600:19225	3	+,-,-	A01182:91:HCWWMDSX3:4:1551:23231:17174	1	-	-158496250072116	-13189308	CAAGAACATTTTCAGACCAA GGG	4	+	Intronic	sc-416795_A	PAM_right_NGG
16	35535773	35535807	16:35535773-35535807	A01182:91:HCWWMDSX3:4:2201:32949:17973	1	+		0		-Inf	-13924747	CAAGAACATTTTCAGACCAA GGG	4	+	Intronic	sc-416795_A	PAM_right_NGG
16	36077273	36077358	16:36077273-36077358	A01182:91:HCWWMDSX3:4:2604:32940:35023	1	-		0		-Inf	-14466247	CAAGAACATTTTCAGACCAA GGG	4	+	Intronic	sc-416795_A	PAM_right_NGG
16	36095113	36095165	16:36095113-36095165	A01182:91:HCWWMDSX3:4:1109:33003:2942	1	+		0		-Inf	-14484087	CAAGAACATTTTCAGACCAA GGG	4	+	Intronic	sc-416795_A	PAM_right_NGG
16	36246083	36246115	16:36246083-36246115	A01182:91:HCWWMDSX3:4:1104:32976:23469	1	-		0		-Inf	-14635057	CAAGAACATTTTCAGACCAA GGG	4	+	Intronic	sc-416795_A	PAM_right_NGG
16	46381162	46381244	16:46381162-46381244	A01182:91:HCWWMDSX3:4:2309:32931:29465	1	+		0		-Inf	9716078	TATGTATGAGTATTTTCTTC TGG	4	-	Intergenic	sc-416795_A	PAM_left_CCN
16	46391120	46391262	16:46391120-46391262	A01182:91:HCWWMDSX3:4:1468:22923:9690,A01182:91:HCWWMDSX3:4:1668:2501:28087,A01182:91:HCWWMDSX3:4:1668:2546:28134,A01182:91:HCWWMDSX3:4:2163:5647:29966,A01182:91:HCWWMDSX3:4:2163:5249:33223,A01182:91:HCWWMDSX3:4:2327:30192:7247,A01182:91:HCWWMDSX3:4:2337:30834:34037,A01182:91:HCWWMDSX3:4:1502:4842:9251,A01182:91:HCWWMDSX3:4:2444:26693:33004,A01182:91:HCWWMDSX3:4:1146:8838:19241,A01182:91:HCWWMDSX…	22	+,+,+,+,+,+,+,-,-,-,-,-,+,+,+,+,-,-,-,-,-,-	A01182:91:HCWWMDSX3:4:1554:24569:9659,A01182:91:HCWWMDSX3:4:2661:19443:22764,A01182:91:HCWWMDSX3:4:1263:16477:25050,A01182:91:HCWWMDSX3:4:2649:10456:19069,A01182:91:HCWWMDSX3:4:1145:32452:22874,A01182:91:HCWWMDSX3:4:1317:2989:33755,A01182:91:HCWWMDSX3:4:2248:31439:25567,A01182:91:HCWWMDSX3:4:2210:9742:17206	8	+,+,+,+,-,+,+,-	-14594316186373	9706120	TATGTATGAGTATTTTCTTC TGG	4	-	Intergenic	sc-416795_A	PAM_left_CCN
16	46394775	46394809	16:46394775-46394809	A01182:91:HCWWMDSX3:4:1104:32976:23469	1	+		0		-Inf	9702465	TATGTATGAGTATTTTCTTC TGG	4	-	Intergenic	sc-416795_A	PAM_left_CCN
16	46396647	46396729	16:46396647-46396729	A01182:91:HCWWMDSX3:4:2309:32931:29465	1	-		0		-Inf	9700593	TATGTATGAGTATTTTCTTC TGG	4	-	Intergenic	sc-416795_A	PAM_left_CCN
16	46492859	46492893	16:46492859-46492893	A01182:91:HCWWMDSX3:4:2201:32949:17973	1	-		0		-Inf	9604381	TATGTATGAGTATTTTCTTC TGG	4	-	Intergenic	sc-416795_A	PAM_left_CCN
16	47135479	47135600	16:47135479-47135600	A01182:91:HCWWMDSX3:4:2129:8124:27305	1	-		0		-Inf	8961761	TATGTATGAGTATTTTCTTC TGG	4	-	Intergenic	sc-416795_A	PAM_left_CCN
16	47441021	47441163	16:47441021-47441163	A01182:91:HCWWMDSX3:4:1453:15600:1892	1	-	A01182:91:HCWWMDSX3:4:2510:9498:10081,A01182:91:HCWWMDSX3:4:2510:9787:11616	2	+,+	1	8656219	TATGTATGAGTATTTTCTTC TGG	4	-	Intergenic	sc-416795_A	PAM_left_CCN
16	47557716	47557768	16:47557716-47557768	A01182:91:HCWWMDSX3:4:2604:32940:35023	1	-		0		-Inf	8539524	TATGTATGAGTATTTTCTTC TGG	4	-	Intergenic	sc-416795_A	PAM_left_CCN
16	48115062	48115096	16:48115062-48115096	A01182:91:HCWWMDSX3:4:2605:32949:35978	1	+		0		-Inf	7982178	TATGTATGAGTATTTTCTTC TGG	4	-	Intergenic	sc-416795_A	PAM_left_CCN
16	48229592	48229665	16:48229592-48229665	A01182:91:HCWWMDSX3:4:2406:32940:26663	1	+		0		-Inf	7867648	TATGTATGAGTATTTTCTTC TGG	4	-	Intergenic	sc-416795_A	PAM_left_CCN
16	49215877	49215911	16:49215877-49215911		0		A01182:91:HCWWMDSX3:4:1104:32967:34287	1	+	Inf	6881363	TATGTATGAGTATTTTCTTC TGG	4	-	Intergenic	sc-416795_A	PAM_left_CCN
16	50010619	50010653	16:50010619-50010653	A01182:91:HCWWMDSX3:4:2202:32958:14982	1	-		0		-Inf	6086621	TATGTATGAGTATTTTCTTC TGG	4	-	Intergenic	sc-416795_A	PAM_left_CCN
16	50734591	50734625	16:50734591-50734625	A01182:91:HCWWMDSX3:4:2202:32958:14920	1	+		0		-Inf	5362649	TATGTATGAGTATTTTCTTC TGG	4	-	Intergenic	sc-416795_A	PAM_left_CCN
16	52152317	52152351	16:52152317-52152351	A01182:91:HCWWMDSX3:4:1104:32985:10332	1	-		0		-Inf	3944923	TATGTATGAGTATTTTCTTC TGG	4	-	Intergenic	sc-416795_A	PAM_left_CCN
16	52159122	52159176	16:52159122-52159176	A01182:91:HCWWMDSX3:4:1302:33003:17597	1	-		0		-Inf	3938118	TATGTATGAGTATTTTCTTC TGG	4	-	Intergenic	sc-416795_A	PAM_left_CCN
16	52806781	52806815	16:52806781-52806815		0		A01182:91:HCWWMDSX3:4:2601:32931:2785	1	+	Inf	3290459	TATGTATGAGTATTTTCTTC TGG	4	-	Intergenic	sc-416795_A	PAM_left_CCN
16	53684502	53684535	16:53684502-53684535	A01182:91:HCWWMDSX3:4:1406:32994:18176	1	-		0		-Inf	2412738	TATGTATGAGTATTTTCTTC TGG	4	-	Intergenic	sc-416795_A	PAM_left_CCN
16	54400877	54400914	16:54400877-54400914	A01182:91:HCWWMDSX3:4:2202:32958:14982	1	-		0		-Inf	1696363	TATGTATGAGTATTTTCTTC TGG	4	-	Intergenic	sc-416795_A	PAM_left_CCN
16	54544179	54544281	16:54544179-54544281	A01182:91:HCWWMDSX3:4:2406:32940:26663	1	+		0		-Inf	1553061	TATGTATGAGTATTTTCTTC TGG	4	-	Intergenic	sc-416795_A	PAM_left_CCN
16	54907343	54907380	16:54907343-54907380	A01182:91:HCWWMDSX3:4:2202:32958:14982	1	+		0		-Inf	1189897	TATGTATGAGTATTTTCTTC TGG	4	-	Intergenic	sc-416795_A	PAM_left_CCN
16	55601569	55601650	16:55601569-55601650	A01182:91:HCWWMDSX3:4:1109:33003:2942	1	-		0		-Inf	495671	TATGTATGAGTATTTTCTTC TGG	4	-	Intergenic	sc-416795_A	PAM_left_CCN
16	55909391	55909533	16:55909391-55909533		0		A01182:91:HCWWMDSX3:4:2232:10926:2816	1	+	Inf	187849	TATGTATGAGTATTTTCTTC TGG	4	-	Intergenic	sc-416795_A	PAM_left_CCN
16	56674951	56675000	16:56674951-56675000		0		A01182:91:HCWWMDSX3:4:2503:32949:20165	1	+	Inf	-577711	TATGTATGAGTATTTTCTTC TGG	4	-	Intergenic	sc-416795_A	PAM_left_CCN
16	56960818	56960960	16:56960818-56960960	A01182:91:HCWWMDSX3:4:1617:14787:7028	1	+	A01182:91:HCWWMDSX3:4:1234:23014:23437	1	-	0	-863578	TATGTATGAGTATTTTCTTC TGG	4	-	Intergenic	sc-416795_A	PAM_left_CCN
16	56995469	56995611	16:56995469-56995611	A01182:91:HCWWMDSX3:4:2407:31810:19727	1	+		0		-Inf	-898229	TATGTATGAGTATTTTCTTC TGG	4	-	Intergenic	sc-416795_A	PAM_left_CCN
16	57277496	57277530	16:57277496-57277530		0		A01182:91:HCWWMDSX3:4:2601:32931:2785	1	-	Inf	-1180256	TATGTATGAGTATTTTCTTC TGG	4	-	Intergenic	sc-416795_A	PAM_left_CCN
16	58015388	58015422	16:58015388-58015422	A01182:91:HCWWMDSX3:4:1101:32994:4617	1	-		0		-Inf	-1918148	TATGTATGAGTATTTTCTTC TGG	4	-	Intergenic	sc-416795_A	PAM_left_CCN
16	59075157	59075209	16:59075157-59075209	A01182:91:HCWWMDSX3:4:1109:33003:2942	1	-		0		-Inf	1570388	CTCTTCTAAAACATAAAAGA AGG	4	+	Intergenic	sc-416795_C	PAM_right_NGG
16	59833830	59833864	16:59833830-59833864	A01182:91:HCWWMDSX3:4:2201:32949:17973	1	+		0		-Inf	811715	CTCTTCTAAAACATAAAAGA AGG	4	+	Intergenic	sc-416795_C	PAM_right_NGG
16	59872928	59872961	16:59872928-59872961	A01182:91:HCWWMDSX3:4:1406:32994:18176	1	+		0		-Inf	772617	CTCTTCTAAAACATAAAAGA AGG	4	+	Intergenic	sc-416795_C	PAM_right_NGG
16	61168661	61168692	16:61168661-61168692		0		A01182:91:HCWWMDSX3:4:1543:17635:28119	1	-	Inf	-523116	CTCTTCTAAAACATAAAAGA AGG	4	+	Intergenic	sc-416795_C	PAM_right_NGG
16	61322534	61322616	16:61322534-61322616	A01182:91:HCWWMDSX3:4:1405:32994:27195	1	+		0		-Inf	-676989	CTCTTCTAAAACATAAAAGA AGG	4	+	Intergenic	sc-416795_C	PAM_right_NGG
16	61527330	61527472	16:61527330-61527472	A01182:91:HCWWMDSX3:4:1214:5882:21731	1	-		0		-Inf	-881785	CTCTTCTAAAACATAAAAGA AGG	4	+	Intergenic	sc-416795_C	PAM_right_NGG
16	61784956	61784990	16:61784956-61784990	A01182:91:HCWWMDSX3:4:2201:32949:17973	1	-		0		-Inf	-1139411	CTCTTCTAAAACATAAAAGA AGG	4	+	Intergenic	sc-416795_C	PAM_right_NGG
16	62034551	62034693	16:62034551-62034693		0		A01182:91:HCWWMDSX3:4:1561:2817:22623	1	-	Inf	-1389006	CTCTTCTAAAACATAAAAGA AGG	4	+	Intergenic	sc-416795_C	PAM_right_NGG
16	62611397	62611430	16:62611397-62611430	A01182:91:HCWWMDSX3:4:1406:32994:18176	1	+		0		-Inf	-1965852	CTCTTCTAAAACATAAAAGA AGG	4	+	Intergenic	sc-416795_C	PAM_right_NGG
16	63566246	63566298	16:63566246-63566298	A01182:91:HCWWMDSX3:4:1305:33003:35697	1	+		0		-Inf	-2920701	CTCTTCTAAAACATAAAAGA AGG	4	+	Intergenic	sc-416795_C	PAM_right_NGG
16	63662063	63662136	16:63662063-63662136	A01182:91:HCWWMDSX3:4:2406:32940:26663	1	-		0		-Inf	-3016518	CTCTTCTAAAACATAAAAGA AGG	4	+	Intergenic	sc-416795_C	PAM_right_NGG
16	64307645	64307779	16:64307645-64307779		0		A01182:91:HCWWMDSX3:4:1167:32615:22748	1	-	Inf	2776846	ATAACTAACCCCCATTTCCC CGG	4	-	Intronic	sc-416795_B	PAM_right_NGG
16	65240022	65240056	16:65240022-65240056	A01182:91:HCWWMDSX3:4:2201:32949:17973	1	+		0		-Inf	1844469	ATAACTAACCCCCATTTCCC CGG	4	-	Intronic	sc-416795_B	PAM_right_NGG
16	65359496	65359578	16:65359496-65359578	A01182:91:HCWWMDSX3:4:1109:33003:2942	1	-		0		-Inf	1724995	ATAACTAACCCCCATTTCCC CGG	4	-	Intronic	sc-416795_B	PAM_right_NGG
16	65584155	65584297	16:65584155-65584297	A01182:91:HCWWMDSX3:4:1257:25554:9831	1	-		0		-Inf	1500336	ATAACTAACCCCCATTTCCC CGG	4	-	Intronic	sc-416795_B	PAM_right_NGG
16	66498868	66498950	16:66498868-66498950	A01182:91:HCWWMDSX3:4:1109:33003:2942	1	-		0		-Inf	585623	ATAACTAACCCCCATTTCCC CGG	4	-	Intronic	sc-416795_B	PAM_right_NGG
16	67190786	67190928	16:67190786-67190928		0		A01182:91:HCWWMDSX3:4:1242:26892:24017	1	+	Inf	22252	ACTTTTCTGTGGTAGAAGCC AGG	4	-	Intronic	sc-416795_C	PAM_left_CCN
16	67996527	67996561	16:67996527-67996561		0		A01182:91:HCWWMDSX3:4:1203:32994:13322	1	-	Inf	-783489	ACTTTTCTGTGGTAGAAGCC AGG	4	-	Intronic	sc-416795_C	PAM_left_CCN
16	68279760	68279798	16:68279760-68279798	A01182:91:HCWWMDSX3:4:1305:33003:35697	1	+		0		-Inf	-1066722	ACTTTTCTGTGGTAGAAGCC AGG	4	-	Intronic	sc-416795_C	PAM_left_CCN
16	68465150	68465214	16:68465150-68465214	A01182:91:HCWWMDSX3:4:2301:32949:23359	1	-		0		-Inf	-1252112	ACTTTTCTGTGGTAGAAGCC AGG	4	-	Intronic	sc-416795_C	PAM_left_CCN
16	68521896	68521949	16:68521896-68521949	A01182:91:HCWWMDSX3:4:2301:32949:23359	1	+		0		-Inf	-1308858	ACTTTTCTGTGGTAGAAGCC AGG	4	-	Intronic	sc-416795_C	PAM_left_CCN
16	68779641	68779675	16:68779641-68779675		0		A01182:91:HCWWMDSX3:4:1104:32967:34287	1	-	Inf	-1566603	ACTTTTCTGTGGTAGAAGCC AGG	4	-	Intronic	sc-416795_C	PAM_left_CCN
16	68903645	68903682	16:68903645-68903682	A01182:91:HCWWMDSX3:4:2202:32958:14982	1	-		0		-Inf	-1690607	ACTTTTCTGTGGTAGAAGCC AGG	4	-	Intronic	sc-416795_C	PAM_left_CCN
16	69174175	69174248	16:69174175-69174248	A01182:91:HCWWMDSX3:4:2406:32940:26663	1	+		0		-Inf	-1961137	ACTTTTCTGTGGTAGAAGCC AGG	4	-	Intronic	sc-416795_C	PAM_left_CCN
16	69186037	69186086	16:69186037-69186086	A01182:91:HCWWMDSX3:4:2406:32940:26663	1	+		0		-Inf	-1972999	ACTTTTCTGTGGTAGAAGCC AGG	4	-	Intronic	sc-416795_C	PAM_left_CCN
16	69212537	69212571	16:69212537-69212571		0		A01182:91:HCWWMDSX3:4:1104:32967:34287	1	+	Inf	-1999499	ACTTTTCTGTGGTAGAAGCC AGG	4	-	Intronic	sc-416795_C	PAM_left_CCN
16	70046729	70046763	16:70046729-70046763		0		A01182:91:HCWWMDSX3:4:1402:32994:13416	1	+	Inf	-2833691	ACTTTTCTGTGGTAGAAGCC AGG	4	-	Intronic	sc-416795_C	PAM_left_CCN
16	70100037	70100179	16:70100037-70100179	A01182:91:HCWWMDSX3:4:2260:3296:17190	1	-	A01182:91:HCWWMDSX3:4:1309:1524:16094	1	-	0	-2886999	ACTTTTCTGTGGTAGAAGCC AGG	4	-	Intronic	sc-416795_C	PAM_left_CCN
16	70447757	70447819	16:70447757-70447819	A01182:91:HCWWMDSX3:4:2102:32940:29857	1	-		0		-Inf	-3234719	ACTTTTCTGTGGTAGAAGCC AGG	4	-	Intronic	sc-416795_C	PAM_left_CCN
16	70546944	70547026	16:70546944-70547026	A01182:91:HCWWMDSX3:4:2102:32940:29857	1	-		0		-Inf	-3333906	ACTTTTCTGTGGTAGAAGCC AGG	4	-	Intronic	sc-416795_C	PAM_left_CCN
16	70736144	70736178	16:70736144-70736178		0		A01182:91:HCWWMDSX3:4:2605:32949:33442	1	+	Inf	-3523106	ACTTTTCTGTGGTAGAAGCC AGG	4	-	Intronic	sc-416795_C	PAM_left_CCN
16	70846202	70846284	16:70846202-70846284	A01182:91:HCWWMDSX3:4:1109:33003:2942	1	+		0		-Inf	-3633164	ACTTTTCTGTGGTAGAAGCC AGG	4	-	Intronic	sc-416795_C	PAM_left_CCN
16	71057907	71058003	16:71057907-71058003	A01182:91:HCWWMDSX3:4:1456:10294:34256	1	-		0		-Inf	-3844869	ACTTTTCTGTGGTAGAAGCC AGG	4	-	Intronic	sc-416795_C	PAM_left_CCN
16	71203822	71203860	16:71203822-71203860	A01182:91:HCWWMDSX3:4:1305:33003:35697	1	-		0		-Inf	-3990784	ACTTTTCTGTGGTAGAAGCC AGG	4	-	Intronic	sc-416795_C	PAM_left_CCN
16	71590631	71590773	16:71590631-71590773	A01182:91:HCWWMDSX3:4:2262:25039:15702	1	-		0		-Inf	-4377593	ACTTTTCTGTGGTAGAAGCC AGG	4	-	Intronic	sc-416795_C	PAM_left_CCN
16	72342904	72342986	16:72342904-72342986	A01182:91:HCWWMDSX3:4:1109:33003:2942	1	-		0		-Inf	3627785	ATCTTCTAAAGCACCAAAGA TGG	4	+	Intergenic	sc-416795_C	PAM_right_NGG
16	72345470	72345555	16:72345470-72345555	A01182:91:HCWWMDSX3:4:2604:32940:35023	1	-		0		-Inf	3625219	ATCTTCTAAAGCACCAAAGA TGG	4	+	Intergenic	sc-416795_C	PAM_right_NGG
16	74361034	74361086	16:74361034-74361086	A01182:91:HCWWMDSX3:4:1405:32994:27195	1	+		0		-Inf	1609655	ATCTTCTAAAGCACCAAAGA TGG	4	+	Intergenic	sc-416795_C	PAM_right_NGG
16	74532388	74532533	16:74532388-74532533	A01182:91:HCWWMDSX3:4:2260:3296:17190	1	+	A01182:91:HCWWMDSX3:4:1309:1524:16094	1	+	0	1438301	ATCTTCTAAAGCACCAAAGA TGG	4	+	Intergenic	sc-416795_C	PAM_right_NGG
16	75046832	75046869	16:75046832-75046869	A01182:91:HCWWMDSX3:4:2202:32958:14982	1	+		0		-Inf	923857	ATCTTCTAAAGCACCAAAGA TGG	4	+	Intergenic	sc-416795_C	PAM_right_NGG
16	75319298	75319335	16:75319298-75319335	A01182:91:HCWWMDSX3:4:2202:32958:14982	1	+		0		-Inf	651391	ATCTTCTAAAGCACCAAAGA TGG	4	+	Intergenic	sc-416795_C	PAM_right_NGG
16	75593038	75593140	16:75593038-75593140	A01182:91:HCWWMDSX3:4:2406:32940:26663	1	-		0		-Inf	377651	ATCTTCTAAAGCACCAAAGA TGG	4	+	Intergenic	sc-416795_C	PAM_right_NGG
16	76003225	76003367	16:76003225-76003367	A01182:91:HCWWMDSX3:4:1465:16134:28213,A01182:91:HCWWMDSX3:4:1465:14271:29966,A01182:91:HCWWMDSX3:4:1544:4553:16454,A01182:91:HCWWMDSX3:4:1544:6216:16673,A01182:91:HCWWMDSX3:4:2255:6931:3850	5	+,+,-,-,-	A01182:91:HCWWMDSX3:4:1109:5846:36385,A01182:91:HCWWMDSX3:4:1109:5846:36448,A01182:91:HCWWMDSX3:4:1109:5755:36886	3	-,-,-	-0.736965594166206	-32536	ATCTTCTAAAGCACCAAAGA TGG	4	+	Intergenic	sc-416795_C	PAM_right_NGG
16	76692751	76692832	16:76692751-76692832	A01182:91:HCWWMDSX3:4:1311:33003:14340	1	+		0		-Inf	-722062	ATCTTCTAAAGCACCAAAGA TGG	4	+	Intergenic	sc-416795_C	PAM_right_NGG
16	76953827	76953923	16:76953827-76953923	A01182:91:HCWWMDSX3:4:1456:10294:34256	1	-		0		-Inf	-983138	ATCTTCTAAAGCACCAAAGA TGG	4	+	Intergenic	sc-416795_C	PAM_right_NGG
16	78476365	78476398	16:78476365-78476398	A01182:91:HCWWMDSX3:4:1406:32994:18176	1	-		0		-Inf	-2505676	ATCTTCTAAAGCACCAAAGA TGG	4	+	Intergenic	sc-416795_C	PAM_right_NGG
16	78833880	78834021	16:78833880-78834021		0		A01182:91:HCWWMDSX3:4:2460:32633:19961	1	-	Inf	-2863191	ATCTTCTAAAGCACCAAAGA TGG	4	+	Intergenic	sc-416795_C	PAM_right_NGG
16	79377118	79377203	16:79377118-79377203	A01182:91:HCWWMDSX3:4:2604:32940:35023	1	+		0		-Inf	2365135	AGACCTAACCCCTATTTTCC AGG	4	-	Intronic	sc-416795_B	PAM_right_NGG
16	80729871	80729953	16:80729871-80729953	A01182:91:HCWWMDSX3:4:1109:33003:2942	1	-		0		-Inf	1012382	AGACCTAACCCCTATTTTCC AGG	4	-	Intronic	sc-416795_B	PAM_right_NGG
16	81120816	81120958	16:81120816-81120958	A01182:91:HCWWMDSX3:4:1230:11279:12477,A01182:91:HCWWMDSX3:4:1114:9037:25254	2	+,+	A01182:91:HCWWMDSX3:4:1406:26286:4554,A01182:91:HCWWMDSX3:4:2372:21197:1658	2	+,-	0	621437	AGACCTAACCCCTATTTTCC AGG	4	-	Intronic	sc-416795_B	PAM_right_NGG
16	81885280	81885317	16:81885280-81885317	A01182:91:HCWWMDSX3:4:2202:32958:14982	1	+		0		-Inf	-143027	AGACCTAACCCCTATTTTCC AGG	4	-	Intronic	sc-416795_B	PAM_right_NGG
16	82777397	82777539	16:82777397-82777539		0		A01182:91:HCWWMDSX3:4:2160:21097:15671,A01182:91:HCWWMDSX3:4:2473:27281:23844	2	-,-	Inf	-536367	AGAACTTGCCCCTATCCCCC TGG	4	-	Intergenic	sc-416795_B	PAM_right_NGG
16	82985264	82985406	16:82985264-82985406	A01182:91:HCWWMDSX3:4:2649:24641:28667,A01182:91:HCWWMDSX3:4:2444:18774:10144	2	+,+		0		-Inf	-744234	AGAACTTGCCCCTATCCCCC TGG	4	-	Intergenic	sc-416795_B	PAM_right_NGG
16	83391391	83391498	16:83391391-83391498		0		A01182:91:HCWWMDSX3:4:1106:4607:36401	1	+	Inf	-1150361	AGAACTTGCCCCTATCCCCC TGG	4	-	Intergenic	sc-416795_B	PAM_right_NGG
16	83883058	83883119	16:83883058-83883119	A01182:91:HCWWMDSX3:4:2301:32949:23359	1	-		0		-Inf	-1642028	AGAACTTGCCCCTATCCCCC TGG	4	-	Intergenic	sc-416795_B	PAM_right_NGG
16	84770850	84770884	16:84770850-84770884		0		A01182:91:HCWWMDSX3:4:1104:32967:34287	1	-	Inf	-2529820	AGAACTTGCCCCTATCCCCC TGG	4	-	Intergenic	sc-416795_B	PAM_right_NGG
16	84892699	84892736	16:84892699-84892736	A01182:91:HCWWMDSX3:4:2202:32958:14982	1	-		0		-Inf	2502530	TCTTTTTTGTTTTAGAAGAA AGG	4	+	Intronic	sc-416795_C	PAM_left_CCN
16	86314293	86314348	16:86314293-86314348		0		A01182:91:HCWWMDSX3:4:2601:32931:2785	1	-	Inf	1080936	TCTTTTTTGTTTTAGAAGAA AGG	4	+	Intronic	sc-416795_C	PAM_left_CCN
16	87143086	87143123	16:87143086-87143123	A01182:91:HCWWMDSX3:4:2202:32958:14982	1	+		0		-Inf	252143	TCTTTTTTGTTTTAGAAGAA AGG	4	+	Intronic	sc-416795_C	PAM_left_CCN
16	87395001	87395038	16:87395001-87395038	A01182:91:HCWWMDSX3:4:2202:32958:14982	1	+		0		-Inf	228	TCTTTTTTGTTTTAGAAGAA AGG	4	+	Intronic	sc-416795_C	PAM_left_CCN
16	87558172	87558314	16:87558172-87558314	A01182:91:HCWWMDSX3:4:2256:11189:26694,A01182:91:HCWWMDSX3:4:2314:1533:12665	2	-,-		0		-Inf	-162943	TCTTTTTTGTTTTAGAAGAA AGG	4	+	Intronic	sc-416795_C	PAM_left_CCN
16	88089170	88089312	16:88089170-88089312	A01182:91:HCWWMDSX3:4:1136:23791:35180,A01182:91:HCWWMDSX3:4:2257:14769:13041,A01182:91:HCWWMDSX3:4:2418:31864:20791,A01182:91:HCWWMDSX3:4:2411:4291:29590	4	+,-,-,-	A01182:91:HCWWMDSX3:4:2276:31955:11678	1	-	-2	-693941	TCTTTTTTGTTTTAGAAGAA AGG	4	+	Intronic	sc-416795_C	PAM_left_CCN
16	88954184	88954326	16:88954184-88954326	A01182:91:HCWWMDSX3:4:2314:2031:30499	1	+	A01182:91:HCWWMDSX3:4:2351:23249:8155,A01182:91:HCWWMDSX3:4:2247:5773:3443	2	+,-	1	-1558955	TCTTTTTTGTTTTAGAAGAA AGG	4	+	Intronic	sc-416795_C	PAM_left_CCN
16	89226110	89226144	16:89226110-89226144		0		A01182:91:HCWWMDSX3:4:1104:32967:34287	1	+	Inf	-1830881	TCTTTTTTGTTTTAGAAGAA AGG	4	+	Intronic	sc-416795_C	PAM_left_CCN
16	89500731	89500813	16:89500731-89500813	A01182:91:HCWWMDSX3:4:1405:32994:27195	1	+		0		-Inf	-2105502	TCTTTTTTGTTTTAGAAGAA AGG	4	+	Intronic	sc-416795_C	PAM_left_CCN
16	89606623	89606705	16:89606623-89606705	A01182:91:HCWWMDSX3:4:2406:32940:26663	1	-		0		-Inf	-2211394	TCTTTTTTGTTTTAGAAGAA AGG	4	+	Intronic	sc-416795_C	PAM_left_CCN
16	89825925	89826067	16:89825925-89826067	A01182:91:HCWWMDSX3:4:2476:4978:28307	1	+		0		-Inf	-2430696	TCTTTTTTGTTTTAGAAGAA AGG	4	+	Intronic	sc-416795_C	PAM_left_CCN
16	89888405	89888443	16:89888405-89888443	A01182:91:HCWWMDSX3:4:2406:32940:26663	1	-		0		-Inf	-2493176	TCTTTTTTGTTTTAGAAGAA AGG	4	+	Intronic	sc-416795_C	PAM_left_CCN
KI270743.1	151941	152037	KI270743.1:151941-152037	A01182:91:HCWWMDSX3:4:2629:19461:15749	1	-		0		-Inf	-Inf
KI270743.1	156533	156629	KI270743.1:156533-156629	A01182:91:HCWWMDSX3:4:2629:19461:15749	1	+		0		-Inf	-Inf
KI270743.1	162698	162794	KI270743.1:162698-162794	A01182:91:HCWWMDSX3:4:2629:19461:15749	1	+		0		-Inf	-Inf
KI270710.1	33989	34131	KI270710.1:33989-34131	A01182:91:HCWWMDSX3:4:1570:25898:1000	1	-		0		-Inf	-Inf
KI270747.1	11900	12044	KI270747.1:11900-12044	A01182:91:HCWWMDSX3:4:2641:25635:32205,A01182:91:HCWWMDSX3:4:1301:14642:10504,A01182:91:HCWWMDSX3:4:2233:7708:17409,A01182:91:HCWWMDSX3:4:2233:7600:19225	4	+,-,+,+	A01182:91:HCWWMDSX3:4:2248:23185:16532,A01182:91:HCWWMDSX3:4:2646:13919:27508,A01182:91:HCWWMDSX3:4:1551:23231:17174	3	-,+,+	-0.415037499278844	-Inf
GL000221.1	148828	148970	GL000221.1:148828-148970	A01182:91:HCWWMDSX3:4:1570:25898:1000	1	-		0		-Inf	-Inf
KI270725.1	78462	78604	KI270725.1:78462-78604	A01182:91:HCWWMDSX3:4:2115:27968:32456	1	-		0		-Inf	-Inf
KI270725.1	95698	95842	KI270725.1:95698-95842	A01182:91:HCWWMDSX3:4:2641:25635:32205,A01182:91:HCWWMDSX3:4:1301:14642:10504,A01182:91:HCWWMDSX3:4:2233:7708:17409,A01182:91:HCWWMDSX3:4:2233:7600:19225	4	+,-,+,+	A01182:91:HCWWMDSX3:4:2248:23185:16532,A01182:91:HCWWMDSX3:4:2646:13919:27508,A01182:91:HCWWMDSX3:4:1551:23231:17174	3	-,+,+	-0.415037499278844	-Inf
KI270728.1	349337	349480	KI270728.1:349337-349480	A01182:91:HCWWMDSX3:4:1301:14642:10504	1	+	A01182:91:HCWWMDSX3:4:2248:23185:16532	1	+	0	-Inf
KI270728.1	622495	622638	KI270728.1:622495-622638	A01182:91:HCWWMDSX3:4:1301:14642:10504	1	+	A01182:91:HCWWMDSX3:4:2248:23185:16532	1	+	0	-Inf
KI270728.1	1052357	1052459	KI270728.1:1052357-1052459	A01182:91:HCWWMDSX3:4:2406:32940:26663	1	+		0		-Inf	-Inf
KI270728.1	1072392	1072426	KI270728.1:1072392-1072426	A01182:91:HCWWMDSX3:4:1102:32994:32017	1	+		0		-Inf	-Inf
KI270728.1	1075726	1075868	KI270728.1:1075726-1075868	A01182:91:HCWWMDSX3:4:1301:14642:10504	1	-		0		-Inf	-Inf
KI270728.1	1741126	1741164	KI270728.1:1741126-1741164	A01182:91:HCWWMDSX3:4:1401:32985:34757	1	-		0		-Inf	-Inf
KI270728.1	1770080	1770186	KI270728.1:1770080-1770186		0		A01182:91:HCWWMDSX3:4:1106:4607:36401	1	+	Inf	-Inf
19	143345	143378	19:143345-143378	A01182:91:HCWWMDSX3:4:1406:32994:18176	1	+		0		-Inf	470045	GAAGTACATCTTCTTCCCGA TGG	4	-	Exonic	sc-416795_A	PAM_right_NGG
19	573978	574015	19:573978-574015	A01182:91:HCWWMDSX3:4:2202:32958:14982	1	-		0		-Inf	39412	GAAGTACATCTTCTTCCCGA TGG	4	-	Exonic	sc-416795_A	PAM_right_NGG
19	574283	574394	19:574283-574394	A01182:91:HCWWMDSX3:4:2213:30382:4977,A01182:91:HCWWMDSX3:4:1109:6370:32659	2	-,-		0		-Inf	39107	GAAGTACATCTTCTTCCCGA TGG	4	-	Exonic	sc-416795_A	PAM_right_NGG
19	1462720	1462772	19:1462720-1462772	A01182:91:HCWWMDSX3:4:1405:32994:27195	1	+		0		-Inf	-849330	GAAGTACATCTTCTTCCCGA TGG	4	-	Exonic	sc-416795_A	PAM_right_NGG
19	1536125	1536158	19:1536125-1536158	A01182:91:HCWWMDSX3:4:2202:32958:14982	1	-		0		-Inf	-922735	GAAGTACATCTTCTTCCCGA TGG	4	-	Exonic	sc-416795_A	PAM_right_NGG
19	1838342	1838378	19:1838342-1838378	A01182:91:HCWWMDSX3:4:2202:32958:14982	1	-		0		-Inf	-1224952	GAAGTACATCTTCTTCCCGA TGG	4	-	Exonic	sc-416795_A	PAM_right_NGG
19	2274788	2274890	19:2274788-2274890	A01182:91:HCWWMDSX3:4:2406:32940:26663	1	-		0		-Inf	-1661398	GAAGTACATCTTCTTCCCGA TGG	4	-	Exonic	sc-416795_A	PAM_right_NGG
19	2887814	2887956	19:2887814-2887956	A01182:91:HCWWMDSX3:4:2571:8431:2722	1	-		0		-Inf	-2274424	GAAGTACATCTTCTTCCCGA TGG	4	-	Exonic	sc-416795_A	PAM_right_NGG
19	3560256	3560294	19:3560256-3560294	A01182:91:HCWWMDSX3:4:1305:33003:35697	1	-		0		-Inf	2404901	TCATTTCTGCTTTAGAGGAA GGG	4	-	Intronic	sc-416795_C	PAM_left_CCN
19	3887525	3887587	19:3887525-3887587	A01182:91:HCWWMDSX3:4:2102:32940:29857	1	+		0		-Inf	2077632	TCATTTCTGCTTTAGAGGAA GGG	4	-	Intronic	sc-416795_C	PAM_left_CCN
19	4295476	4295538	19:4295476-4295538	A01182:91:HCWWMDSX3:4:2102:32940:29857	1	-		0		-Inf	1669681	TCATTTCTGCTTTAGAGGAA GGG	4	-	Intronic	sc-416795_C	PAM_left_CCN
19	4755948	4756024	19:4755948-4756024	A01182:91:HCWWMDSX3:4:1405:32994:27195	1	+		0		-Inf	1209209	TCATTTCTGCTTTAGAGGAA GGG	4	-	Intronic	sc-416795_C	PAM_left_CCN
19	4832245	4832279	19:4832245-4832279		0		A01182:91:HCWWMDSX3:4:1203:32994:13322	1	-	Inf	1132912	TCATTTCTGCTTTAGAGGAA GGG	4	-	Intronic	sc-416795_C	PAM_left_CCN
19	4944231	4944373	19:4944231-4944373		0		A01182:91:HCWWMDSX3:4:2329:23963:4351,A01182:91:HCWWMDSX3:4:2329:24089:4820	2	-,-	Inf	1020926	TCATTTCTGCTTTAGAGGAA GGG	4	-	Intronic	sc-416795_C	PAM_left_CCN
19	5046628	5046770	19:5046628-5046770	A01182:91:HCWWMDSX3:4:1543:16947:9204,A01182:91:HCWWMDSX3:4:1543:16721:9471	2	+,+		0		-Inf	918529	TCATTTCTGCTTTAGAGGAA GGG	4	-	Intronic	sc-416795_C	PAM_left_CCN
19	5165360	5165502	19:5165360-5165502	A01182:91:HCWWMDSX3:4:1478:8739:10582,A01182:91:HCWWMDSX3:4:2423:30427:24001,A01182:91:HCWWMDSX3:4:2423:30300:24095	3	+,+,+		0		-Inf	799797	TCATTTCTGCTTTAGAGGAA GGG	4	-	Intronic	sc-416795_C	PAM_left_CCN
19	6519155	6519189	19:6519155-6519189		0		A01182:91:HCWWMDSX3:4:1104:32967:34287	1	+	Inf	-553998	TCATTTCTGCTTTAGAGGAA GGG	4	-	Intronic	sc-416795_C	PAM_left_CCN
19	7154321	7154388	19:7154321-7154388	A01182:91:HCWWMDSX3:4:2102:32940:29857	1	+		0		-Inf	-1189164	TCATTTCTGCTTTAGAGGAA GGG	4	-	Intronic	sc-416795_C	PAM_left_CCN
19	7274721	7274783	19:7274721-7274783	A01182:91:HCWWMDSX3:4:2102:32940:29857	1	-		0		-Inf	-1309564	TCATTTCTGCTTTAGAGGAA GGG	4	-	Intronic	sc-416795_C	PAM_left_CCN
19	7519023	7519165	19:7519023-7519165	A01182:91:HCWWMDSX3:4:2367:18249:25175	1	-		0		-Inf	1268810	GCTGTATGAATATCTTGTTC TGG	4	+	Intergenic	sc-416795_A	PAM_left_CCN
19	8026114	8026151	19:8026114-8026151	A01182:91:HCWWMDSX3:4:2202:32958:14982	1	-		0		-Inf	761719	GCTGTATGAATATCTTGTTC TGG	4	+	Intergenic	sc-416795_A	PAM_left_CCN
19	9136448	9136500	19:9136448-9136500	A01182:91:HCWWMDSX3:4:2301:32949:23359	1	-		0		-Inf	-344245	ACGGTATGAATATCTTGGTC TGG	4	-	Intergenic	sc-416795_A	PAM_left_CCN
19	9588806	9588844	19:9588806-9588844	A01182:91:HCWWMDSX3:4:2102:32940:29857	1	+		0		-Inf	-796603	ACGGTATGAATATCTTGGTC TGG	4	-	Intergenic	sc-416795_A	PAM_left_CCN
19	10056809	10056914	19:10056809-10056914		0		A01182:91:HCWWMDSX3:4:2333:29821:23202	1	-	Inf	-1264606	ACGGTATGAATATCTTGGTC TGG	4	-	Intergenic	sc-416795_A	PAM_left_CCN
19	10538758	10538900	19:10538758-10538900	A01182:91:HCWWMDSX3:4:1273:12771:20572	1	+		0		-Inf	-1746555	ACGGTATGAATATCTTGGTC TGG	4	-	Intergenic	sc-416795_A	PAM_left_CCN
19	11134030	11134097	19:11134030-11134097		0		A01182:91:HCWWMDSX3:4:2211:17752:36025	1	-	Inf	-2341827	ACGGTATGAATATCTTGGTC TGG	4	-	Intergenic	sc-416795_A	PAM_left_CCN
19	11215842	11215984	19:11215842-11215984	A01182:91:HCWWMDSX3:4:2538:30400:33035,A01182:91:HCWWMDSX3:4:2415:4155:18834	2	+,-		0		-Inf	-2423639	ACGGTATGAATATCTTGGTC TGG	4	-	Intergenic	sc-416795_A	PAM_left_CCN
19	11395827	11395861	19:11395827-11395861		0		A01182:91:HCWWMDSX3:4:1104:32967:34287	1	+	Inf	-2603624	ACGGTATGAATATCTTGGTC TGG	4	-	Intergenic	sc-416795_A	PAM_left_CCN
19	11431565	11431627	19:11431565-11431627	A01182:91:HCWWMDSX3:4:2301:32949:23359	1	+		0		-Inf	-2639362	ACGGTATGAATATCTTGGTC TGG	4	-	Intergenic	sc-416795_A	PAM_left_CCN
19	12033638	12033740	19:12033638-12033740	A01182:91:HCWWMDSX3:4:2406:32940:26663	1	-		0		-Inf	-3241435	ACGGTATGAATATCTTGGTC TGG	4	-	Intergenic	sc-416795_A	PAM_left_CCN
19	12149995	12150032	19:12149995-12150032	A01182:91:HCWWMDSX3:4:2202:32958:14982	1	+		0		-Inf	-3357792	ACGGTATGAATATCTTGGTC TGG	4	-	Intergenic	sc-416795_A	PAM_left_CCN
19	13478937	13479010	19:13478937-13479010	A01182:91:HCWWMDSX3:4:2301:32949:23359	1	+		0		-Inf	-4686734	ACGGTATGAATATCTTGGTC TGG	4	-	Intergenic	sc-416795_A	PAM_left_CCN
19	13570415	13570452	19:13570415-13570452	A01182:91:HCWWMDSX3:4:2202:32958:14982	1	+		0		-Inf	-4778212	ACGGTATGAATATCTTGGTC TGG	4	-	Intergenic	sc-416795_A	PAM_left_CCN
19	13682005	13682078	19:13682005-13682078	A01182:91:HCWWMDSX3:4:2102:32940:29857	1	+		0		-Inf	-4889802	ACGGTATGAATATCTTGGTC TGG	4	-	Intergenic	sc-416795_A	PAM_left_CCN
19	14038030	14038064	19:14038030-14038064		0		A01182:91:HCWWMDSX3:4:1104:32967:34287	1	+	Inf	4949735	ACAACTTACCACTCTTTCCC TGG	4	+	Intergenic	sc-416795_B	PAM_right_NGG
19	14343131	14343166	19:14343131-14343166	A01182:91:HCWWMDSX3:4:2202:32958:14982	1	-		0		-Inf	4644634	ACAACTTACCACTCTTTCCC TGG	4	+	Intergenic	sc-416795_B	PAM_right_NGG
19	14362940	14362985	19:14362940-14362985	A01182:91:HCWWMDSX3:4:1405:32994:27195	1	+		0		-Inf	4624825	ACAACTTACCACTCTTTCCC TGG	4	+	Intergenic	sc-416795_B	PAM_right_NGG
19	14541047	14541085	19:14541047-14541085	A01182:91:HCWWMDSX3:4:1305:33003:35697	1	+		0		-Inf	4446718	ACAACTTACCACTCTTTCCC TGG	4	+	Intergenic	sc-416795_B	PAM_right_NGG
19	14653173	14653210	19:14653173-14653210	A01182:91:HCWWMDSX3:4:2301:32949:23359	1	-		0		-Inf	4334592	ACAACTTACCACTCTTTCCC TGG	4	+	Intergenic	sc-416795_B	PAM_right_NGG
19	14676439	14676541	19:14676439-14676541	A01182:91:HCWWMDSX3:4:2406:32940:26663	1	-		0		-Inf	4311326	ACAACTTACCACTCTTTCCC TGG	4	+	Intergenic	sc-416795_B	PAM_right_NGG
19	15182264	15182302	19:15182264-15182302	A01182:91:HCWWMDSX3:4:1305:33003:35697	1	-		0		-Inf	3805501	ACAACTTACCACTCTTTCCC TGG	4	+	Intergenic	sc-416795_B	PAM_right_NGG
19	15490209	15490243	19:15490209-15490243		0		A01182:91:HCWWMDSX3:4:1402:32994:13416	1	-	Inf	3497556	ACAACTTACCACTCTTTCCC TGG	4	+	Intergenic	sc-416795_B	PAM_right_NGG
19	15599185	15599218	19:15599185-15599218	A01182:91:HCWWMDSX3:4:1406:32994:18176	1	-		0		-Inf	3388580	ACAACTTACCACTCTTTCCC TGG	4	+	Intergenic	sc-416795_B	PAM_right_NGG
19	16158995	16159047	19:16158995-16159047	A01182:91:HCWWMDSX3:4:2102:32940:29857	1	-		0		-Inf	2828770	ACAACTTACCACTCTTTCCC TGG	4	+	Intergenic	sc-416795_B	PAM_right_NGG
19	17208530	17208632	19:17208530-17208632	A01182:91:HCWWMDSX3:4:2406:32940:26663	1	+		0		-Inf	1779235	ACAACTTACCACTCTTTCCC TGG	4	+	Intergenic	sc-416795_B	PAM_right_NGG
19	17343468	17343541	19:17343468-17343541	A01182:91:HCWWMDSX3:4:2406:32940:26663	1	+		0		-Inf	1644297	ACAACTTACCACTCTTTCCC TGG	4	+	Intergenic	sc-416795_B	PAM_right_NGG
19	17832146	17832201	19:17832146-17832201		0		A01182:91:HCWWMDSX3:4:2601:32931:2785	1	-	Inf	1155619	ACAACTTACCACTCTTTCCC TGG	4	+	Intergenic	sc-416795_B	PAM_right_NGG
19	17884874	17884956	19:17884874-17884956	A01182:91:HCWWMDSX3:4:2301:32949:23359	1	-		0		-Inf	1102891	ACAACTTACCACTCTTTCCC TGG	4	+	Intergenic	sc-416795_B	PAM_right_NGG
19	18108083	18108127	19:18108083-18108127	A01182:91:HCWWMDSX3:4:2301:32949:23359	1	+		0		-Inf	879682	ACAACTTACCACTCTTTCCC TGG	4	+	Intergenic	sc-416795_B	PAM_right_NGG
19	19046453	19046490	19:19046453-19046490	A01182:91:HCWWMDSX3:4:2202:32958:14982	1	+		0		-Inf	-58688	ACAACTTACCACTCTTTCCC TGG	4	+	Intergenic	sc-416795_B	PAM_right_NGG
19	19371019	19371056	19:19371019-19371056	A01182:91:HCWWMDSX3:4:2202:32958:14982	1	+		0		-Inf	-383254	ACAACTTACCACTCTTTCCC TGG	4	+	Intergenic	sc-416795_B	PAM_right_NGG
19	19389971	19390023	19:19389971-19390023	A01182:91:HCWWMDSX3:4:1305:33003:35697	1	+		0		-Inf	-402206	ACAACTTACCACTCTTTCCC TGG	4	+	Intergenic	sc-416795_B	PAM_right_NGG
19	19702143	19702180	19:19702143-19702180	A01182:91:HCWWMDSX3:4:2202:32958:14982	1	+		0		-Inf	-714378	ACAACTTACCACTCTTTCCC TGG	4	+	Intergenic	sc-416795_B	PAM_right_NGG
19	20066134	20066216	19:20066134-20066216	A01182:91:HCWWMDSX3:4:1405:32994:27195	1	-		0		-Inf	-1078369	ACAACTTACCACTCTTTCCC TGG	4	+	Intergenic	sc-416795_B	PAM_right_NGG
19	20151295	20151329	19:20151295-20151329		0		A01182:91:HCWWMDSX3:4:1104:32967:34287	1	+	Inf	-1163530	ACAACTTACCACTCTTTCCC TGG	4	+	Intergenic	sc-416795_B	PAM_right_NGG
19	20230350	20230435	19:20230350-20230435	A01182:91:HCWWMDSX3:4:2604:32940:35023	1	-		0		-Inf	-1242585	ACAACTTACCACTCTTTCCC TGG	4	+	Intergenic	sc-416795_B	PAM_right_NGG
19	20495501	20495643	19:20495501-20495643	A01182:91:HCWWMDSX3:4:2530:21793:3912	1	+		0		-Inf	-1507736	ACAACTTACCACTCTTTCCC TGG	4	+	Intergenic	sc-416795_B	PAM_right_NGG
19	20524335	20524417	19:20524335-20524417		0		A01182:91:HCWWMDSX3:4:2503:32949:20165	1	-	Inf	-1536570	ACAACTTACCACTCTTTCCC TGG	4	+	Intergenic	sc-416795_B	PAM_right_NGG
19	20630934	20631016	19:20630934-20631016	A01182:91:HCWWMDSX3:4:1109:33003:2942	1	+		0		-Inf	-1643169	ACAACTTACCACTCTTTCCC TGG	4	+	Intergenic	sc-416795_B	PAM_right_NGG
19	20974083	20974117	19:20974083-20974117		0		A01182:91:HCWWMDSX3:4:1104:32967:34287	1	-	Inf	-1986318	ACAACTTACCACTCTTTCCC TGG	4	+	Intergenic	sc-416795_B	PAM_right_NGG
19	21390246	21390332	19:21390246-21390332	A01182:91:HCWWMDSX3:4:2454:22372:22169	1	+		0		-Inf	-2402481	ACAACTTACCACTCTTTCCC TGG	4	+	Intergenic	sc-416795_B	PAM_right_NGG
19	21446440	21446478	19:21446440-21446478	A01182:91:HCWWMDSX3:4:1401:32985:34757	1	-		0		-Inf	-2458675	ACAACTTACCACTCTTTCCC TGG	4	+	Intergenic	sc-416795_B	PAM_right_NGG
19	21762062	21762117	19:21762062-21762117		0		A01182:91:HCWWMDSX3:4:2601:32931:2785	1	-	Inf	-2774297	ACAACTTACCACTCTTTCCC TGG	4	+	Intergenic	sc-416795_B	PAM_right_NGG
19	22117457	22117491	19:22117457-22117491		0		A01182:91:HCWWMDSX3:4:2601:32931:2785	1	+	Inf	-3129692	ACAACTTACCACTCTTTCCC TGG	4	+	Intergenic	sc-416795_B	PAM_right_NGG
19	22401635	22401684	19:22401635-22401684	A01182:91:HCWWMDSX3:4:2406:32940:26663	1	+		0		-Inf	-3413870	ACAACTTACCACTCTTTCCC TGG	4	+	Intergenic	sc-416795_B	PAM_right_NGG
19	22724849	22724896	19:22724849-22724896	A01182:91:HCWWMDSX3:4:2102:32940:29857	1	-		0		-Inf	-3737084	ACAACTTACCACTCTTTCCC TGG	4	+	Intergenic	sc-416795_B	PAM_right_NGG
19	23032096	23032178	19:23032096-23032178		0		A01182:91:HCWWMDSX3:4:2503:32949:20165	1	-	Inf	-4044331	ACAACTTACCACTCTTTCCC TGG	4	+	Intergenic	sc-416795_B	PAM_right_NGG
19	23043948	23043982	19:23043948-23043982		0		A01182:91:HCWWMDSX3:4:1203:32994:13322	1	+	Inf	-4056183	ACAACTTACCACTCTTTCCC TGG	4	+	Intergenic	sc-416795_B	PAM_right_NGG
19	23197792	23197874	19:23197792-23197874	A01182:91:HCWWMDSX3:4:2102:32940:29857	1	-		0		-Inf	-4210027	ACAACTTACCACTCTTTCCC TGG	4	+	Intergenic	sc-416795_B	PAM_right_NGG
19	23270023	23270060	19:23270023-23270060	A01182:91:HCWWMDSX3:4:2202:32958:14982	1	-		0		-Inf	-4282258	ACAACTTACCACTCTTTCCC TGG	4	+	Intergenic	sc-416795_B	PAM_right_NGG
19	23430726	23430811	19:23430726-23430811	A01182:91:HCWWMDSX3:4:2604:32940:35023	1	+		0		-Inf	-4442961	ACAACTTACCACTCTTTCCC TGG	4	+	Intergenic	sc-416795_B	PAM_right_NGG
19	23612157	23612191	19:23612157-23612191	A01182:91:HCWWMDSX3:4:2306:32958:11506	1	+		0		-Inf	-4624392	ACAACTTACCACTCTTTCCC TGG	4	+	Intergenic	sc-416795_B	PAM_right_NGG
19	23801441	23801475	19:23801441-23801475		0		A01182:91:HCWWMDSX3:4:1104:32967:34287	1	+	Inf	-4813676	ACAACTTACCACTCTTTCCC TGG	4	+	Intergenic	sc-416795_B	PAM_right_NGG
19	23866043	23866076	19:23866043-23866076	A01182:91:HCWWMDSX3:4:1401:32985:35728	1	-		0		-Inf	-4878278	ACAACTTACCACTCTTTCCC TGG	4	+	Intergenic	sc-416795_B	PAM_right_NGG
19	24144830	24144864	19:24144830-24144864		0		A01182:91:HCWWMDSX3:4:2601:32931:2785	1	+	Inf	-5157065	ACAACTTACCACTCTTTCCC TGG	4	+	Intergenic	sc-416795_B	PAM_right_NGG
19	24409079	24409161	19:24409079-24409161	A01182:91:HCWWMDSX3:4:1109:33003:2942	1	+		0		-Inf	-5421314	ACAACTTACCACTCTTTCCC TGG	4	+	Intergenic	sc-416795_B	PAM_right_NGG
19	27296195	27296229	19:27296195-27296229	A01182:91:HCWWMDSX3:4:2201:32949:17973	1	-		0		-Inf	7498826	TATTTTCTGGGTCAGAAGAT GGG	4	+	Intergenic	sc-416795_C	PAM_left_CCN
19	27598631	27598665	19:27598631-27598665	A01182:91:HCWWMDSX3:4:2201:32949:17973	1	-		0		-Inf	7196390	TATTTTCTGGGTCAGAAGAT GGG	4	+	Intergenic	sc-416795_C	PAM_left_CCN
19	27862723	27862756	19:27862723-27862756	A01182:91:HCWWMDSX3:4:1406:32994:18176	1	+		0		-Inf	6932298	TATTTTCTGGGTCAGAAGAT GGG	4	+	Intergenic	sc-416795_C	PAM_left_CCN
19	28054394	28054428	19:28054394-28054428	A01182:91:HCWWMDSX3:4:2201:32949:17973	1	-		0		-Inf	6740627	TATTTTCTGGGTCAGAAGAT GGG	4	+	Intergenic	sc-416795_C	PAM_left_CCN
19	28496372	28496424	19:28496372-28496424	A01182:91:HCWWMDSX3:4:2604:32940:35023	1	-		0		-Inf	6298649	TATTTTCTGGGTCAGAAGAT GGG	4	+	Intergenic	sc-416795_C	PAM_left_CCN
19	29034173	29034210	19:29034173-29034210	A01182:91:HCWWMDSX3:4:2202:32958:14982	1	+		0		-Inf	5760848	TATTTTCTGGGTCAGAAGAT GGG	4	+	Intergenic	sc-416795_C	PAM_left_CCN
19	29250445	29250479	19:29250445-29250479		0		A01182:91:HCWWMDSX3:4:1402:32994:13416	1	-	Inf	5544576	TATTTTCTGGGTCAGAAGAT GGG	4	+	Intergenic	sc-416795_C	PAM_left_CCN
19	29351332	29351366	19:29351332-29351366	A01182:91:HCWWMDSX3:4:2201:32949:17973	1	-		0		-Inf	5443689	TATTTTCTGGGTCAGAAGAT GGG	4	+	Intergenic	sc-416795_C	PAM_left_CCN
19	29958695	29958796	19:29958695-29958796	A01182:91:HCWWMDSX3:4:2301:32949:23359	1	+		0		-Inf	4836326	TATTTTCTGGGTCAGAAGAT GGG	4	+	Intergenic	sc-416795_C	PAM_left_CCN
19	32445257	32445330	19:32445257-32445330	A01182:91:HCWWMDSX3:4:2406:32940:26663	1	-		0		-Inf	2349764	TATTTTCTGGGTCAGAAGAT GGG	4	+	Intergenic	sc-416795_C	PAM_left_CCN
19	32804171	32804273	19:32804171-32804273	A01182:91:HCWWMDSX3:4:2406:32940:26663	1	+		0		-Inf	1990850	TATTTTCTGGGTCAGAAGAT GGG	4	+	Intergenic	sc-416795_C	PAM_left_CCN
19	34070025	34070087	19:34070025-34070087	A01182:91:HCWWMDSX3:4:2301:32949:23359	1	-		0		-Inf	724996	TATTTTCTGGGTCAGAAGAT GGG	4	+	Intergenic	sc-416795_C	PAM_left_CCN
19	34449268	34449302	19:34449268-34449302		0		A01182:91:HCWWMDSX3:4:1104:32967:34287	1	+	Inf	345753	TATTTTCTGGGTCAGAAGAT GGG	4	+	Intergenic	sc-416795_C	PAM_left_CCN
19	34564445	34564479	19:34564445-34564479		0		A01182:91:HCWWMDSX3:4:2402:32958:13761	1	-	Inf	230576	TATTTTCTGGGTCAGAAGAT GGG	4	+	Intergenic	sc-416795_C	PAM_left_CCN
19	34865963	34865996	19:34865963-34865996	A01182:91:HCWWMDSX3:4:1406:32994:18176	1	-		0		-Inf	-70942	TATTTTCTGGGTCAGAAGAT GGG	4	+	Intergenic	sc-416795_C	PAM_left_CCN
19	34907231	34907268	19:34907231-34907268	A01182:91:HCWWMDSX3:4:2202:32958:14982	1	+		0		-Inf	-112210	TATTTTCTGGGTCAGAAGAT GGG	4	+	Intergenic	sc-416795_C	PAM_left_CCN
19	34945595	34945631	19:34945595-34945631	A01182:91:HCWWMDSX3:4:2102:32940:29857	1	-		0		-Inf	-150574	TATTTTCTGGGTCAGAAGAT GGG	4	+	Intergenic	sc-416795_C	PAM_left_CCN
19	35001788	35001852	19:35001788-35001852	A01182:91:HCWWMDSX3:4:2301:32949:23359	1	-		0		-Inf	-206767	TATTTTCTGGGTCAGAAGAT GGG	4	+	Intergenic	sc-416795_C	PAM_left_CCN
19	35252049	35252131	19:35252049-35252131	A01182:91:HCWWMDSX3:4:1405:32994:27195	1	-		0		-Inf	-457028	TATTTTCTGGGTCAGAAGAT GGG	4	+	Intergenic	sc-416795_C	PAM_left_CCN
19	35865331	35865383	19:35865331-35865383	A01182:91:HCWWMDSX3:4:2301:32949:23359	1	-		0		-Inf	-1070310	TATTTTCTGGGTCAGAAGAT GGG	4	+	Intergenic	sc-416795_C	PAM_left_CCN
19	37051829	37051863	19:37051829-37051863	A01182:91:HCWWMDSX3:4:2201:32949:17973	1	+		0		-Inf	1045512	TCTTTTTTTCTTTTGAAGAC AGG	4	-	Intronic	sc-416795_C	PAM_left_CCN
19	37500776	37500878	19:37500776-37500878	A01182:91:HCWWMDSX3:4:2406:32940:26663	1	+		0		-Inf	596565	TCTTTTTTTCTTTTGAAGAC AGG	4	-	Intronic	sc-416795_C	PAM_left_CCN
19	37542116	37542153	19:37542116-37542153	A01182:91:HCWWMDSX3:4:2202:32958:14982	1	-		0		-Inf	555225	TCTTTTTTTCTTTTGAAGAC AGG	4	-	Intronic	sc-416795_C	PAM_left_CCN
19	37713700	37713732	19:37713700-37713732	A01182:91:HCWWMDSX3:4:2202:32958:14982	1	+		0		-Inf	383641	TCTTTTTTTCTTTTGAAGAC AGG	4	-	Intronic	sc-416795_C	PAM_left_CCN
19	37812588	37812643	19:37812588-37812643		0		A01182:91:HCWWMDSX3:4:2601:32931:2785	1	+	Inf	284753	TCTTTTTTTCTTTTGAAGAC AGG	4	-	Intronic	sc-416795_C	PAM_left_CCN
19	38275983	38276020	19:38275983-38276020	A01182:91:HCWWMDSX3:4:2202:32958:14982	1	+		0		-Inf	-178642	TCTTTTTTTCTTTTGAAGAC AGG	4	-	Intronic	sc-416795_C	PAM_left_CCN
19	38495943	38495995	19:38495943-38495995	A01182:91:HCWWMDSX3:4:2301:32949:23359	1	-		0		-Inf	-398602	TCTTTTTTTCTTTTGAAGAC AGG	4	-	Intronic	sc-416795_C	PAM_left_CCN
19	38866359	38866393	19:38866359-38866393		0		A01182:91:HCWWMDSX3:4:1104:32967:34287	1	-	Inf	-769018	TCTTTTTTTCTTTTGAAGAC AGG	4	-	Intronic	sc-416795_C	PAM_left_CCN
19	39473117	39473195	19:39473117-39473195		0		A01182:91:HCWWMDSX3:4:2343:28311:11193	1	-	Inf	-1375776	TCTTTTTTTCTTTTGAAGAC AGG	4	-	Intronic	sc-416795_C	PAM_left_CCN
19	39580603	39580648	19:39580603-39580648		0		A01182:91:HCWWMDSX3:4:1309:32994:29011	1	+	Inf	-1483262	TCTTTTTTTCTTTTGAAGAC AGG	4	-	Intronic	sc-416795_C	PAM_left_CCN
19	39608774	39608826	19:39608774-39608826	A01182:91:HCWWMDSX3:4:1405:32994:27195	1	+		0		-Inf	-1511433	TCTTTTTTTCTTTTGAAGAC AGG	4	-	Intronic	sc-416795_C	PAM_left_CCN
19	39620656	39620690	19:39620656-39620690		0		A01182:91:HCWWMDSX3:4:2402:32958:13761	1	-	Inf	-1523315	TCTTTTTTTCTTTTGAAGAC AGG	4	-	Intronic	sc-416795_C	PAM_left_CCN
19	39789945	39790009	19:39789945-39790009	A01182:91:HCWWMDSX3:4:2301:32949:23359	1	+		0		-Inf	-1692604	TCTTTTTTTCTTTTGAAGAC AGG	4	-	Intronic	sc-416795_C	PAM_left_CCN
19	40227092	40227137	19:40227092-40227137	A01182:91:HCWWMDSX3:4:1405:32994:27195	1	+		0		-Inf	1898490	CTGAAGTAGGGCTAAGGTCT GGG	4	-	Intronic	sc-416795_B	PAM_left_CCN
19	40405837	40405871	19:40405837-40405871		0		A01182:91:HCWWMDSX3:4:1104:32967:34287	1	+	Inf	1719745	CTGAAGTAGGGCTAAGGTCT GGG	4	-	Intronic	sc-416795_B	PAM_left_CCN
19	40559110	40559162	19:40559110-40559162	A01182:91:HCWWMDSX3:4:2301:32949:23359	1	-		0		-Inf	1566472	CTGAAGTAGGGCTAAGGTCT GGG	4	-	Intronic	sc-416795_B	PAM_left_CCN
19	40631534	40631676	19:40631534-40631676	A01182:91:HCWWMDSX3:4:2229:4869:30436	1	-		0		-Inf	1494048	CTGAAGTAGGGCTAAGGTCT GGG	4	-	Intronic	sc-416795_B	PAM_left_CCN
19	40837668	40837737	19:40837668-40837737		0		A01182:91:HCWWMDSX3:4:2211:17752:36025	1	+	Inf	1287914	CTGAAGTAGGGCTAAGGTCT GGG	4	-	Intronic	sc-416795_B	PAM_left_CCN
19	41186626	41186708	19:41186626-41186708		0		A01182:91:HCWWMDSX3:4:2503:32949:20165	1	+	Inf	938956	CTGAAGTAGGGCTAAGGTCT GGG	4	-	Intronic	sc-416795_B	PAM_left_CCN
19	41216125	41216162	19:41216125-41216162	A01182:91:HCWWMDSX3:4:2202:32958:14982	1	-		0		-Inf	909457	CTGAAGTAGGGCTAAGGTCT GGG	4	-	Intronic	sc-416795_B	PAM_left_CCN
19	41526469	41526503	19:41526469-41526503		0		A01182:91:HCWWMDSX3:4:1104:32967:34287	1	-	Inf	599113	CTGAAGTAGGGCTAAGGTCT GGG	4	-	Intronic	sc-416795_B	PAM_left_CCN
19	42795745	42795778	19:42795745-42795778	A01182:91:HCWWMDSX3:4:1406:32994:18176	1	-		0		-Inf	-189835	GAAGAAGAAATTCATAGCAA AGG	4	-	Intronic	sc-416795_A	PAM_right_NGG
19	43116212	43116274	19:43116212-43116274	A01182:91:HCWWMDSX3:4:2102:32940:29857	1	+		0		-Inf	-510302	GAAGAAGAAATTCATAGCAA AGG	4	-	Intronic	sc-416795_A	PAM_right_NGG
19	43245215	43245297	19:43245215-43245297	A01182:91:HCWWMDSX3:4:1109:33003:2942	1	+		0		-Inf	-639305	GAAGAAGAAATTCATAGCAA AGG	4	-	Intronic	sc-416795_A	PAM_right_NGG
19	43350043	43350078	19:43350043-43350078	A01182:91:HCWWMDSX3:4:2202:32958:14982	1	-		0		-Inf	-744133	GAAGAAGAAATTCATAGCAA AGG	4	-	Intronic	sc-416795_A	PAM_right_NGG
19	43559299	43559372	19:43559299-43559372	A01182:91:HCWWMDSX3:4:2406:32940:26663	1	-		0		-Inf	-953389	GAAGAAGAAATTCATAGCAA AGG	4	-	Intronic	sc-416795_A	PAM_right_NGG
19	43791779	43791825	19:43791779-43791825	A01182:91:HCWWMDSX3:4:1405:32994:27195	1	-		0		-Inf	-1185869	GAAGAAGAAATTCATAGCAA AGG	4	-	Intronic	sc-416795_A	PAM_right_NGG
19	44301666	44301715	19:44301666-44301715	A01182:91:HCWWMDSX3:4:2301:32949:23359	1	-		0		-Inf	-1695756	GAAGAAGAAATTCATAGCAA AGG	4	-	Intronic	sc-416795_A	PAM_right_NGG
19	44411090	44411186	19:44411090-44411186	A01182:91:HCWWMDSX3:4:2629:19461:15749	1	+		0		-Inf	-1805180	GAAGAAGAAATTCATAGCAA AGG	4	-	Intronic	sc-416795_A	PAM_right_NGG
19	44457224	44457264	19:44457224-44457264	A01182:91:HCWWMDSX3:4:2629:19461:15749	1	-		0		-Inf	-1851314	GAAGAAGAAATTCATAGCAA AGG	4	-	Intronic	sc-416795_A	PAM_right_NGG
19	45708157	45708194	19:45708157-45708194	A01182:91:HCWWMDSX3:4:2202:32958:14982	1	-		0		-Inf	-3102247	GAAGAAGAAATTCATAGCAA AGG	4	-	Intronic	sc-416795_A	PAM_right_NGG
19	46273456	46273505	19:46273456-46273505		0		A01182:91:HCWWMDSX3:4:2503:32949:20165	1	-	Inf	-3667546	GAAGAAGAAATTCATAGCAA AGG	4	-	Intronic	sc-416795_A	PAM_right_NGG
19	46400270	46400324	19:46400270-46400324		0		A01182:91:HCWWMDSX3:4:2423:28754:4570	1	-	Inf	-3794360	GAAGAAGAAATTCATAGCAA AGG	4	-	Intronic	sc-416795_A	PAM_right_NGG
19	46527970	46528023	19:46527970-46528023	A01182:91:HCWWMDSX3:4:2301:32949:23359	1	-		0		-Inf	-3922060	GAAGAAGAAATTCATAGCAA AGG	4	-	Intronic	sc-416795_A	PAM_right_NGG
19	46643914	46643969	19:46643914-46643969		0		A01182:91:HCWWMDSX3:4:2601:32931:2785	1	+	Inf	-4038004	GAAGAAGAAATTCATAGCAA AGG	4	-	Intronic	sc-416795_A	PAM_right_NGG
19	46655397	46655449	19:46655397-46655449	A01182:91:HCWWMDSX3:4:2301:32949:23359	1	+		0		-Inf	-4049487	GAAGAAGAAATTCATAGCAA AGG	4	-	Intronic	sc-416795_A	PAM_right_NGG
19	46751664	46751766	19:46751664-46751766	A01182:91:HCWWMDSX3:4:2406:32940:26663	1	+		0		-Inf	-4145754	GAAGAAGAAATTCATAGCAA AGG	4	-	Intronic	sc-416795_A	PAM_right_NGG
19	47000699	47000841	19:47000699-47000841	A01182:91:HCWWMDSX3:4:2617:6479:20447	1	-		0		-Inf	-4394789	GAAGAAGAAATTCATAGCAA AGG	4	-	Intronic	sc-416795_A	PAM_right_NGG
19	47296762	47296844	19:47296762-47296844		0		A01182:91:HCWWMDSX3:4:2503:32949:20165	1	+	Inf	-4690852	GAAGAAGAAATTCATAGCAA AGG	4	-	Intronic	sc-416795_A	PAM_right_NGG
19	47388750	47388805	19:47388750-47388805		0		A01182:91:HCWWMDSX3:4:2601:32931:2785	1	-	Inf	-4782840	GAAGAAGAAATTCATAGCAA AGG	4	-	Intronic	sc-416795_A	PAM_right_NGG
19	47810341	47810430	19:47810341-47810430		0		A01182:91:HCWWMDSX3:4:2211:17752:36025	1	-	Inf	-5204431	GAAGAAGAAATTCATAGCAA AGG	4	-	Intronic	sc-416795_A	PAM_right_NGG
19	47827703	47827755	19:47827703-47827755	A01182:91:HCWWMDSX3:4:2301:32949:23359	1	-		0		-Inf	-5221793	GAAGAAGAAATTCATAGCAA AGG	4	-	Intronic	sc-416795_A	PAM_right_NGG
19	47846319	47846356	19:47846319-47846356	A01182:91:HCWWMDSX3:4:2202:32958:14982	1	+		0		-Inf	-5240409	GAAGAAGAAATTCATAGCAA AGG	4	-	Intronic	sc-416795_A	PAM_right_NGG
19	48294878	48294940	19:48294878-48294940	A01182:91:HCWWMDSX3:4:2301:32949:23359	1	-		0		-Inf	5666622	CTCTTCTAAAGCAAAAGAGA GGG	4	+	Intergenic	sc-416795_C	PAM_right_NGG
19	48337364	48337402	19:48337364-48337402	A01182:91:HCWWMDSX3:4:2406:32940:26663	1	-		0		-Inf	5624136	CTCTTCTAAAGCAAAAGAGA GGG	4	+	Intergenic	sc-416795_C	PAM_right_NGG
19	48412605	48412687	19:48412605-48412687	A01182:91:HCWWMDSX3:4:2406:32940:26663	1	-		0		-Inf	5548895	CTCTTCTAAAGCAAAAGAGA GGG	4	+	Intergenic	sc-416795_C	PAM_right_NGG
19	48592223	48592270	19:48592223-48592270	A01182:91:HCWWMDSX3:4:2102:32940:29857	1	-		0		-Inf	5369277	CTCTTCTAAAGCAAAAGAGA GGG	4	+	Intergenic	sc-416795_C	PAM_right_NGG
19	48611296	48611369	19:48611296-48611369	A01182:91:HCWWMDSX3:4:2406:32940:26663	1	+		0		-Inf	5350204	CTCTTCTAAAGCAAAAGAGA GGG	4	+	Intergenic	sc-416795_C	PAM_right_NGG
19	48788632	48788681	19:48788632-48788681	A01182:91:HCWWMDSX3:4:2301:32949:23359	1	+		0		-Inf	5172868	CTCTTCTAAAGCAAAAGAGA GGG	4	+	Intergenic	sc-416795_C	PAM_right_NGG
19	48892706	48892758	19:48892706-48892758	A01182:91:HCWWMDSX3:4:1405:32994:27195	1	-		0		-Inf	5068794	CTCTTCTAAAGCAAAAGAGA GGG	4	+	Intergenic	sc-416795_C	PAM_right_NGG
19	49351709	49351742	19:49351709-49351742	A01182:91:HCWWMDSX3:4:2202:32958:14982	1	-		0		-Inf	4609791	CTCTTCTAAAGCAAAAGAGA GGG	4	+	Intergenic	sc-416795_C	PAM_right_NGG
19	50018885	50018967	19:50018885-50018967	A01182:91:HCWWMDSX3:4:1405:32994:27195	1	+		0		-Inf	3942615	CTCTTCTAAAGCAAAAGAGA GGG	4	+	Intergenic	sc-416795_C	PAM_right_NGG
19	50342417	50342499	19:50342417-50342499	A01182:91:HCWWMDSX3:4:2102:32940:29857	1	+		0		-Inf	3619083	CTCTTCTAAAGCAAAAGAGA GGG	4	+	Intergenic	sc-416795_C	PAM_right_NGG
19	50627574	50627608	19:50627574-50627608	A01182:91:HCWWMDSX3:4:2202:32958:14920	1	+		0		-Inf	3333926	CTCTTCTAAAGCAAAAGAGA GGG	4	+	Intergenic	sc-416795_C	PAM_right_NGG
19	51208425	51208486	19:51208425-51208486	A01182:91:HCWWMDSX3:4:2102:32940:29857	1	-		0		-Inf	2753075	CTCTTCTAAAGCAAAAGAGA GGG	4	+	Intergenic	sc-416795_C	PAM_right_NGG
19	51705108	51705250	19:51705108-51705250	A01182:91:HCWWMDSX3:4:1526:24325:35039,A01182:91:HCWWMDSX3:4:2474:24542:25801	2	-,-		0		-Inf	2256392	CTCTTCTAAAGCAAAAGAGA GGG	4	+	Intergenic	sc-416795_C	PAM_right_NGG
19	52122322	52122356	19:52122322-52122356		0		A01182:91:HCWWMDSX3:4:1203:32994:13322	1	+	Inf	1839178	CTCTTCTAAAGCAAAAGAGA GGG	4	+	Intergenic	sc-416795_C	PAM_right_NGG
19	52484643	52484690	19:52484643-52484690		0		A01182:91:HCWWMDSX3:4:2503:32949:20165	1	+	Inf	1476857	CTCTTCTAAAGCAAAAGAGA GGG	4	+	Intergenic	sc-416795_C	PAM_right_NGG
19	52627890	52627935	19:52627890-52627935		0		A01182:91:HCWWMDSX3:4:2503:32949:20165	1	+	Inf	1333610	CTCTTCTAAAGCAAAAGAGA GGG	4	+	Intergenic	sc-416795_C	PAM_right_NGG
19	52756517	52756599	19:52756517-52756599		0		A01182:91:HCWWMDSX3:4:2503:32949:20165	1	+	Inf	1204983	CTCTTCTAAAGCAAAAGAGA GGG	4	+	Intergenic	sc-416795_C	PAM_right_NGG
19	52950635	52950762	19:52950635-52950762	A01182:91:HCWWMDSX3:4:1211:32823:19570,A01182:91:HCWWMDSX3:4:1546:7328:18286	2	-,-		0		-Inf	1010865	CTCTTCTAAAGCAAAAGAGA GGG	4	+	Intergenic	sc-416795_C	PAM_right_NGG
19	53051810	53051847	19:53051810-53051847	A01182:91:HCWWMDSX3:4:2202:32958:14982	1	-		0		-Inf	909690	CTCTTCTAAAGCAAAAGAGA GGG	4	+	Intergenic	sc-416795_C	PAM_right_NGG
19	53351561	53351703	19:53351561-53351703	A01182:91:HCWWMDSX3:4:1211:32823:19570,A01182:91:HCWWMDSX3:4:1546:7328:18286	2	+,+		0		-Inf	609939	CTCTTCTAAAGCAAAAGAGA GGG	4	+	Intergenic	sc-416795_C	PAM_right_NGG
19	53865143	53865207	19:53865143-53865207	A01182:91:HCWWMDSX3:4:2301:32949:23359	1	-		0		-Inf	96357	CTCTTCTAAAGCAAAAGAGA GGG	4	+	Intergenic	sc-416795_C	PAM_right_NGG
19	53970066	53970118	19:53970066-53970118	A01182:91:HCWWMDSX3:4:1405:32994:27195	1	+		0		-Inf	-8566	CTCTTCTAAAGCAAAAGAGA GGG	4	+	Intergenic	sc-416795_C	PAM_right_NGG
19	54128461	54128602	19:54128461-54128602	A01182:91:HCWWMDSX3:4:1518:13259:33035	1	+		0		-Inf	-166961	CTCTTCTAAAGCAAAAGAGA GGG	4	+	Intergenic	sc-416795_C	PAM_right_NGG
19	54894562	54894607	19:54894562-54894607		0		A01182:91:HCWWMDSX3:4:2503:32949:20165	1	-	Inf	886036	TCTTTTCTGTTTTTGAAGAT AGG	4	-	Intergenic	sc-416795_C	PAM_left_CCN
19	55194000	55194049	19:55194000-55194049	A01182:91:HCWWMDSX3:4:2406:32940:26663	1	+		0		-Inf	586598	TCTTTTCTGTTTTTGAAGAT AGG	4	-	Intergenic	sc-416795_C	PAM_left_CCN
19	55297328	55297360	19:55297328-55297360	A01182:91:HCWWMDSX3:4:2202:32958:14982	1	+		0		-Inf	483270	TCTTTTCTGTTTTTGAAGAT AGG	4	-	Intergenic	sc-416795_C	PAM_left_CCN
19	55825182	55825264	19:55825182-55825264	A01182:91:HCWWMDSX3:4:1109:33003:2942	1	-		0		-Inf	-44584	TCTTTTCTGTTTTTGAAGAT AGG	4	-	Intergenic	sc-416795_C	PAM_left_CCN
19	56002765	56002848	19:56002765-56002848	A01182:91:HCWWMDSX3:4:1401:32985:34757	1	-		0		-Inf	-222167	TCTTTTCTGTTTTTGAAGAT AGG	4	-	Intergenic	sc-416795_C	PAM_left_CCN
19	56002938	56002990	19:56002938-56002990	A01182:91:HCWWMDSX3:4:2604:32940:35023	1	-		0		-Inf	-222340	TCTTTTCTGTTTTTGAAGAT AGG	4	-	Intergenic	sc-416795_C	PAM_left_CCN
19	56029446	56029505	19:56029446-56029505	A01182:91:HCWWMDSX3:4:2301:32949:23359	1	-		0		-Inf	-248848	TCTTTTCTGTTTTTGAAGAT AGG	4	-	Intergenic	sc-416795_C	PAM_left_CCN
19	57104909	57104952	19:57104909-57104952	A01182:91:HCWWMDSX3:4:1405:32994:27195	1	-		0		-Inf	-370866	GAAGAGCATATTCAGATAGA AGG	4	+	Intergenic	sc-416795_A	PAM_right_NGG
19	57151266	57151303	19:57151266-57151303	A01182:91:HCWWMDSX3:4:2202:32958:14982	1	+		0		-Inf	-417223	GAAGAGCATATTCAGATAGA AGG	4	+	Intergenic	sc-416795_A	PAM_right_NGG
19	57296337	57296383	19:57296337-57296383	A01182:91:HCWWMDSX3:4:1405:32994:27195	1	-		0		-Inf	-562294	GAAGAGCATATTCAGATAGA AGG	4	+	Intergenic	sc-416795_A	PAM_right_NGG
19	57329611	57329713	19:57329611-57329713	A01182:91:HCWWMDSX3:4:2406:32940:26663	1	+		0		-Inf	-595568	GAAGAGCATATTCAGATAGA AGG	4	+	Intergenic	sc-416795_A	PAM_right_NGG
19	57790910	57790962	19:57790910-57790962	A01182:91:HCWWMDSX3:4:1405:32994:27195	1	-		0		-Inf	-1056867	GAAGAGCATATTCAGATAGA AGG	4	+	Intergenic	sc-416795_A	PAM_right_NGG
19	57799397	57799438	19:57799397-57799438	A01182:91:HCWWMDSX3:4:1509:33013:4679	1	+		0		-Inf	-1065354	GAAGAGCATATTCAGATAGA AGG	4	+	Intergenic	sc-416795_A	PAM_right_NGG
19	57837611	57837649	19:57837611-57837649	A01182:91:HCWWMDSX3:4:2406:32940:26663	1	+		0		-Inf	-1103568	GAAGAGCATATTCAGATAGA AGG	4	+	Intergenic	sc-416795_A	PAM_right_NGG
19	58061044	58061106	19:58061044-58061106	A01182:91:HCWWMDSX3:4:2102:32940:29857	1	-		0		-Inf	-1327001	GAAGAGCATATTCAGATAGA AGG	4	+	Intergenic	sc-416795_A	PAM_right_NGG
19	58486841	58486903	19:58486841-58486903	A01182:91:HCWWMDSX3:4:2102:32940:29857	1	+		0		-Inf	-1752798	GAAGAGCATATTCAGATAGA AGG	4	+	Intergenic	sc-416795_A	PAM_right_NGG
KI270512.1	12540	12574	KI270512.1:12540-12574	A01182:91:HCWWMDSX3:4:2201:32949:17973	1	+		0		-Inf	-Inf
6	340577	340719	6:340577-340719		0		A01182:91:HCWWMDSX3:4:1249:20564:34131,A01182:91:HCWWMDSX3:4:1506:28908:14387,A01182:91:HCWWMDSX3:4:1506:27290:15718,A01182:91:HCWWMDSX3:4:1506:27127:16407	4	-,-,-,-	Inf	8396331	GAGGAACATATTCATAAAGT GGG	4	+	Intergenic	sc-416795_A	PAM_right_NGG
6	465411	465553	6:465411-465553		0		A01182:91:HCWWMDSX3:4:2215:3070:5400	1	+	Inf	8271497	GAGGAACATATTCATAAAGT GGG	4	+	Intergenic	sc-416795_A	PAM_right_NGG
6	759348	759383	6:759348-759383	A01182:91:HCWWMDSX3:4:2102:32940:29857	1	-		0		-Inf	7977560	GAGGAACATATTCATAAAGT GGG	4	+	Intergenic	sc-416795_A	PAM_right_NGG
6	2801949	2802091	6:2801949-2802091	A01182:91:HCWWMDSX3:4:2328:23873:5885	1	+		0		-Inf	5934959	GAGGAACATATTCATAAAGT GGG	4	+	Intergenic	sc-416795_A	PAM_right_NGG
6	3173543	3173592	6:3173543-3173592		0		A01182:91:HCWWMDSX3:4:2503:32949:20165	1	+	Inf	5563365	GAGGAACATATTCATAAAGT GGG	4	+	Intergenic	sc-416795_A	PAM_right_NGG
6	3800685	3800767	6:3800685-3800767	A01182:91:HCWWMDSX3:4:2406:32940:26663	1	-		0		-Inf	4936223	GAGGAACATATTCATAAAGT GGG	4	+	Intergenic	sc-416795_A	PAM_right_NGG
6	4234748	4234832	6:4234748-4234832	A01182:91:HCWWMDSX3:4:1401:32985:34757	1	+		0		-Inf	4502160	GAGGAACATATTCATAAAGT GGG	4	+	Intergenic	sc-416795_A	PAM_right_NGG
6	4833182	4833216	6:4833182-4833216	A01182:91:HCWWMDSX3:4:2201:32949:17973	1	+		0		-Inf	3903726	GAGGAACATATTCATAAAGT GGG	4	+	Intergenic	sc-416795_A	PAM_right_NGG
6	5388314	5388456	6:5388314-5388456	A01182:91:HCWWMDSX3:4:2569:20157:28761	1	+	A01182:91:HCWWMDSX3:4:2413:26567:1157	1	-	0	3348594	GAGGAACATATTCATAAAGT GGG	4	+	Intergenic	sc-416795_A	PAM_right_NGG
6	5889346	5889398	6:5889346-5889398	A01182:91:HCWWMDSX3:4:1109:33003:2942	1	+		0		-Inf	2847562	GAGGAACATATTCATAAAGT GGG	4	+	Intergenic	sc-416795_A	PAM_right_NGG
6	6297908	6297990	6:6297908-6297990	A01182:91:HCWWMDSX3:4:1109:33003:2942	1	+		0		-Inf	2439000	GAGGAACATATTCATAAAGT GGG	4	+	Intergenic	sc-416795_A	PAM_right_NGG
6	7477779	7477813	6:7477779-7477813		0		A01182:91:HCWWMDSX3:4:1104:32967:34287	1	-	Inf	1259129	GAGGAACATATTCATAAAGT GGG	4	+	Intergenic	sc-416795_A	PAM_right_NGG
6	7703898	7704040	6:7703898-7704040	A01182:91:HCWWMDSX3:4:1423:10746:7451,A01182:91:HCWWMDSX3:4:1423:10547:7701,A01182:91:HCWWMDSX3:4:2112:22833:25473	3	+,+,-	A01182:91:HCWWMDSX3:4:2663:13684:2707	1	+	-158496250072116	1033010	GAGGAACATATTCATAAAGT GGG	4	+	Intergenic	sc-416795_A	PAM_right_NGG
6	7817483	7817516	6:7817483-7817516	A01182:91:HCWWMDSX3:4:1406:32994:18176	1	-		0		-Inf	919425	GAGGAACATATTCATAAAGT GGG	4	+	Intergenic	sc-416795_A	PAM_right_NGG
6	9160683	9160766	6:9160683-9160766	A01182:91:HCWWMDSX3:4:1401:32985:34757	1	+		0		-Inf	-423775	GAGGAACATATTCATAAAGT GGG	4	+	Intergenic	sc-416795_A	PAM_right_NGG
6	9446735	9446769	6:9446735-9446769	A01182:91:HCWWMDSX3:4:2201:32949:17973	1	-		0		-Inf	629231	TGGAACTAGGGGTAAGGACT TGG	4	+	Intronic	sc-416795_B	PAM_left_CCN
6	9449498	9449580	6:9449498-9449580	A01182:91:HCWWMDSX3:4:1401:32985:34757	1	+		0		-Inf	626468	TGGAACTAGGGGTAAGGACT TGG	4	+	Intronic	sc-416795_B	PAM_left_CCN
6	9589583	9589616	6:9589583-9589616	A01182:91:HCWWMDSX3:4:1406:32994:18176	1	-		0		-Inf	486383	TGGAACTAGGGGTAAGGACT TGG	4	+	Intronic	sc-416795_B	PAM_left_CCN
6	9684653	9684687	6:9684653-9684687	A01182:91:HCWWMDSX3:4:2201:32949:17973	1	-		0		-Inf	391313	TGGAACTAGGGGTAAGGACT TGG	4	+	Intronic	sc-416795_B	PAM_left_CCN
6	9813632	9813666	6:9813632-9813666	A01182:91:HCWWMDSX3:4:2201:32949:17973	1	-		0		-Inf	262334	TGGAACTAGGGGTAAGGACT TGG	4	+	Intronic	sc-416795_B	PAM_left_CCN
6	9923001	9923084	6:9923001-9923084	A01182:91:HCWWMDSX3:4:2301:32949:23359	1	+		0		-Inf	152965	TGGAACTAGGGGTAAGGACT TGG	4	+	Intronic	sc-416795_B	PAM_left_CCN
6	9969226	9969278	6:9969226-9969278	A01182:91:HCWWMDSX3:4:1109:33003:2942	1	+		0		-Inf	106740	TGGAACTAGGGGTAAGGACT TGG	4	+	Intronic	sc-416795_B	PAM_left_CCN
6	10694903	10694947	6:10694903-10694947	A01182:91:HCWWMDSX3:4:1612:9869:2926	1	-		0		-Inf	-618937	TGGAACTAGGGGTAAGGACT TGG	4	+	Intronic	sc-416795_B	PAM_left_CCN
6	10776836	10776879	6:10776836-10776879	A01182:91:HCWWMDSX3:4:1405:32994:27195	1	+		0		-Inf	-700870	TGGAACTAGGGGTAAGGACT TGG	4	+	Intronic	sc-416795_B	PAM_left_CCN
6	11186657	11186718	6:11186657-11186718	A01182:91:HCWWMDSX3:4:2102:32940:29857	1	+		0		-Inf	-1110691	TGGAACTAGGGGTAAGGACT TGG	4	+	Intronic	sc-416795_B	PAM_left_CCN
6	11199893	11199940	6:11199893-11199940	A01182:91:HCWWMDSX3:4:1405:32994:27195	1	-		0		-Inf	-1123927	TGGAACTAGGGGTAAGGACT TGG	4	+	Intronic	sc-416795_B	PAM_left_CCN
6	11304132	11304166	6:11304132-11304166		0		A01182:91:HCWWMDSX3:4:1402:32994:13416	1	+	Inf	-1228166	TGGAACTAGGGGTAAGGACT TGG	4	+	Intronic	sc-416795_B	PAM_left_CCN
6	11457704	11457737	6:11457704-11457737	A01182:91:HCWWMDSX3:4:1406:32994:18176	1	-		0		-Inf	-1381738	TGGAACTAGGGGTAAGGACT TGG	4	+	Intronic	sc-416795_B	PAM_left_CCN
6	13459869	13459970	6:13459869-13459970	A01182:91:HCWWMDSX3:4:2301:32949:23359	1	+		0		-Inf	-3383903	TGGAACTAGGGGTAAGGACT TGG	4	+	Intronic	sc-416795_B	PAM_left_CCN
6	13972995	13973029	6:13972995-13973029	A01182:91:HCWWMDSX3:4:2605:32949:34851	1	-		0		-Inf	-3897029	TGGAACTAGGGGTAAGGACT TGG	4	+	Intronic	sc-416795_B	PAM_left_CCN
6	14998801	14998839	6:14998801-14998839	A01182:91:HCWWMDSX3:4:1305:33003:35697	1	+		0		-Inf	-4922835	TGGAACTAGGGGTAAGGACT TGG	4	+	Intronic	sc-416795_B	PAM_left_CCN
6	15457983	15458125	6:15457983-15458125		0		A01182:91:HCWWMDSX3:4:1316:14534:14199	1	+	Inf	-5382017	TGGAACTAGGGGTAAGGACT TGG	4	+	Intronic	sc-416795_B	PAM_left_CCN
6	15762653	15762686	6:15762653-15762686	A01182:91:HCWWMDSX3:4:1406:32994:18176	1	+		0		-Inf	-5686687	TGGAACTAGGGGTAAGGACT TGG	4	+	Intronic	sc-416795_B	PAM_left_CCN
6	16259280	16259329	6:16259280-16259329		0		A01182:91:HCWWMDSX3:4:2503:32949:20165	1	-	Inf	-6183314	TGGAACTAGGGGTAAGGACT TGG	4	+	Intronic	sc-416795_B	PAM_left_CCN
6	16264748	16264795	6:16264748-16264795		0		A01182:91:HCWWMDSX3:4:2503:32949:20165	1	-	Inf	-6188782	TGGAACTAGGGGTAAGGACT TGG	4	+	Intronic	sc-416795_B	PAM_left_CCN
6	16339981	16340015	6:16339981-16340015		0		A01182:91:HCWWMDSX3:4:1104:32967:34287	1	+	Inf	-6264015	TGGAACTAGGGGTAAGGACT TGG	4	+	Intronic	sc-416795_B	PAM_left_CCN
6	17195005	17195066	6:17195005-17195066	A01182:91:HCWWMDSX3:4:2406:32940:26663	1	+		0		-Inf	6884197	GAAGAACAAGTTTATTCCGA AGG	4	-	Intergenic	sc-416795_A	PAM_right_NGG
6	17622854	17622886	6:17622854-17622886	A01182:91:HCWWMDSX3:4:2202:32958:14982	1	-		0		-Inf	6456348	GAAGAACAAGTTTATTCCGA AGG	4	-	Intergenic	sc-416795_A	PAM_right_NGG
6	17669156	17669211	6:17669156-17669211		0		A01182:91:HCWWMDSX3:4:2601:32931:2785	1	+	Inf	6410046	GAAGAACAAGTTTATTCCGA AGG	4	-	Intergenic	sc-416795_A	PAM_right_NGG
6	19648051	19648118	6:19648051-19648118	A01182:91:HCWWMDSX3:4:2102:32940:29857	1	-		0		-Inf	4431151	GAAGAACAAGTTTATTCCGA AGG	4	-	Intergenic	sc-416795_A	PAM_right_NGG
6	19745684	19745718	6:19745684-19745718		0		A01182:91:HCWWMDSX3:4:1402:32994:13416	1	+	Inf	4333518	GAAGAACAAGTTTATTCCGA AGG	4	-	Intergenic	sc-416795_A	PAM_right_NGG
6	20308165	20308199	6:20308165-20308199	A01182:91:HCWWMDSX3:4:2202:32958:14982	1	+		0		-Inf	3771037	GAAGAACAAGTTTATTCCGA AGG	4	-	Intergenic	sc-416795_A	PAM_right_NGG
6	21283376	21283478	6:21283376-21283478	A01182:91:HCWWMDSX3:4:2406:32940:26663	1	+		0		-Inf	2795826	GAAGAACAAGTTTATTCCGA AGG	4	-	Intergenic	sc-416795_A	PAM_right_NGG
6	21347520	21347554	6:21347520-21347554	A01182:91:HCWWMDSX3:4:1503:32994:19617	1	+		0		-Inf	2731682	GAAGAACAAGTTTATTCCGA AGG	4	-	Intergenic	sc-416795_A	PAM_right_NGG
6	21576658	21576704	6:21576658-21576704	A01182:91:HCWWMDSX3:4:1405:32994:27195	1	+		0		-Inf	2502544	GAAGAACAAGTTTATTCCGA AGG	4	-	Intergenic	sc-416795_A	PAM_right_NGG
6	21638049	21638086	6:21638049-21638086	A01182:91:HCWWMDSX3:4:2202:32958:14982	1	+		0		-Inf	2441153	GAAGAACAAGTTTATTCCGA AGG	4	-	Intergenic	sc-416795_A	PAM_right_NGG
6	21746586	21746631	6:21746586-21746631	A01182:91:HCWWMDSX3:4:1405:32994:27195	1	-		0		-Inf	2332616	GAAGAACAAGTTTATTCCGA AGG	4	-	Intergenic	sc-416795_A	PAM_right_NGG
6	21837746	21837784	6:21837746-21837784	A01182:91:HCWWMDSX3:4:1305:33003:35697	1	+		0		-Inf	2241456	GAAGAACAAGTTTATTCCGA AGG	4	-	Intergenic	sc-416795_A	PAM_right_NGG
6	22915753	22915838	6:22915753-22915838	A01182:91:HCWWMDSX3:4:2604:32940:35023	1	-		0		-Inf	1163449	GAAGAACAAGTTTATTCCGA AGG	4	-	Intergenic	sc-416795_A	PAM_right_NGG
6	23029107	23029156	6:23029107-23029156		0		A01182:91:HCWWMDSX3:4:2503:32949:20165	1	+	Inf	1050095	GAAGAACAAGTTTATTCCGA AGG	4	-	Intergenic	sc-416795_A	PAM_right_NGG
6	23153333	23153366	6:23153333-23153366	A01182:91:HCWWMDSX3:4:1406:32994:18176	1	-		0		-Inf	925869	GAAGAACAAGTTTATTCCGA AGG	4	-	Intergenic	sc-416795_A	PAM_right_NGG
6	23234989	23235041	6:23234989-23235041	A01182:91:HCWWMDSX3:4:1109:33003:2942	1	-		0		-Inf	844213	GAAGAACAAGTTTATTCCGA AGG	4	-	Intergenic	sc-416795_A	PAM_right_NGG
6	23591170	23591222	6:23591170-23591222	A01182:91:HCWWMDSX3:4:2301:32949:23359	1	+		0		-Inf	488032	GAAGAACAAGTTTATTCCGA AGG	4	-	Intergenic	sc-416795_A	PAM_right_NGG
6	23798782	23798834	6:23798782-23798834	A01182:91:HCWWMDSX3:4:2604:32940:35023	1	-		0		-Inf	280420	GAAGAACAAGTTTATTCCGA AGG	4	-	Intergenic	sc-416795_A	PAM_right_NGG
6	23844382	23844464	6:23844382-23844464	A01182:91:HCWWMDSX3:4:1405:32994:27195	1	-		0		-Inf	234820	GAAGAACAAGTTTATTCCGA AGG	4	-	Intergenic	sc-416795_A	PAM_right_NGG
6	24201466	24201518	6:24201466-24201518		0		A01182:91:HCWWMDSX3:4:1309:32994:29011	1	-	Inf	-122264	GAAGAACAAGTTTATTCCGA AGG	4	-	Intergenic	sc-416795_A	PAM_right_NGG
6	25909366	25909463	6:25909366-25909463		0		A01182:91:HCWWMDSX3:4:2538:32407:16814	1	-	Inf	-1830164	GAAGAACAAGTTTATTCCGA AGG	4	-	Intergenic	sc-416795_A	PAM_right_NGG
6	26566098	26566180	6:26566098-26566180	A01182:91:HCWWMDSX3:4:1405:32994:27195	1	-		0		-Inf	-2486896	GAAGAACAAGTTTATTCCGA AGG	4	-	Intergenic	sc-416795_A	PAM_right_NGG
6	27612058	27612095	6:27612058-27612095	A01182:91:HCWWMDSX3:4:2202:32958:14982	1	+		0		-Inf	3334627	TCTTTCCTTCTTTAAAAGAC TGG	4	+	Intronic	sc-416795_C	PAM_left_CCN
6	27698615	27698658	6:27698615-27698658	A01182:91:HCWWMDSX3:4:1405:32994:27195	1	+		0		-Inf	3248070	TCTTTCCTTCTTTAAAAGAC TGG	4	+	Intronic	sc-416795_C	PAM_left_CCN
6	27801679	27801741	6:27801679-27801741	A01182:91:HCWWMDSX3:4:2301:32949:23359	1	+		0		-Inf	3145006	TCTTTCCTTCTTTAAAAGAC TGG	4	+	Intronic	sc-416795_C	PAM_left_CCN
6	28834517	28834559	6:28834517-28834559	A01182:91:HCWWMDSX3:4:1405:32994:27195	1	+		0		-Inf	2112168	TCTTTCCTTCTTTAAAAGAC TGG	4	+	Intronic	sc-416795_C	PAM_left_CCN
6	28855937	28856010	6:28855937-28856010	A01182:91:HCWWMDSX3:4:2406:32940:26663	1	+		0		-Inf	2090748	TCTTTCCTTCTTTAAAAGAC TGG	4	+	Intronic	sc-416795_C	PAM_left_CCN
6	29276453	29276487	6:29276453-29276487	A01182:91:HCWWMDSX3:4:2201:32949:17973	1	-		0		-Inf	1670232	TCTTTCCTTCTTTAAAAGAC TGG	4	+	Intronic	sc-416795_C	PAM_left_CCN
6	29296494	29296568	6:29296494-29296568		0		A01182:91:HCWWMDSX3:4:2503:32949:20165	1	+	Inf	1650191	TCTTTCCTTCTTTAAAAGAC TGG	4	+	Intronic	sc-416795_C	PAM_left_CCN
6	29650914	29650966	6:29650914-29650966	A01182:91:HCWWMDSX3:4:1405:32994:27195	1	+		0		-Inf	1295771	TCTTTCCTTCTTTAAAAGAC TGG	4	+	Intronic	sc-416795_C	PAM_left_CCN
6	30250143	30250225	6:30250143-30250225	A01182:91:HCWWMDSX3:4:1109:33003:2942	1	-		0		-Inf	696542	TCTTTCCTTCTTTAAAAGAC TGG	4	+	Intronic	sc-416795_C	PAM_left_CCN
6	30713933	30714075	6:30713933-30714075	A01182:91:HCWWMDSX3:4:2343:26919:14231	1	-		0		-Inf	232752	TCTTTCCTTCTTTAAAAGAC TGG	4	+	Intronic	sc-416795_C	PAM_left_CCN
6	31343310	31343343	6:31343310-31343343	A01182:91:HCWWMDSX3:4:1406:32994:18176	1	-		0		-Inf	-396625	TCTTTCCTTCTTTAAAAGAC TGG	4	+	Intronic	sc-416795_C	PAM_left_CCN
6	31448220	31448317	6:31448220-31448317	A01182:91:HCWWMDSX3:4:2530:21793:3912	1	-		0		-Inf	-501535	TCTTTCCTTCTTTAAAAGAC TGG	4	+	Intronic	sc-416795_C	PAM_left_CCN
6	32467817	32467850	6:32467817-32467850	A01182:91:HCWWMDSX3:4:1406:32994:18176	1	+		0		-Inf	-1521132	TCTTTCCTTCTTTAAAAGAC TGG	4	+	Intronic	sc-416795_C	PAM_left_CCN
6	32543317	32543355	6:32543317-32543355	A01182:91:HCWWMDSX3:4:2406:32940:26663	1	+		0		-Inf	-1596632	TCTTTCCTTCTTTAAAAGAC TGG	4	+	Intronic	sc-416795_C	PAM_left_CCN
6	32634097	32634170	6:32634097-32634170	A01182:91:HCWWMDSX3:4:2406:32940:26663	1	-		0		-Inf	-1687412	TCTTTCCTTCTTTAAAAGAC TGG	4	+	Intronic	sc-416795_C	PAM_left_CCN
6	32654789	32654838	6:32654789-32654838	A01182:91:HCWWMDSX3:4:2301:32949:23359	1	+		0		-Inf	-1708104	TCTTTCCTTCTTTAAAAGAC TGG	4	+	Intronic	sc-416795_C	PAM_left_CCN
6	33270867	33270929	6:33270867-33270929	A01182:91:HCWWMDSX3:4:2102:32940:29857	1	-		0		-Inf	-2324182	TCTTTCCTTCTTTAAAAGAC TGG	4	+	Intronic	sc-416795_C	PAM_left_CCN
6	33556242	33556285	6:33556242-33556285	A01182:91:HCWWMDSX3:4:1405:32994:27195	1	+		0		-Inf	2091501	GTCTTCCAGAGAAGAAAAGA TGG	4	-	Intronic	sc-416795_C	PAM_right_NGG
6	34632164	34632200	6:34632164-34632200	A01182:91:HCWWMDSX3:4:2202:32958:14982	1	-		0		-Inf	1015579	GTCTTCCAGAGAAGAAAAGA TGG	4	-	Intronic	sc-416795_C	PAM_right_NGG
6	35056407	35056489	6:35056407-35056489	A01182:91:HCWWMDSX3:4:2406:32940:26663	1	+		0		-Inf	591336	GTCTTCCAGAGAAGAAAAGA TGG	4	-	Intronic	sc-416795_C	PAM_right_NGG
6	35505117	35505181	6:35505117-35505181	A01182:91:HCWWMDSX3:4:2301:32949:23359	1	-		0		-Inf	142626	GTCTTCCAGAGAAGAAAAGA TGG	4	-	Intronic	sc-416795_C	PAM_right_NGG
6	35793196	35793260	6:35793196-35793260	A01182:91:HCWWMDSX3:4:2301:32949:23359	1	+		0		-Inf	-145453	GTCTTCCAGAGAAGAAAAGA TGG	4	-	Intronic	sc-416795_C	PAM_right_NGG
6	36364793	36364935	6:36364793-36364935	A01182:91:HCWWMDSX3:4:2144:28818:33395,A01182:91:HCWWMDSX3:4:1161:18014:17848,A01182:91:HCWWMDSX3:4:1213:25066:16219	3	+,+,+		0		-Inf	-717050	GTCTTCCAGAGAAGAAAAGA TGG	4	-	Intronic	sc-416795_C	PAM_right_NGG
6	37594612	37594646	6:37594612-37594646	A01182:91:HCWWMDSX3:4:1303:33003:6511	1	+		0		-Inf	231499	TCTTTTCTGTTTTTGAAGAA AGG	4	+	Intronic	sc-416795_C	PAM_left_CCN
6	37653139	37653281	6:37653139-37653281	A01182:91:HCWWMDSX3:4:2438:22616:20838	1	-		0		-Inf	172972	TCTTTTCTGTTTTTGAAGAA AGG	4	+	Intronic	sc-416795_C	PAM_left_CCN
6	37849571	37849609	6:37849571-37849609	A01182:91:HCWWMDSX3:4:2406:32940:26663	1	+		0		-Inf	-23460	TCTTTTCTGTTTTTGAAGAA AGG	4	+	Intronic	sc-416795_C	PAM_left_CCN
6	38301969	38302003	6:38301969-38302003	A01182:91:HCWWMDSX3:4:2201:32949:17973	1	+		0		-Inf	-475858	TCTTTTCTGTTTTTGAAGAA AGG	4	+	Intronic	sc-416795_C	PAM_left_CCN
6	38922020	38922069	6:38922020-38922069		0		A01182:91:HCWWMDSX3:4:2503:32949:20165	1	-	Inf	-1095909	TCTTTTCTGTTTTTGAAGAA AGG	4	+	Intronic	sc-416795_C	PAM_left_CCN
6	39069449	39069551	6:39069449-39069551	A01182:91:HCWWMDSX3:4:2406:32940:26663	1	-		0		-Inf	-1243338	TCTTTTCTGTTTTTGAAGAA AGG	4	+	Intronic	sc-416795_C	PAM_left_CCN
6	39636495	39636637	6:39636495-39636637	A01182:91:HCWWMDSX3:4:2429:32334:29622	1	+		0		-Inf	-1810384	TCTTTTCTGTTTTTGAAGAA AGG	4	+	Intronic	sc-416795_C	PAM_left_CCN
6	39739307	39739389	6:39739307-39739389	A01182:91:HCWWMDSX3:4:1109:33003:2942	1	-		0		-Inf	-1913196	TCTTTTCTGTTTTTGAAGAA AGG	4	+	Intronic	sc-416795_C	PAM_left_CCN
6	39739406	39739440	6:39739406-39739440	A01182:91:HCWWMDSX3:4:2201:32949:17973	1	-		0		-Inf	-1913295	TCTTTTCTGTTTTTGAAGAA AGG	4	+	Intronic	sc-416795_C	PAM_left_CCN
6	41796941	41797009	6:41796941-41797009		0		A01182:91:HCWWMDSX3:4:2211:17752:36025	1	-	Inf	474807	TAAGTATTAAAATGTTCTTC TGG	4	-	Intronic	sc-416795_A	PAM_left_CCN
6	41882732	41882812	6:41882732-41882812	A01182:91:HCWWMDSX3:4:2406:32940:26663	1	-		0		-Inf	389016	TAAGTATTAAAATGTTCTTC TGG	4	-	Intronic	sc-416795_A	PAM_left_CCN
6	41985844	41985926	6:41985844-41985926	A01182:91:HCWWMDSX3:4:1405:32994:27195	1	-		0		-Inf	285904	TAAGTATTAAAATGTTCTTC TGG	4	-	Intronic	sc-416795_A	PAM_left_CCN
6	42550082	42550167	6:42550082-42550167		0		A01182:91:HCWWMDSX3:4:2211:17752:36025	1	+	Inf	-122034	CGGAAATAGGAGTCAAGTCT GGG	4	+	Intronic	sc-416795_B	PAM_left_CCN
6	42728319	42728371	6:42728319-42728371	A01182:91:HCWWMDSX3:4:2301:32949:23359	1	+		0		-Inf	-300271	CGGAAATAGGAGTCAAGTCT GGG	4	+	Intronic	sc-416795_B	PAM_left_CCN
6	42803333	42803475	6:42803333-42803475		0		A01182:91:HCWWMDSX3:4:1202:18005:24251,A01182:91:HCWWMDSX3:4:1202:17942:24361,A01182:91:HCWWMDSX3:4:1202:17770:25066	3	+,+,+	Inf	-375285	CGGAAATAGGAGTCAAGTCT GGG	4	+	Intronic	sc-416795_B	PAM_left_CCN
6	42962582	42962715	6:42962582-42962715	A01182:91:HCWWMDSX3:4:1567:10845:18584,A01182:91:HCWWMDSX3:4:1567:10845:18584	2	+,-		0		-Inf	-534534	CGGAAATAGGAGTCAAGTCT GGG	4	+	Intronic	sc-416795_B	PAM_left_CCN
6	43372314	43372366	6:43372314-43372366	A01182:91:HCWWMDSX3:4:1405:32994:27195	1	-		0		-Inf	-944266	CGGAAATAGGAGTCAAGTCT GGG	4	+	Intronic	sc-416795_B	PAM_left_CCN
6	43863431	43863571	6:43863431-43863571	A01182:91:HCWWMDSX3:4:1610:25057:28823,A01182:91:HCWWMDSX3:4:2611:27425:2112	2	+,+		0		-Inf	-1435383	CGGAAATAGGAGTCAAGTCT GGG	4	+	Intronic	sc-416795_B	PAM_left_CCN
6	44757593	44757627	6:44757593-44757627	A01182:91:HCWWMDSX3:4:2201:32949:17973	1	+		0		-Inf	-2329545	CGGAAATAGGAGTCAAGTCT GGG	4	+	Intronic	sc-416795_B	PAM_left_CCN
6	44949020	44949103	6:44949020-44949103	A01182:91:HCWWMDSX3:4:1401:32985:34757	1	+		0		-Inf	-2520972	CGGAAATAGGAGTCAAGTCT GGG	4	+	Intronic	sc-416795_B	PAM_left_CCN
6	45840998	45841036	6:45840998-45841036	A01182:91:HCWWMDSX3:4:1401:32985:34757	1	-		0		-Inf	-3412950	CGGAAATAGGAGTCAAGTCT GGG	4	+	Intronic	sc-416795_B	PAM_left_CCN
6	46375125	46375172	6:46375125-46375172	A01182:91:HCWWMDSX3:4:2301:32949:23359	1	-		0		-Inf	-3947077	CGGAAATAGGAGTCAAGTCT GGG	4	+	Intronic	sc-416795_B	PAM_left_CCN
6	47024535	47024573	6:47024535-47024573	A01182:91:HCWWMDSX3:4:1305:33003:35697	1	+		0		-Inf	-4596487	CGGAAATAGGAGTCAAGTCT GGG	4	+	Intronic	sc-416795_B	PAM_left_CCN
6	47173318	47173401	6:47173318-47173401	A01182:91:HCWWMDSX3:4:1401:32985:34757	1	+		0		-Inf	-4745270	CGGAAATAGGAGTCAAGTCT GGG	4	+	Intronic	sc-416795_B	PAM_left_CCN
6	47218726	47218808	6:47218726-47218808	A01182:91:HCWWMDSX3:4:1109:33003:2942	1	-		0		-Inf	-4790678	CGGAAATAGGAGTCAAGTCT GGG	4	+	Intronic	sc-416795_B	PAM_left_CCN
6	47639764	47639904	6:47639764-47639904		0		A01182:91:HCWWMDSX3:4:2539:27199:23484	1	+	Inf	-5211716	CGGAAATAGGAGTCAAGTCT GGG	4	+	Intronic	sc-416795_B	PAM_left_CCN
6	48108361	48108394	6:48108361-48108394	A01182:91:HCWWMDSX3:4:1406:32994:18176	1	-		0		-Inf	-5680313	CGGAAATAGGAGTCAAGTCT GGG	4	+	Intronic	sc-416795_B	PAM_left_CCN
6	48492514	48492565	6:48492514-48492565	A01182:91:HCWWMDSX3:4:1109:33003:2942	1	+		0		-Inf	-6064466	CGGAAATAGGAGTCAAGTCT GGG	4	+	Intronic	sc-416795_B	PAM_left_CCN
6	48740228	48740262	6:48740228-48740262	A01182:91:HCWWMDSX3:4:2201:32949:17973	1	-		0		-Inf	-6312180	CGGAAATAGGAGTCAAGTCT GGG	4	+	Intronic	sc-416795_B	PAM_left_CCN
6	48906218	48906301	6:48906218-48906301	A01182:91:HCWWMDSX3:4:1401:32985:34757	1	-		0		-Inf	-6478170	CGGAAATAGGAGTCAAGTCT GGG	4	+	Intronic	sc-416795_B	PAM_left_CCN
6	48974980	48975017	6:48974980-48975017	A01182:91:HCWWMDSX3:4:2202:32958:14982	1	+		0		-Inf	-6546932	CGGAAATAGGAGTCAAGTCT GGG	4	+	Intronic	sc-416795_B	PAM_left_CCN
6	49148451	49148485	6:49148451-49148485	A01182:91:HCWWMDSX3:4:1302:33003:17597	1	-		0		-Inf	-6720403	CGGAAATAGGAGTCAAGTCT GGG	4	+	Intronic	sc-416795_B	PAM_left_CCN
6	49491752	49491786	6:49491752-49491786		0		A01182:91:HCWWMDSX3:4:1203:32994:13322	1	+	Inf	-7063704	CGGAAATAGGAGTCAAGTCT GGG	4	+	Intronic	sc-416795_B	PAM_left_CCN
6	49516127	49516189	6:49516127-49516189	A01182:91:HCWWMDSX3:4:2301:32949:23359	1	-		0		-Inf	-7088079	CGGAAATAGGAGTCAAGTCT GGG	4	+	Intronic	sc-416795_B	PAM_left_CCN
6	49623053	49623135	6:49623053-49623135	A01182:91:HCWWMDSX3:4:1405:32994:27195	1	-		0		-Inf	-7195005	CGGAAATAGGAGTCAAGTCT GGG	4	+	Intronic	sc-416795_B	PAM_left_CCN
6	50484998	50485080	6:50484998-50485080	A01182:91:HCWWMDSX3:4:1405:32994:27195	1	-		0		-Inf	-8056950	CGGAAATAGGAGTCAAGTCT GGG	4	+	Intronic	sc-416795_B	PAM_left_CCN
6	50625622	50625705	6:50625622-50625705	A01182:91:HCWWMDSX3:4:1401:32985:34757	1	+		0		-Inf	-8197574	CGGAAATAGGAGTCAAGTCT GGG	4	+	Intronic	sc-416795_B	PAM_left_CCN
6	50789246	50789388	6:50789246-50789388	A01182:91:HCWWMDSX3:4:2146:12111:35618,A01182:91:HCWWMDSX3:4:2461:27814:20791,A01182:91:HCWWMDSX3:4:2461:27272:21418	3	-,-,-	A01182:91:HCWWMDSX3:4:1426:6894:18349	1	+	-158496250072116	-8361198	CGGAAATAGGAGTCAAGTCT GGG	4	+	Intronic	sc-416795_B	PAM_left_CCN
6	50918945	50918979	6:50918945-50918979	A01182:91:HCWWMDSX3:4:2201:32949:17973	1	+		0		-Inf	-8490897	CGGAAATAGGAGTCAAGTCT GGG	4	+	Intronic	sc-416795_B	PAM_left_CCN
6	52759962	52760014	6:52759962-52760014	A01182:91:HCWWMDSX3:4:2306:32958:11757	1	-		0		-Inf	10245042	TATTTTCTCAGTAAGAAGAC AGG	4	+	Intergenic	sc-416795_C	PAM_left_CCN
6	52801258	52801309	6:52801258-52801309	A01182:91:HCWWMDSX3:4:2306:32958:11757	1	-		0		-Inf	10203746	TATTTTCTCAGTAAGAAGAC AGG	4	+	Intergenic	sc-416795_C	PAM_left_CCN
6	52843580	52843682	6:52843580-52843682	A01182:91:HCWWMDSX3:4:2306:32958:11757	1	-		0		-Inf	10161424	TATTTTCTCAGTAAGAAGAC AGG	4	+	Intergenic	sc-416795_C	PAM_left_CCN
6	53204803	53204885	6:53204803-53204885	A01182:91:HCWWMDSX3:4:2406:32940:26663	1	-		0		-Inf	9800201	TATTTTCTCAGTAAGAAGAC AGG	4	+	Intergenic	sc-416795_C	PAM_left_CCN
6	53418879	53418917	6:53418879-53418917	A01182:91:HCWWMDSX3:4:1305:33003:35697	1	-		0		-Inf	9586125	TATTTTCTCAGTAAGAAGAC AGG	4	+	Intergenic	sc-416795_C	PAM_left_CCN
6	54033524	54033558	6:54033524-54033558	A01182:91:HCWWMDSX3:4:2202:32958:14982	1	+		0		-Inf	8971480	TATTTTCTCAGTAAGAAGAC AGG	4	+	Intergenic	sc-416795_C	PAM_left_CCN
6	54499965	54500029	6:54499965-54500029	A01182:91:HCWWMDSX3:4:1401:32985:34757	1	-		0		-Inf	8505039	TATTTTCTCAGTAAGAAGAC AGG	4	+	Intergenic	sc-416795_C	PAM_left_CCN
6	54506165	54506248	6:54506165-54506248	A01182:91:HCWWMDSX3:4:1401:32985:34757	1	-		0		-Inf	8498839	TATTTTCTCAGTAAGAAGAC AGG	4	+	Intergenic	sc-416795_C	PAM_left_CCN
6	54672601	54672683	6:54672601-54672683	A01182:91:HCWWMDSX3:4:1109:33003:2942	1	-		0		-Inf	8332403	TATTTTCTCAGTAAGAAGAC AGG	4	+	Intergenic	sc-416795_C	PAM_left_CCN
6	54964207	54964289	6:54964207-54964289	A01182:91:HCWWMDSX3:4:1109:33003:2942	1	-		0		-Inf	8040797	TATTTTCTCAGTAAGAAGAC AGG	4	+	Intergenic	sc-416795_C	PAM_left_CCN
6	55005303	55005337	6:55005303-55005337		0		A01182:91:HCWWMDSX3:4:2402:32958:13761	1	-	Inf	7999701	TATTTTCTCAGTAAGAAGAC AGG	4	+	Intergenic	sc-416795_C	PAM_left_CCN
6	55123385	55123419	6:55123385-55123419		0		A01182:91:HCWWMDSX3:4:2402:32958:13761	1	-	Inf	7881619	TATTTTCTCAGTAAGAAGAC AGG	4	+	Intergenic	sc-416795_C	PAM_left_CCN
6	55363737	55363820	6:55363737-55363820	A01182:91:HCWWMDSX3:4:1401:32985:34757	1	-		0		-Inf	7641267	TATTTTCTCAGTAAGAAGAC AGG	4	+	Intergenic	sc-416795_C	PAM_left_CCN
6	55719608	55719660	6:55719608-55719660	A01182:91:HCWWMDSX3:4:1405:32994:27195	1	-		0		-Inf	7285396	TATTTTCTCAGTAAGAAGAC AGG	4	+	Intergenic	sc-416795_C	PAM_left_CCN
6	55927896	55927979	6:55927896-55927979	A01182:91:HCWWMDSX3:4:1401:32985:34757	1	-		0		-Inf	7077108	TATTTTCTCAGTAAGAAGAC AGG	4	+	Intergenic	sc-416795_C	PAM_left_CCN
6	56782833	56782867	6:56782833-56782867	A01182:91:HCWWMDSX3:4:2201:32949:17973	1	+		0		-Inf	6222171	TATTTTCTCAGTAAGAAGAC AGG	4	+	Intergenic	sc-416795_C	PAM_left_CCN
6	57236635	57236668	6:57236635-57236668	A01182:91:HCWWMDSX3:4:1406:32994:18176	1	+		0		-Inf	5768369	TATTTTCTCAGTAAGAAGAC AGG	4	+	Intergenic	sc-416795_C	PAM_left_CCN
6	57731470	57731503	6:57731470-57731503	A01182:91:HCWWMDSX3:4:1406:32994:18176	1	+		0		-Inf	5273534	TATTTTCTCAGTAAGAAGAC AGG	4	+	Intergenic	sc-416795_C	PAM_left_CCN
6	58103157	58103271	6:58103157-58103271	A01182:91:HCWWMDSX3:4:2313:28320:35790	1	+		0		-Inf	4901847	TATTTTCTCAGTAAGAAGAC AGG	4	+	Intergenic	sc-416795_C	PAM_left_CCN
6	58132227	58132261	6:58132227-58132261		0		A01182:91:HCWWMDSX3:4:2402:32958:13761	1	-	Inf	4872777	TATTTTCTCAGTAAGAAGAC AGG	4	+	Intergenic	sc-416795_C	PAM_left_CCN
6	58313741	58313883	6:58313741-58313883	A01182:91:HCWWMDSX3:4:2530:21793:3912	1	+		0		-Inf	4691263	TATTTTCTCAGTAAGAAGAC AGG	4	+	Intergenic	sc-416795_C	PAM_left_CCN
6	60541138	60541217	6:60541138-60541217	A01182:91:HCWWMDSX3:4:1401:32985:34757	1	+		0		-Inf	2463866	TATTTTCTCAGTAAGAAGAC AGG	4	+	Intergenic	sc-416795_C	PAM_left_CCN
6	60885842	60885876	6:60885842-60885876		0		A01182:91:HCWWMDSX3:4:2402:32958:13761	1	-	Inf	2119162	TATTTTCTCAGTAAGAAGAC AGG	4	+	Intergenic	sc-416795_C	PAM_left_CCN
6	61128842	61128876	6:61128842-61128876		0		A01182:91:HCWWMDSX3:4:1402:32994:13416	1	-	Inf	1876162	TATTTTCTCAGTAAGAAGAC AGG	4	+	Intergenic	sc-416795_C	PAM_left_CCN
6	61208880	61209022	6:61208880-61209022	A01182:91:HCWWMDSX3:4:2216:15320:20572	1	+		0		-Inf	1796124	TATTTTCTCAGTAAGAAGAC AGG	4	+	Intergenic	sc-416795_C	PAM_left_CCN
6	61274248	61274281	6:61274248-61274281	A01182:91:HCWWMDSX3:4:1406:32994:18176	1	-		0		-Inf	1730756	TATTTTCTCAGTAAGAAGAC AGG	4	+	Intergenic	sc-416795_C	PAM_left_CCN
6	61600238	61600316	6:61600238-61600316		0		A01182:91:HCWWMDSX3:4:2503:32949:20165	1	+	Inf	1404766	TATTTTCTCAGTAAGAAGAC AGG	4	+	Intergenic	sc-416795_C	PAM_left_CCN
6	62198428	62198570	6:62198428-62198570		0		A01182:91:HCWWMDSX3:4:2510:9498:10081,A01182:91:HCWWMDSX3:4:2510:9787:11616	2	+,+	Inf	806576	TATTTTCTCAGTAAGAAGAC AGG	4	+	Intergenic	sc-416795_C	PAM_left_CCN
6	62317953	62317986	6:62317953-62317986	A01182:91:HCWWMDSX3:4:1406:32994:18176	1	-		0		-Inf	687051	TATTTTCTCAGTAAGAAGAC AGG	4	+	Intergenic	sc-416795_C	PAM_left_CCN
6	62586027	62586076	6:62586027-62586076		0		A01182:91:HCWWMDSX3:4:2503:32949:20165	1	+	Inf	418977	TATTTTCTCAGTAAGAAGAC AGG	4	+	Intergenic	sc-416795_C	PAM_left_CCN
6	62797139	62797188	6:62797139-62797188		0		A01182:91:HCWWMDSX3:4:2503:32949:20165	1	+	Inf	207865	TATTTTCTCAGTAAGAAGAC AGG	4	+	Intergenic	sc-416795_C	PAM_left_CCN
6	62951725	62951759	6:62951725-62951759		0		A01182:91:HCWWMDSX3:4:1402:32994:13416	1	+	Inf	53279	TATTTTCTCAGTAAGAAGAC AGG	4	+	Intergenic	sc-416795_C	PAM_left_CCN
6	63232089	63232192	6:63232089-63232192	A01182:91:HCWWMDSX3:4:1401:32985:34757	1	-		0		-Inf	-227085	TATTTTCTCAGTAAGAAGAC AGG	4	+	Intergenic	sc-416795_C	PAM_left_CCN
6	63332737	63332879	6:63332737-63332879	A01182:91:HCWWMDSX3:4:1528:6027:26177	1	+	A01182:91:HCWWMDSX3:4:2663:12292:14888	1	+	0	-327733	TATTTTCTCAGTAAGAAGAC AGG	4	+	Intergenic	sc-416795_C	PAM_left_CCN
6	63357459	63357511	6:63357459-63357511	A01182:91:HCWWMDSX3:4:2604:32940:35023	1	+		0		-Inf	-352455	TATTTTCTCAGTAAGAAGAC AGG	4	+	Intergenic	sc-416795_C	PAM_left_CCN
6	63780047	63780130	6:63780047-63780130	A01182:91:HCWWMDSX3:4:1401:32985:34757	1	-		0		-Inf	-775043	TATTTTCTCAGTAAGAAGAC AGG	4	+	Intergenic	sc-416795_C	PAM_left_CCN
6	64092379	64092431	6:64092379-64092431	A01182:91:HCWWMDSX3:4:2604:32940:35023	1	+		0		-Inf	-1087375	TATTTTCTCAGTAAGAAGAC AGG	4	+	Intergenic	sc-416795_C	PAM_left_CCN
6	64574034	64574138	6:64574034-64574138	A01182:91:HCWWMDSX3:4:1401:32985:34757	1	+		0		-Inf	914028	TCTTTTCTTCTTTAGTAGTC TGG	4	+	Intronic	sc-416795_C	PAM_left_CCN
6	65322579	65322613	6:65322579-65322613		0		A01182:91:HCWWMDSX3:4:1104:32967:34287	1	-	Inf	165483	TCTTTTCTTCTTTAGTAGTC TGG	4	+	Intronic	sc-416795_C	PAM_left_CCN
6	65361120	65361153	6:65361120-65361153	A01182:91:HCWWMDSX3:4:1406:32994:18176	1	-		0		-Inf	126942	TCTTTTCTTCTTTAGTAGTC TGG	4	+	Intronic	sc-416795_C	PAM_left_CCN
6	65755178	65755261	6:65755178-65755261	A01182:91:HCWWMDSX3:4:1401:32985:34757	1	+		0		-Inf	236035	GTCTTCTAAGGTGGAAGAGA GGG	4	-	Intergenic	sc-416795_C	PAM_right_NGG
6	66367736	66367770	6:66367736-66367770		0		A01182:91:HCWWMDSX3:4:1402:32994:13416	1	+	Inf	-376523	GTCTTCTAAGGTGGAAGAGA GGG	4	-	Intergenic	sc-416795_C	PAM_right_NGG
6	67685388	67685473	6:67685388-67685473	A01182:91:HCWWMDSX3:4:2604:32940:35023	1	-		0		-Inf	-1694175	GTCTTCTAAGGTGGAAGAGA GGG	4	-	Intergenic	sc-416795_C	PAM_right_NGG
6	67767545	67767628	6:67767545-67767628	A01182:91:HCWWMDSX3:4:1401:32985:34757	1	+		0		-Inf	-1776332	GTCTTCTAAGGTGGAAGAGA GGG	4	-	Intergenic	sc-416795_C	PAM_right_NGG
6	68020284	68020366	6:68020284-68020366	A01182:91:HCWWMDSX3:4:1405:32994:27195	1	+		0		-Inf	1694513	TCGGCATCACTATGATCTTC TGG	4	+	Intronic	sc-416795_A	PAM_left_CCN
6	68215775	68215821	6:68215775-68215821		0		A01182:91:HCWWMDSX3:4:1309:32994:29011	1	+	Inf	1499022	TCGGCATCACTATGATCTTC TGG	4	+	Intronic	sc-416795_A	PAM_left_CCN
6	68782777	68782811	6:68782777-68782811		0		A01182:91:HCWWMDSX3:4:1402:32994:13416	1	-	Inf	932020	TCGGCATCACTATGATCTTC TGG	4	+	Intronic	sc-416795_A	PAM_left_CCN
6	68785961	68785995	6:68785961-68785995		0		A01182:91:HCWWMDSX3:4:1402:32994:13416	1	-	Inf	928836	TCGGCATCACTATGATCTTC TGG	4	+	Intronic	sc-416795_A	PAM_left_CCN
6	69498138	69498188	6:69498138-69498188	A01182:91:HCWWMDSX3:4:1109:33003:2942	1	-		0		-Inf	216659	TCGGCATCACTATGATCTTC TGG	4	+	Intronic	sc-416795_A	PAM_left_CCN
6	70013131	70013213	6:70013131-70013213	A01182:91:HCWWMDSX3:4:1109:33003:2942	1	-		0		-Inf	134649	AAAACTGACCCCTACTTCAG AGG	4	+	Intronic	sc-416795_B	PAM_right_NGG
6	70787348	70787490	6:70787348-70787490	A01182:91:HCWWMDSX3:4:2530:21793:3912	1	+		0		-Inf	-639568	AAAACTGACCCCTACTTCAG AGG	4	+	Intronic	sc-416795_B	PAM_right_NGG
6	70936772	70936806	6:70936772-70936806	A01182:91:HCWWMDSX3:4:2201:32949:17973	1	-		0		-Inf	-788992	AAAACTGACCCCTACTTCAG AGG	4	+	Intronic	sc-416795_B	PAM_right_NGG
6	71273519	71273553	6:71273519-71273553	A01182:91:HCWWMDSX3:4:2201:32949:17973	1	-		0		-Inf	-1125739	AAAACTGACCCCTACTTCAG AGG	4	+	Intronic	sc-416795_B	PAM_right_NGG
6	71275987	71276072	6:71275987-71276072	A01182:91:HCWWMDSX3:4:2604:32940:35023	1	-		0		-Inf	-1128207	AAAACTGACCCCTACTTCAG AGG	4	+	Intronic	sc-416795_B	PAM_right_NGG
6	72400603	72400745	6:72400603-72400745		0		A01182:91:HCWWMDSX3:4:1549:32994:6778	1	+	Inf	-2252823	AAAACTGACCCCTACTTCAG AGG	4	+	Intronic	sc-416795_B	PAM_right_NGG
6	72575486	72575538	6:72575486-72575538	A01182:91:HCWWMDSX3:4:2604:32940:35023	1	-		0		-Inf	2167849	TCTCTATGAATATCTGCTTC TGG	4	+	Intergenic	sc-416795_A	PAM_left_CCN
6	72736714	72736796	6:72736714-72736796	A01182:91:HCWWMDSX3:4:1405:32994:27195	1	-		0		-Inf	2006621	TCTCTATGAATATCTGCTTC TGG	4	+	Intergenic	sc-416795_A	PAM_left_CCN
6	73806141	73806224	6:73806141-73806224	A01182:91:HCWWMDSX3:4:1401:32985:34757	1	+		0		-Inf	937194	TCTCTATGAATATCTGCTTC TGG	4	+	Intergenic	sc-416795_A	PAM_left_CCN
6	74010279	74010313	6:74010279-74010313	A01182:91:HCWWMDSX3:4:2201:32949:17973	1	+		0		-Inf	733056	TCTCTATGAATATCTGCTTC TGG	4	+	Intergenic	sc-416795_A	PAM_left_CCN
6	74262416	74262450	6:74262416-74262450		0		A01182:91:HCWWMDSX3:4:1402:32994:13416	1	+	Inf	480919	TCTCTATGAATATCTGCTTC TGG	4	+	Intergenic	sc-416795_A	PAM_left_CCN
6	74495357	74495390	6:74495357-74495390	A01182:91:HCWWMDSX3:4:1406:32994:18176	1	+		0		-Inf	247978	TCTCTATGAATATCTGCTTC TGG	4	+	Intergenic	sc-416795_A	PAM_left_CCN
6	74513225	74513310	6:74513225-74513310	A01182:91:HCWWMDSX3:4:2604:32940:35023	1	-		0		-Inf	230110	TCTCTATGAATATCTGCTTC TGG	4	+	Intergenic	sc-416795_A	PAM_left_CCN
6	75054968	75055020	6:75054968-75055020		0		A01182:91:HCWWMDSX3:4:2502:32940:20525	1	-	Inf	-311633	TCTCTATGAATATCTGCTTC TGG	4	+	Intergenic	sc-416795_A	PAM_left_CCN
6	75665205	75665250	6:75665205-75665250	A01182:91:HCWWMDSX3:4:2102:32940:29857	1	-		0		-Inf	291279	TCTTTTCTTCTTTAGTAGTC TGG	4	+	Intronic	sc-416795_C	PAM_left_CCN
6	76186413	76186515	6:76186413-76186515	A01182:91:HCWWMDSX3:4:1401:32985:34757	1	-		0		-Inf	-229929	TCTTTTCTTCTTTAGTAGTC TGG	4	+	Intronic	sc-416795_C	PAM_left_CCN
6	76193630	76193715	6:76193630-76193715	A01182:91:HCWWMDSX3:4:2604:32940:35023	1	-		0		-Inf	-237146	TCTTTTCTTCTTTAGTAGTC TGG	4	+	Intronic	sc-416795_C	PAM_left_CCN
6	76526121	76526223	6:76526121-76526223	A01182:91:HCWWMDSX3:4:2406:32940:26663	1	-		0		-Inf	-569637	TCTTTTCTTCTTTAGTAGTC TGG	4	+	Intronic	sc-416795_C	PAM_left_CCN
6	76562395	76562442	6:76562395-76562442		0		A01182:91:HCWWMDSX3:4:2503:32949:20165	1	+	Inf	-605911	TCTTTTCTTCTTTAGTAGTC TGG	4	+	Intronic	sc-416795_C	PAM_left_CCN
6	77697376	77697410	6:77697376-77697410	A01182:91:HCWWMDSX3:4:2201:32949:17973	1	+		0		-Inf	-1740892	TCTTTTCTTCTTTAGTAGTC TGG	4	+	Intronic	sc-416795_C	PAM_left_CCN
6	77865001	77865053	6:77865001-77865053	A01182:91:HCWWMDSX3:4:1109:33003:2942	1	-		0		-Inf	-1908517	TCTTTTCTTCTTTAGTAGTC TGG	4	+	Intronic	sc-416795_C	PAM_left_CCN
6	78232500	78232566	6:78232500-78232566	A01182:91:HCWWMDSX3:4:2301:32949:23359	1	-		0		-Inf	1954924	GTATTCTAACTCAGTAGAGA GGG	4	+	Intronic	sc-416795_C	PAM_right_NGG
6	78472663	78472715	6:78472663-78472715	A01182:91:HCWWMDSX3:4:2604:32940:35023	1	-		0		-Inf	1714761	GTATTCTAACTCAGTAGAGA GGG	4	+	Intronic	sc-416795_C	PAM_right_NGG
6	78665967	78666050	6:78665967-78666050	A01182:91:HCWWMDSX3:4:1401:32985:34757	1	-		0		-Inf	1521457	GTATTCTAACTCAGTAGAGA GGG	4	+	Intronic	sc-416795_C	PAM_right_NGG
6	78763471	78763523	6:78763471-78763523	A01182:91:HCWWMDSX3:4:2604:32940:35023	1	-		0		-Inf	1423953	GTATTCTAACTCAGTAGAGA GGG	4	+	Intronic	sc-416795_C	PAM_right_NGG
6	79454918	79454955	6:79454918-79454955	A01182:91:HCWWMDSX3:4:2202:32958:14982	1	+		0		-Inf	732506	GTATTCTAACTCAGTAGAGA GGG	4	+	Intronic	sc-416795_C	PAM_right_NGG
6	79843992	79844056	6:79843992-79844056	A01182:91:HCWWMDSX3:4:2301:32949:23359	1	+		0		-Inf	343432	GTATTCTAACTCAGTAGAGA GGG	4	+	Intronic	sc-416795_C	PAM_right_NGG
6	80653237	80653286	6:80653237-80653286		0		A01182:91:HCWWMDSX3:4:2503:32949:20165	1	-	Inf	127870	GAAAGACTTATTCATACAGA TGG	4	+	Intergenic	sc-416795_A	PAM_right_NGG
6	80773635	80773699	6:80773635-80773699	A01182:91:HCWWMDSX3:4:2301:32949:23359	1	+		0		-Inf	7472	GAAAGACTTATTCATACAGA TGG	4	+	Intergenic	sc-416795_A	PAM_right_NGG
6	81002034	81002137	6:81002034-81002137	A01182:91:HCWWMDSX3:4:2455:29496:19445,A01182:91:HCWWMDSX3:4:2455:29631:19836	2	+,+		0		-Inf	-194354	GAATAACCTAATCACACCGA AGG	4	+	Intergenic	sc-416795_A	PAM_right_NGG
6	81106561	81106623	6:81106561-81106623	A01182:91:HCWWMDSX3:4:2102:32940:29857	1	+		0		-Inf	-298881	GAATAACCTAATCACACCGA AGG	4	+	Intergenic	sc-416795_A	PAM_right_NGG
6	81123468	81123501	6:81123468-81123501	A01182:91:HCWWMDSX3:4:1406:32994:18176	1	+		0		-Inf	-315788	GAATAACCTAATCACACCGA AGG	4	+	Intergenic	sc-416795_A	PAM_right_NGG
6	81198307	81198389	6:81198307-81198389	A01182:91:HCWWMDSX3:4:2102:32940:29857	1	+		0		-Inf	-390627	GAATAACCTAATCACACCGA AGG	4	+	Intergenic	sc-416795_A	PAM_right_NGG
6	81239836	81239869	6:81239836-81239869	A01182:91:HCWWMDSX3:4:1406:32994:18176	1	+		0		-Inf	-432156	GAATAACCTAATCACACCGA AGG	4	+	Intergenic	sc-416795_A	PAM_right_NGG
6	81431063	81431096	6:81431063-81431096	A01182:91:HCWWMDSX3:4:1406:32994:18176	1	+		0		-Inf	-623383	GAATAACCTAATCACACCGA AGG	4	+	Intergenic	sc-416795_A	PAM_right_NGG
6	81470922	81471002	6:81470922-81471002	A01182:91:HCWWMDSX3:4:1109:33003:2942	1	-		0		-Inf	-663242	GAATAACCTAATCACACCGA AGG	4	+	Intergenic	sc-416795_A	PAM_right_NGG
6	81663564	81663649	6:81663564-81663649	A01182:91:HCWWMDSX3:4:2604:32940:35023	1	+		0		-Inf	-855884	GAATAACCTAATCACACCGA AGG	4	+	Intergenic	sc-416795_A	PAM_right_NGG
6	81916875	81916909	6:81916875-81916909		0		A01182:91:HCWWMDSX3:4:1402:32994:13416	1	-	Inf	-1109195	GAATAACCTAATCACACCGA AGG	4	+	Intergenic	sc-416795_A	PAM_right_NGG
6	82156989	82157093	6:82156989-82157093	A01182:91:HCWWMDSX3:4:1401:32985:34757	1	+		0		-Inf	-1349309	GAATAACCTAATCACACCGA AGG	4	+	Intergenic	sc-416795_A	PAM_right_NGG
6	82380941	82381083	6:82380941-82381083	A01182:91:HCWWMDSX3:4:2214:1090:4069,A01182:91:HCWWMDSX3:4:1414:22742:14137	2	+,-		0		-Inf	-1573261	GAATAACCTAATCACACCGA AGG	4	+	Intergenic	sc-416795_A	PAM_right_NGG
6	82392577	82392659	6:82392577-82392659	A01182:91:HCWWMDSX3:4:1109:33003:2942	1	+		0		-Inf	-1584897	GAATAACCTAATCACACCGA AGG	4	+	Intergenic	sc-416795_A	PAM_right_NGG
6	83541638	83541671	6:83541638-83541671	A01182:91:HCWWMDSX3:4:1406:32994:18176	1	+		0		-Inf	-2733958	GAATAACCTAATCACACCGA AGG	4	+	Intergenic	sc-416795_A	PAM_right_NGG
6	84629122	84629204	6:84629122-84629204	A01182:91:HCWWMDSX3:4:1109:33003:2942	1	-		0		-Inf	2656412	TTGGTATGAATATGTCAGTC TGG	4	-	Intronic	sc-416795_A	PAM_left_CCN
6	84865494	84865577	6:84865494-84865577	A01182:91:HCWWMDSX3:4:1401:32985:34757	1	+		0		-Inf	2420040	TTGGTATGAATATGTCAGTC TGG	4	-	Intronic	sc-416795_A	PAM_left_CCN
6	85174152	85174189	6:85174152-85174189	A01182:91:HCWWMDSX3:4:2202:32958:14982	1	+		0		-Inf	2111382	TTGGTATGAATATGTCAGTC TGG	4	-	Intronic	sc-416795_A	PAM_left_CCN
6	85302520	85302603	6:85302520-85302603	A01182:91:HCWWMDSX3:4:1401:32985:34757	1	-		0		-Inf	1983014	TTGGTATGAATATGTCAGTC TGG	4	-	Intronic	sc-416795_A	PAM_left_CCN
6	85562772	85562824	6:85562772-85562824	A01182:91:HCWWMDSX3:4:2301:32949:23359	1	-		0		-Inf	1722762	TTGGTATGAATATGTCAGTC TGG	4	-	Intronic	sc-416795_A	PAM_left_CCN
6	85620116	85620258	6:85620116-85620258	A01182:91:HCWWMDSX3:4:1248:22616:2707	1	+		0		-Inf	1665418	TTGGTATGAATATGTCAGTC TGG	4	-	Intronic	sc-416795_A	PAM_left_CCN
6	85642853	85642980	6:85642853-85642980	A01182:91:HCWWMDSX3:4:2561:13494:12524	1	-		0		-Inf	1642681	TTGGTATGAATATGTCAGTC TGG	4	-	Intronic	sc-416795_A	PAM_left_CCN
6	85717011	85717096	6:85717011-85717096	A01182:91:HCWWMDSX3:4:2604:32940:35023	1	+		0		-Inf	1568523	TTGGTATGAATATGTCAGTC TGG	4	-	Intronic	sc-416795_A	PAM_left_CCN
6	86024650	86024732	6:86024650-86024732	A01182:91:HCWWMDSX3:4:1109:33003:2942	1	+		0		-Inf	1260884	TTGGTATGAATATGTCAGTC TGG	4	-	Intronic	sc-416795_A	PAM_left_CCN
6	86603757	86603798	6:86603757-86603798		0		A01182:91:HCWWMDSX3:4:2503:32949:20165	1	-	Inf	681777	TTGGTATGAATATGTCAGTC TGG	4	-	Intronic	sc-416795_A	PAM_left_CCN
6	86843140	86843192	6:86843140-86843192	A01182:91:HCWWMDSX3:4:2604:32940:35023	1	+		0		-Inf	442394	TTGGTATGAATATGTCAGTC TGG	4	-	Intronic	sc-416795_A	PAM_left_CCN
6	86924077	86924159	6:86924077-86924159	A01182:91:HCWWMDSX3:4:1109:33003:2942	1	-		0		-Inf	361457	TTGGTATGAATATGTCAGTC TGG	4	-	Intronic	sc-416795_A	PAM_left_CCN
6	87304044	87304078	6:87304044-87304078	A01182:91:HCWWMDSX3:4:2201:32949:17973	1	-		0		-Inf	-18510	TTGGTATGAATATGTCAGTC TGG	4	-	Intronic	sc-416795_A	PAM_left_CCN
6	87658373	87658435	6:87658373-87658435	A01182:91:HCWWMDSX3:4:2102:32940:29857	1	-		0		-Inf	-372839	TTGGTATGAATATGTCAGTC TGG	4	-	Intronic	sc-416795_A	PAM_left_CCN
6	87902140	87902192	6:87902140-87902192	A01182:91:HCWWMDSX3:4:2301:32949:23359	1	+		0		-Inf	-616606	TTGGTATGAATATGTCAGTC TGG	4	-	Intronic	sc-416795_A	PAM_left_CCN
6	88041070	88041159	6:88041070-88041159		0		A01182:91:HCWWMDSX3:4:2333:29821:23202	1	+	Inf	565709	GAAGCACAAATTCATACTAA GGG	4	+	Intergenic	sc-416795_A	PAM_right_NGG
6	92491588	92491622	6:92491588-92491622		0		A01182:91:HCWWMDSX3:4:1104:32967:34287	1	+	Inf	794404	GAATTCTAACACAGAAAACA TGG	4	+	Intronic	sc-416795_C	PAM_right_NGG
6	92879942	92879976	6:92879942-92879976		0		A01182:91:HCWWMDSX3:4:2402:32958:13761	1	-	Inf	406050	GAATTCTAACACAGAAAACA TGG	4	+	Intronic	sc-416795_C	PAM_right_NGG
6	93545864	93545946	6:93545864-93545946	A01182:91:HCWWMDSX3:4:1401:32985:34757	1	-		0		-Inf	-259872	GAATTCTAACACAGAAAACA TGG	4	+	Intronic	sc-416795_C	PAM_right_NGG
6	94585809	94585843	6:94585809-94585843		0		A01182:91:HCWWMDSX3:4:2601:32931:2785	1	-	Inf	-1299817	GAATTCTAACACAGAAAACA TGG	4	+	Intronic	sc-416795_C	PAM_right_NGG
6	94760776	94760810	6:94760776-94760810	A01182:91:HCWWMDSX3:4:2201:32949:17973	1	-		0		-Inf	-1474784	GAATTCTAACACAGAAAACA TGG	4	+	Intronic	sc-416795_C	PAM_right_NGG
6	95193272	95193309	6:95193272-95193309	A01182:91:HCWWMDSX3:4:2202:32958:14982	1	-		0		-Inf	-1907280	GAATTCTAACACAGAAAACA TGG	4	+	Intronic	sc-416795_C	PAM_right_NGG
6	95303415	95303497	6:95303415-95303497	A01182:91:HCWWMDSX3:4:1405:32994:27195	1	-		0		-Inf	-2017423	GAATTCTAACACAGAAAACA TGG	4	+	Intronic	sc-416795_C	PAM_right_NGG
6	95457692	95457776	6:95457692-95457776	A01182:91:HCWWMDSX3:4:2604:32940:35023	1	-		0		-Inf	-2171700	GAATTCTAACACAGAAAACA TGG	4	+	Intronic	sc-416795_C	PAM_right_NGG
6	96920461	96920600	6:96920461-96920600	A01182:91:HCWWMDSX3:4:1513:18493:15859	1	-		0		-Inf	3121539	TCTTTTCTTCTTTAGTAGTC TGG	4	-	Intergenic	sc-416795_C	PAM_left_CCN
6	97542169	97542253	6:97542169-97542253		0		A01182:91:HCWWMDSX3:4:2560:12798:5713,A01182:91:HCWWMDSX3:4:2560:13602:5729	2	-,-	Inf	2499831	TCTTTTCTTCTTTAGTAGTC TGG	4	-	Intergenic	sc-416795_C	PAM_left_CCN
6	98053337	98053438	6:98053337-98053438	A01182:91:HCWWMDSX3:4:2301:32949:23359	1	-		0		-Inf	1988663	TCTTTTCTTCTTTAGTAGTC TGG	4	-	Intergenic	sc-416795_C	PAM_left_CCN
6	98393630	98393712	6:98393630-98393712	A01182:91:HCWWMDSX3:4:1109:33003:2942	1	-		0		-Inf	1648370	TCTTTTCTTCTTTAGTAGTC TGG	4	-	Intergenic	sc-416795_C	PAM_left_CCN
6	98481686	98481720	6:98481686-98481720		0		A01182:91:HCWWMDSX3:4:1402:32994:13416	1	+	Inf	1560314	TCTTTTCTTCTTTAGTAGTC TGG	4	-	Intergenic	sc-416795_C	PAM_left_CCN
6	99088745	99088790	6:99088745-99088790	A01182:91:HCWWMDSX3:4:1405:32994:27195	1	+		0		-Inf	953255	TCTTTTCTTCTTTAGTAGTC TGG	4	-	Intergenic	sc-416795_C	PAM_left_CCN
6	99452806	99452889	6:99452806-99452889	A01182:91:HCWWMDSX3:4:1401:32985:34757	1	+		0		-Inf	589194	TCTTTTCTTCTTTAGTAGTC TGG	4	-	Intergenic	sc-416795_C	PAM_left_CCN
6	99795006	99795148	6:99795006-99795148	A01182:91:HCWWMDSX3:4:1335:29613:17832	1	-		0		-Inf	246994	TCTTTTCTTCTTTAGTAGTC TGG	4	-	Intergenic	sc-416795_C	PAM_left_CCN
6	99928999	99929080	6:99928999-99929080	A01182:91:HCWWMDSX3:4:1109:33003:2942	1	+		0		-Inf	113001	TCTTTTCTTCTTTAGTAGTC TGG	4	-	Intergenic	sc-416795_C	PAM_left_CCN
6	99970364	99970398	6:99970364-99970398		0		A01182:91:HCWWMDSX3:4:1402:32994:13416	1	-	Inf	71636	TCTTTTCTTCTTTAGTAGTC TGG	4	-	Intergenic	sc-416795_C	PAM_left_CCN
6	100908344	100908377	6:100908344-100908377	A01182:91:HCWWMDSX3:4:1406:32994:18176	1	+		0		-Inf	-866344	TCTTTTCTTCTTTAGTAGTC TGG	4	-	Intergenic	sc-416795_C	PAM_left_CCN
6	101066996	101067030	6:101066996-101067030		0		A01182:91:HCWWMDSX3:4:2402:32958:13761	1	+	Inf	-1024996	TCTTTTCTTCTTTAGTAGTC TGG	4	-	Intergenic	sc-416795_C	PAM_left_CCN
6	101141843	101141877	6:101141843-101141877		0		A01182:91:HCWWMDSX3:4:2206:32967:2378	1	+	Inf	-1099843	TCTTTTCTTCTTTAGTAGTC TGG	4	-	Intergenic	sc-416795_C	PAM_left_CCN
6	101193605	101193657	6:101193605-101193657	A01182:91:HCWWMDSX3:4:2604:32940:35023	1	-		0		-Inf	-1151605	TCTTTTCTTCTTTAGTAGTC TGG	4	-	Intergenic	sc-416795_C	PAM_left_CCN
6	101214227	101214323	6:101214227-101214323	A01182:91:HCWWMDSX3:4:1456:10294:34256	1	+		0		-Inf	-1172227	TCTTTTCTTCTTTAGTAGTC TGG	4	-	Intergenic	sc-416795_C	PAM_left_CCN
6	101246579	101246675	6:101246579-101246675	A01182:91:HCWWMDSX3:4:1456:10294:34256	1	+		0		-Inf	-1204579	TCTTTTCTTCTTTAGTAGTC TGG	4	-	Intergenic	sc-416795_C	PAM_left_CCN
6	101636107	101636213	6:101636107-101636213	A01182:91:HCWWMDSX3:4:1401:32985:34757	1	+		0		-Inf	988298	CGGAAATAGGAGTAATTGAT GGG	4	-	Intergenic	sc-416795_B	PAM_left_CCN
6	102259628	102259710	6:102259628-102259710		0		A01182:91:HCWWMDSX3:4:2303:32949:22733	1	-	Inf	364777	CGGAAATAGGAGTAATTGAT GGG	4	-	Intergenic	sc-416795_B	PAM_left_CCN
6	103557544	103557618	6:103557544-103557618	A01182:91:HCWWMDSX3:4:2530:21793:3912	1	-		0		-Inf	-933139	CGGAAATAGGAGTAATTGAT GGG	4	-	Intergenic	sc-416795_B	PAM_left_CCN
6	103917767	103917869	6:103917767-103917869	A01182:91:HCWWMDSX3:4:2406:32940:26663	1	-		0		-Inf	-1293362	CGGAAATAGGAGTAATTGAT GGG	4	-	Intergenic	sc-416795_B	PAM_left_CCN
6	104062834	104062917	6:104062834-104062917	A01182:91:HCWWMDSX3:4:1401:32985:34757	1	+		0		-Inf	-1438429	CGGAAATAGGAGTAATTGAT GGG	4	-	Intergenic	sc-416795_B	PAM_left_CCN
6	104492276	104492310	6:104492276-104492310	A01182:91:HCWWMDSX3:4:2201:32949:17973	1	-		0		-Inf	-1867871	CGGAAATAGGAGTAATTGAT GGG	4	-	Intergenic	sc-416795_B	PAM_left_CCN
6	104823206	104823255	6:104823206-104823255	A01182:91:HCWWMDSX3:4:2301:32949:23359	1	+		0		-Inf	-2198801	CGGAAATAGGAGTAATTGAT GGG	4	-	Intergenic	sc-416795_B	PAM_left_CCN
6	105172795	105172828	6:105172795-105172828	A01182:91:HCWWMDSX3:4:1406:32994:18176	1	-		0		-Inf	-2548390	CGGAAATAGGAGTAATTGAT GGG	4	-	Intergenic	sc-416795_B	PAM_left_CCN
6	105300095	105300129	6:105300095-105300129		0		A01182:91:HCWWMDSX3:4:1104:32967:34287	1	+	Inf	-2675690	CGGAAATAGGAGTAATTGAT GGG	4	-	Intergenic	sc-416795_B	PAM_left_CCN
6	106326295	106326377	6:106326295-106326377	A01182:91:HCWWMDSX3:4:1405:32994:27195	1	+		0		-Inf	1668232	TTGGTGTGAGTATATTCTTC AGG	4	+	Intergenic	sc-416795_A	PAM_left_CCN
6	106416435	106416577	6:106416435-106416577	A01182:91:HCWWMDSX3:4:2633:31204:31767,A01182:91:HCWWMDSX3:4:1209:15944:25504,A01182:91:HCWWMDSX3:4:1209:15926:25629	3	+,-,-	A01182:91:HCWWMDSX3:4:1664:11523:35446	1	-	-158496250072116	1578092	TTGGTGTGAGTATATTCTTC AGG	4	+	Intergenic	sc-416795_A	PAM_left_CCN
6	106647490	106647537	6:106647490-106647537	A01182:91:HCWWMDSX3:4:2102:32940:29857	1	-		0		-Inf	1347037	TTGGTGTGAGTATATTCTTC AGG	4	+	Intergenic	sc-416795_A	PAM_left_CCN
6	107166579	107166631	6:107166579-107166631	A01182:91:HCWWMDSX3:4:1405:32994:27195	1	-		0		-Inf	827948	TTGGTGTGAGTATATTCTTC AGG	4	+	Intergenic	sc-416795_A	PAM_left_CCN
6	107181625	107181726	6:107181625-107181726	A01182:91:HCWWMDSX3:4:2301:32949:23359	1	+		0		-Inf	812902	TTGGTGTGAGTATATTCTTC AGG	4	+	Intergenic	sc-416795_A	PAM_left_CCN
6	107853152	107853207	6:107853152-107853207		0		A01182:91:HCWWMDSX3:4:2601:32931:2785	1	-	Inf	141375	TTGGTGTGAGTATATTCTTC AGG	4	+	Intergenic	sc-416795_A	PAM_left_CCN
6	108449901	108449984	6:108449901-108449984	A01182:91:HCWWMDSX3:4:1401:32985:34757	1	-		0		-Inf	-455374	TTGGTGTGAGTATATTCTTC AGG	4	+	Intergenic	sc-416795_A	PAM_left_CCN
6	108515420	108515502	6:108515420-108515502	A01182:91:HCWWMDSX3:4:1109:33003:2942	1	-		0		-Inf	-520893	TTGGTGTGAGTATATTCTTC AGG	4	+	Intergenic	sc-416795_A	PAM_left_CCN
6	109801271	109801308	6:109801271-109801308	A01182:91:HCWWMDSX3:4:2202:32958:14982	1	-		0		-Inf	-1806744	TTGGTGTGAGTATATTCTTC AGG	4	+	Intergenic	sc-416795_A	PAM_left_CCN
6	109861434	109861481	6:109861434-109861481		0		A01182:91:HCWWMDSX3:4:2503:32949:20165	1	-	Inf	-1866907	TTGGTGTGAGTATATTCTTC AGG	4	+	Intergenic	sc-416795_A	PAM_left_CCN
6	109886417	109886559	6:109886417-109886559	A01182:91:HCWWMDSX3:4:1558:18222:12383,A01182:91:HCWWMDSX3:4:2569:8422:22091,A01182:91:HCWWMDSX3:4:1562:18846:10113	3	+,+,-		0		-Inf	-1891890	TTGGTGTGAGTATATTCTTC AGG	4	+	Intergenic	sc-416795_A	PAM_left_CCN
6	111622178	111622230	6:111622178-111622230	A01182:91:HCWWMDSX3:4:2301:32949:23359	1	-		0		-Inf	-3627651	TTGGTGTGAGTATATTCTTC AGG	4	+	Intergenic	sc-416795_A	PAM_left_CCN
6	111818657	111818799	6:111818657-111818799		0		A01182:91:HCWWMDSX3:4:2256:6768:23797	1	+	Inf	-3824130	TTGGTGTGAGTATATTCTTC AGG	4	+	Intergenic	sc-416795_A	PAM_left_CCN
6	111906105	111906139	6:111906105-111906139	A01182:91:HCWWMDSX3:4:2201:32949:17973	1	+		0		-Inf	-3911578	TTGGTGTGAGTATATTCTTC AGG	4	+	Intergenic	sc-416795_A	PAM_left_CCN
6	112048986	112049020	6:112048986-112049020	A01182:91:HCWWMDSX3:4:1106:32994:25316	1	-		0		-Inf	-4054459	TTGGTGTGAGTATATTCTTC AGG	4	+	Intergenic	sc-416795_A	PAM_left_CCN
6	112923891	112923936	6:112923891-112923936	A01182:91:HCWWMDSX3:4:1405:32994:27195	1	-		0		-Inf	-4929364	TTGGTGTGAGTATATTCTTC AGG	4	+	Intergenic	sc-416795_A	PAM_left_CCN
6	115080444	115080493	6:115080444-115080493	A01182:91:HCWWMDSX3:4:2406:32940:26663	1	-		0		-Inf	4264379	AAAGAACATTTTCATATTGA TGG	4	-	Intronic	sc-416795_A	PAM_right_NGG
6	115579449	115579534	6:115579449-115579534	A01182:91:HCWWMDSX3:4:2604:32940:35023	1	+		0		-Inf	3765374	AAAGAACATTTTCATATTGA TGG	4	-	Intronic	sc-416795_A	PAM_right_NGG
6	115962915	115962949	6:115962915-115962949	A01182:91:HCWWMDSX3:4:2201:32949:17973	1	-		0		-Inf	3381908	AAAGAACATTTTCATATTGA TGG	4	-	Intronic	sc-416795_A	PAM_right_NGG
6	116081143	116081285	6:116081143-116081285	A01182:91:HCWWMDSX3:4:2364:18069:2566,A01182:91:HCWWMDSX3:4:1617:1199:17691	2	+,-		0		-Inf	3263680	AAAGAACATTTTCATATTGA TGG	4	-	Intronic	sc-416795_A	PAM_right_NGG
6	116409295	116409377	6:116409295-116409377	A01182:91:HCWWMDSX3:4:2102:32940:29857	1	+		0		-Inf	2935528	AAAGAACATTTTCATATTGA TGG	4	-	Intronic	sc-416795_A	PAM_right_NGG
6	117098380	117098414	6:117098380-117098414	A01182:91:HCWWMDSX3:4:2201:32949:17973	1	+		0		-Inf	2246443	AAAGAACATTTTCATATTGA TGG	4	-	Intronic	sc-416795_A	PAM_right_NGG
6	117250102	117250187	6:117250102-117250187	A01182:91:HCWWMDSX3:4:2604:32940:35023	1	-		0		-Inf	2094721	AAAGAACATTTTCATATTGA TGG	4	-	Intronic	sc-416795_A	PAM_right_NGG
6	118939058	118939099	6:118939058-118939099	A01182:91:HCWWMDSX3:4:1401:32985:34757	1	-		0		-Inf	405765	AAAGAACATTTTCATATTGA TGG	4	-	Intronic	sc-416795_A	PAM_right_NGG
6	120364708	120364742	6:120364708-120364742	A01182:91:HCWWMDSX3:4:2201:32949:17973	1	-		0		-Inf	-1019885	AAAGAACATTTTCATATTGA TGG	4	-	Intronic	sc-416795_A	PAM_right_NGG
6	120728794	120728879	6:120728794-120728879	A01182:91:HCWWMDSX3:4:2604:32940:35023	1	-		0		-Inf	-1383971	AAAGAACATTTTCATATTGA TGG	4	-	Intronic	sc-416795_A	PAM_right_NGG
6	120806180	120806241	6:120806180-120806241	A01182:91:HCWWMDSX3:4:2102:32940:29857	1	-		0		-Inf	-1461357	AAAGAACATTTTCATATTGA TGG	4	-	Intronic	sc-416795_A	PAM_right_NGG
6	120924922	120924967	6:120924922-120924967		0		A01182:91:HCWWMDSX3:4:2503:32949:20165	1	+	Inf	-1580099	AAAGAACATTTTCATATTGA TGG	4	-	Intronic	sc-416795_A	PAM_right_NGG
6	120930565	120930612	6:120930565-120930612		0		A01182:91:HCWWMDSX3:4:2503:32949:20165	1	+	Inf	-1585742	AAAGAACATTTTCATATTGA TGG	4	-	Intronic	sc-416795_A	PAM_right_NGG
6	121374323	121374427	6:121374323-121374427	A01182:91:HCWWMDSX3:4:1401:32985:34757	1	+		0		-Inf	-2029500	AAAGAACATTTTCATATTGA TGG	4	-	Intronic	sc-416795_A	PAM_right_NGG
6	121708722	121708787	6:121708722-121708787	A01182:91:HCWWMDSX3:4:1401:32985:34757	1	+		0		-Inf	-2363899	AAAGAACATTTTCATATTGA TGG	4	-	Intronic	sc-416795_A	PAM_right_NGG
6	123246971	123247005	6:123246971-123247005		0		A01182:91:HCWWMDSX3:4:2402:32958:13761	1	+	Inf	-3902148	AAAGAACATTTTCATATTGA TGG	4	-	Intronic	sc-416795_A	PAM_right_NGG
6	123379833	123379975	6:123379833-123379975	A01182:91:HCWWMDSX3:4:1649:26729:10300,A01182:91:HCWWMDSX3:4:2348:10981:29872,A01182:91:HCWWMDSX3:4:2265:6786:12117,A01182:91:HCWWMDSX3:4:1276:27661:10942	4	+,-,+,-		0		-Inf	-4035010	AAAGAACATTTTCATATTGA TGG	4	-	Intronic	sc-416795_A	PAM_right_NGG
6	123402966	123403108	6:123402966-123403108	A01182:91:HCWWMDSX3:4:2645:20455:32659	1	-		0		-Inf	-4058143	AAAGAACATTTTCATATTGA TGG	4	-	Intronic	sc-416795_A	PAM_right_NGG
6	123463153	123463255	6:123463153-123463255	A01182:91:HCWWMDSX3:4:2406:32940:26663	1	-		0		-Inf	-4118330	AAAGAACATTTTCATATTGA TGG	4	-	Intronic	sc-416795_A	PAM_right_NGG
6	123587862	123587909	6:123587862-123587909		0		A01182:91:HCWWMDSX3:4:2503:32949:20165	1	-	Inf	-4243039	AAAGAACATTTTCATATTGA TGG	4	-	Intronic	sc-416795_A	PAM_right_NGG
6	123831694	123831756	6:123831694-123831756	A01182:91:HCWWMDSX3:4:2102:32940:29857	1	+		0		-Inf	-4486871	AAAGAACATTTTCATATTGA TGG	4	-	Intronic	sc-416795_A	PAM_right_NGG
6	124709991	124710073	6:124709991-124710073	A01182:91:HCWWMDSX3:4:1109:33003:2942	1	+		0		-Inf	-5365168	AAAGAACATTTTCATATTGA TGG	4	-	Intronic	sc-416795_A	PAM_right_NGG
6	125065025	125065072	6:125065025-125065072	A01182:91:HCWWMDSX3:4:1405:32994:27195	1	+		0		-Inf	-5720202	AAAGAACATTTTCATATTGA TGG	4	-	Intronic	sc-416795_A	PAM_right_NGG
6	125272692	125272834	6:125272692-125272834	A01182:91:HCWWMDSX3:4:2645:16025:28119,A01182:91:HCWWMDSX3:4:1538:21025:29105,A01182:91:HCWWMDSX3:4:2171:29649:2425,A01182:91:HCWWMDSX3:4:1317:6488:33677,A01182:91:HCWWMDSX3:4:1317:6370:33692	5	+,-,-,-,-		0		-Inf	-5927869	AAAGAACATTTTCATATTGA TGG	4	-	Intronic	sc-416795_A	PAM_right_NGG
6	125386495	125386599	6:125386495-125386599	A01182:91:HCWWMDSX3:4:1401:32985:34757	1	-		0		-Inf	-6041672	AAAGAACATTTTCATATTGA TGG	4	-	Intronic	sc-416795_A	PAM_right_NGG
6	126729161	126729213	6:126729161-126729213	A01182:91:HCWWMDSX3:4:1109:33003:2942	1	-		0		-Inf	5159807	CAGAAAGAGGGAAAAGTTCT GGG	4	-	Intronic	sc-416795_B	PAM_left_CCN
6	126761278	126761420	6:126761278-126761420	A01182:91:HCWWMDSX3:4:1167:32940:28604	1	+		0		-Inf	5127690	CAGAAAGAGGGAAAAGTTCT GGG	4	-	Intronic	sc-416795_B	PAM_left_CCN
6	126979339	126979441	6:126979339-126979441	A01182:91:HCWWMDSX3:4:2406:32940:26663	1	+		0		-Inf	4909629	CAGAAAGAGGGAAAAGTTCT GGG	4	-	Intronic	sc-416795_B	PAM_left_CCN
6	127423618	127423670	6:127423618-127423670	A01182:91:HCWWMDSX3:4:1405:32994:27195	1	-		0		-Inf	4465350	CAGAAAGAGGGAAAAGTTCT GGG	4	-	Intronic	sc-416795_B	PAM_left_CCN
6	127596060	127596142	6:127596060-127596142	A01182:91:HCWWMDSX3:4:1109:33003:2942	1	-		0		-Inf	4292908	CAGAAAGAGGGAAAAGTTCT GGG	4	-	Intronic	sc-416795_B	PAM_left_CCN
6	127614732	127614874	6:127614732-127614874	A01182:91:HCWWMDSX3:4:1122:15908:3458,A01182:91:HCWWMDSX3:4:1454:15311:32080	2	-,-		0		-Inf	4274236	CAGAAAGAGGGAAAAGTTCT GGG	4	-	Intronic	sc-416795_B	PAM_left_CCN
6	128272988	128273071	6:128272988-128273071	A01182:91:HCWWMDSX3:4:1401:32985:34757	1	+		0		-Inf	3615980	CAGAAAGAGGGAAAAGTTCT GGG	4	-	Intronic	sc-416795_B	PAM_left_CCN
6	128548687	128548727	6:128548687-128548727	A01182:91:HCWWMDSX3:4:1405:32994:27195	1	+		0		-Inf	3340281	CAGAAAGAGGGAAAAGTTCT GGG	4	-	Intronic	sc-416795_B	PAM_left_CCN
6	128835241	128835324	6:128835241-128835324	A01182:91:HCWWMDSX3:4:1401:32985:34757	1	+		0		-Inf	3053727	CAGAAAGAGGGAAAAGTTCT GGG	4	-	Intronic	sc-416795_B	PAM_left_CCN
6	129716252	129716286	6:129716252-129716286		0		A01182:91:HCWWMDSX3:4:1203:32994:13322	1	-	Inf	2172716	CAGAAAGAGGGAAAAGTTCT GGG	4	-	Intronic	sc-416795_B	PAM_left_CCN
6	131089242	131089322	6:131089242-131089322	A01182:91:HCWWMDSX3:4:1109:33003:2942	1	-		0		-Inf	799726	CAGAAAGAGGGAAAAGTTCT GGG	4	-	Intronic	sc-416795_B	PAM_left_CCN
6	131092097	131092180	6:131092097-131092180	A01182:91:HCWWMDSX3:4:1401:32985:34757	1	+		0		-Inf	796871	CAGAAAGAGGGAAAAGTTCT GGG	4	-	Intronic	sc-416795_B	PAM_left_CCN
6	131154092	131154147	6:131154092-131154147		0		A01182:91:HCWWMDSX3:4:2601:32931:2785	1	-	Inf	734876	CAGAAAGAGGGAAAAGTTCT GGG	4	-	Intronic	sc-416795_B	PAM_left_CCN
6	133518916	133518998	6:133518916-133518998	A01182:91:HCWWMDSX3:4:1109:33003:2942	1	-		0		-Inf	-1629948	CAGAAAGAGGGAAAAGTTCT GGG	4	-	Intronic	sc-416795_B	PAM_left_CCN
6	133519015	133519049	6:133519015-133519049	A01182:91:HCWWMDSX3:4:2201:32949:17973	1	-		0		-Inf	-1630047	CAGAAAGAGGGAAAAGTTCT GGG	4	-	Intronic	sc-416795_B	PAM_left_CCN
6	133805630	133805679	6:133805630-133805679	A01182:91:HCWWMDSX3:4:2301:32949:23359	1	+		0		-Inf	1728895	TATTTTCTGTGTTATAAGAA TGG	4	-	Intergenic	sc-416795_C	PAM_left_CCN
6	133851251	133851393	6:133851251-133851393	A01182:91:HCWWMDSX3:4:2167:10420:36385	1	+		0		-Inf	1683274	TATTTTCTGTGTTATAAGAA TGG	4	-	Intergenic	sc-416795_C	PAM_left_CCN
6	136401540	136401573	6:136401540-136401573	A01182:91:HCWWMDSX3:4:1406:32994:18176	1	-		0		-Inf	-867015	TATTTTCTGTGTTATAAGAA TGG	4	-	Intergenic	sc-416795_C	PAM_left_CCN
6	137066974	137067019	6:137066974-137067019		0		A01182:91:HCWWMDSX3:4:2503:32949:20165	1	-	Inf	805277	GATGCACATATTCTTACCCA AGG	4	-	Intronic	sc-416795_A	PAM_right_NGG
6	137140877	137140922	6:137140877-137140922	A01182:91:HCWWMDSX3:4:1405:32994:27195	1	-		0		-Inf	731374	GATGCACATATTCTTACCCA AGG	4	-	Intronic	sc-416795_A	PAM_right_NGG
6	137605142	137605283	6:137605142-137605283	A01182:91:HCWWMDSX3:4:2325:25708:1986,A01182:91:HCWWMDSX3:4:2325:25238:2425	2	-,-		0		-Inf	267109	GATGCACATATTCTTACCCA AGG	4	-	Intronic	sc-416795_A	PAM_right_NGG
6	138084439	138084581	6:138084439-138084581	A01182:91:HCWWMDSX3:4:1235:26160:22467,A01182:91:HCWWMDSX3:4:1337:23240:22764	2	-,-		0		-Inf	56656	TTTCTTCTGTGTTGGAAGAC AGG	4	+	Intergenic	sc-416795_C	PAM_left_CCN
6	138298923	138298960	6:138298923-138298960	A01182:91:HCWWMDSX3:4:2202:32958:14982	1	-		0		-Inf	-157828	TTTCTTCTGTGTTGGAAGAC AGG	4	+	Intergenic	sc-416795_C	PAM_left_CCN
6	138330072	138330120	6:138330072-138330120		0		A01182:91:HCWWMDSX3:4:2503:32949:20165	1	-	Inf	-188977	TTTCTTCTGTGTTGGAAGAC AGG	4	+	Intergenic	sc-416795_C	PAM_left_CCN
6	139066753	139066796	6:139066753-139066796	A01182:91:HCWWMDSX3:4:1405:32994:27195	1	-		0		-Inf	-925658	TTTCTTCTGTGTTGGAAGAC AGG	4	+	Intergenic	sc-416795_C	PAM_left_CCN
6	139143586	139143623	6:139143586-139143623	A01182:91:HCWWMDSX3:4:2202:32958:14982	1	-		0		-Inf	-1002491	TTTCTTCTGTGTTGGAAGAC AGG	4	+	Intergenic	sc-416795_C	PAM_left_CCN
6	139213496	139213530	6:139213496-139213530	A01182:91:HCWWMDSX3:4:2201:32949:17973	1	-		0		-Inf	-1072401	TTTCTTCTGTGTTGGAAGAC AGG	4	+	Intergenic	sc-416795_C	PAM_left_CCN
6	139849415	139849449	6:139849415-139849449		0		A01182:91:HCWWMDSX3:4:1104:32967:34287	1	+	Inf	602593	GGAAGTTACCCCTATTTTCC TGG	4	+	Intergenic	sc-416795_B	PAM_right_NGG
6	140257757	140257804	6:140257757-140257804		0		A01182:91:HCWWMDSX3:4:2503:32949:20165	1	-	Inf	194251	GGAAGTTACCCCTATTTTCC TGG	4	+	Intergenic	sc-416795_B	PAM_right_NGG
6	141568889	141568971	6:141568889-141568971	A01182:91:HCWWMDSX3:4:1109:33003:2942	1	-		0		-Inf	-1116881	GGAAGTTACCCCTATTTTCC TGG	4	+	Intergenic	sc-416795_B	PAM_right_NGG
6	143168477	143168510	6:143168477-143168510	A01182:91:HCWWMDSX3:4:1406:32994:18176	1	+		0		-Inf	1740001	GAAGAATATATTGATAATGA AGG	4	+	Intergenic	sc-416795_A	PAM_right_NGG
6	144914975	144915117	6:144914975-144915117		0		A01182:91:HCWWMDSX3:4:2455:27905:26459	1	+	Inf	-6497	GAAGAATATATTGATAATGA AGG	4	+	Intergenic	sc-416795_A	PAM_right_NGG
6	145181627	145181661	6:145181627-145181661		0		A01182:91:HCWWMDSX3:4:1402:32994:13416	1	+	Inf	-273149	GAAGAATATATTGATAATGA AGG	4	+	Intergenic	sc-416795_A	PAM_right_NGG
6	145659355	145659497	6:145659355-145659497		0		A01182:91:HCWWMDSX3:4:1428:2103:16564,A01182:91:HCWWMDSX3:4:2211:23231:15389,A01182:91:HCWWMDSX3:4:2211:23231:15389	3	-,-,+	Inf	-750877	GAAGAATATATTGATAATGA AGG	4	+	Intergenic	sc-416795_A	PAM_right_NGG
6	145664933	145665015	6:145664933-145665015	A01182:91:HCWWMDSX3:4:1109:33003:2942	1	-		0		-Inf	-756455	GAAGAATATATTGATAATGA AGG	4	+	Intergenic	sc-416795_A	PAM_right_NGG
6	145678573	145678607	6:145678573-145678607		0		A01182:91:HCWWMDSX3:4:1402:32994:13416	1	+	Inf	-770095	GAAGAATATATTGATAATGA AGG	4	+	Intergenic	sc-416795_A	PAM_right_NGG
6	146226768	146226908	6:146226768-146226908	A01182:91:HCWWMDSX3:4:2523:25789:26741	1	+	A01182:91:HCWWMDSX3:4:2602:10936:23531	1	+	0	-1318290	GAAGAATATATTGATAATGA AGG	4	+	Intergenic	sc-416795_A	PAM_right_NGG
6	146698144	146698286	6:146698144-146698286		0		A01182:91:HCWWMDSX3:4:2256:8612:19382	1	-	Inf	-1789666	GAAGAATATATTGATAATGA AGG	4	+	Intergenic	sc-416795_A	PAM_right_NGG
6	147965545	147965649	6:147965545-147965649	A01182:91:HCWWMDSX3:4:1401:32985:34757	1	+		0		-Inf	-3057067	GAAGAATATATTGATAATGA AGG	4	+	Intergenic	sc-416795_A	PAM_right_NGG
6	148639869	148639916	6:148639869-148639916		0		A01182:91:HCWWMDSX3:4:2503:32949:20165	1	+	Inf	-3731391	GAAGAATATATTGATAATGA AGG	4	+	Intergenic	sc-416795_A	PAM_right_NGG
6	148645196	148645243	6:148645196-148645243		0		A01182:91:HCWWMDSX3:4:2503:32949:20165	1	+	Inf	-3736718	GAAGAATATATTGATAATGA AGG	4	+	Intergenic	sc-416795_A	PAM_right_NGG
6	149462158	149462210	6:149462158-149462210	A01182:91:HCWWMDSX3:4:2301:32949:23359	1	+		0		-Inf	-4553680	GAAGAATATATTGATAATGA AGG	4	+	Intergenic	sc-416795_A	PAM_right_NGG
6	149718994	149719041	6:149718994-149719041	A01182:91:HCWWMDSX3:4:1405:32994:27195	1	+		0		-Inf	-4810516	GAAGAATATATTGATAATGA AGG	4	+	Intergenic	sc-416795_A	PAM_right_NGG
6	149838409	149838446	6:149838409-149838446	A01182:91:HCWWMDSX3:4:2202:32958:14982	1	-		0		-Inf	-4929931	GAAGAATATATTGATAATGA AGG	4	+	Intergenic	sc-416795_A	PAM_right_NGG
6	150849769	150849911	6:150849769-150849911		0		A01182:91:HCWWMDSX3:4:2472:29026:3505,A01182:91:HCWWMDSX3:4:2264:2365:21120	2	+,-	Inf	4634628	GATGAAGATATTCACACTGA TGG	4	-	Intergenic	sc-416795_A	PAM_right_NGG
6	151077969	151078031	6:151077969-151078031	A01182:91:HCWWMDSX3:4:2102:32940:29857	1	-		0		-Inf	4406428	GATGAAGATATTCACACTGA TGG	4	-	Intergenic	sc-416795_A	PAM_right_NGG
6	151332251	151332333	6:151332251-151332333	A01182:91:HCWWMDSX3:4:1405:32994:27195	1	-		0		-Inf	4152146	GATGAAGATATTCACACTGA TGG	4	-	Intergenic	sc-416795_A	PAM_right_NGG
6	151713949	151713983	6:151713949-151713983	A01182:91:HCWWMDSX3:4:2201:32949:17973	1	+		0		-Inf	3770448	GATGAAGATATTCACACTGA TGG	4	-	Intergenic	sc-416795_A	PAM_right_NGG
6	152143764	152143906	6:152143764-152143906	A01182:91:HCWWMDSX3:4:1151:18539:27461	1	-		0		-Inf	3340633	GATGAAGATATTCACACTGA TGG	4	-	Intergenic	sc-416795_A	PAM_right_NGG
6	152408019	152408056	6:152408019-152408056	A01182:91:HCWWMDSX3:4:2202:32958:14982	1	+		0		-Inf	3076378	GATGAAGATATTCACACTGA TGG	4	-	Intergenic	sc-416795_A	PAM_right_NGG
6	153018283	153018425	6:153018283-153018425	A01182:91:HCWWMDSX3:4:2476:21893:30514,A01182:91:HCWWMDSX3:4:1125:12454:7560,A01182:91:HCWWMDSX3:4:1449:1226:30389	3	+,+,-		0		-Inf	2466114	GATGAAGATATTCACACTGA TGG	4	-	Intergenic	sc-416795_A	PAM_right_NGG
6	153116748	153116786	6:153116748-153116786	A01182:91:HCWWMDSX3:4:1401:32985:34757	1	+		0		-Inf	2367649	GATGAAGATATTCACACTGA TGG	4	-	Intergenic	sc-416795_A	PAM_right_NGG
6	153408659	153408721	6:153408659-153408721	A01182:91:HCWWMDSX3:4:2102:32940:29857	1	+		0		-Inf	2075738	GATGAAGATATTCACACTGA TGG	4	-	Intergenic	sc-416795_A	PAM_right_NGG
6	153630264	153630406	6:153630264-153630406		0		A01182:91:HCWWMDSX3:4:1644:8178:34663,A01182:91:HCWWMDSX3:4:2501:2880:25207,A01182:91:HCWWMDSX3:4:2276:15962:17206	3	+,-,-	Inf	1854133	GATGAAGATATTCACACTGA TGG	4	-	Intergenic	sc-416795_A	PAM_right_NGG
6	153694146	153694180	6:153694146-153694180	A01182:91:HCWWMDSX3:4:2201:32949:17973	1	+		0		-Inf	1790251	GATGAAGATATTCACACTGA TGG	4	-	Intergenic	sc-416795_A	PAM_right_NGG
6	153922120	153922182	6:153922120-153922182	A01182:91:HCWWMDSX3:4:2102:32940:29857	1	+		0		-Inf	1562277	GATGAAGATATTCACACTGA TGG	4	-	Intergenic	sc-416795_A	PAM_right_NGG
6	154168735	154168769	6:154168735-154168769	A01182:91:HCWWMDSX3:4:2202:32958:14920	1	-		0		-Inf	1315662	GATGAAGATATTCACACTGA TGG	4	-	Intergenic	sc-416795_A	PAM_right_NGG
6	154420409	154420491	6:154420409-154420491	A01182:91:HCWWMDSX3:4:1405:32994:27195	1	+		0		-Inf	1063988	GATGAAGATATTCACACTGA TGG	4	-	Intergenic	sc-416795_A	PAM_right_NGG
6	154424952	154424997	6:154424952-154424997	A01182:91:HCWWMDSX3:4:2301:32949:23359	1	-		0		-Inf	1059445	GATGAAGATATTCACACTGA TGG	4	-	Intergenic	sc-416795_A	PAM_right_NGG
6	154582298	154582335	6:154582298-154582335	A01182:91:HCWWMDSX3:4:2202:32958:14982	1	+		0		-Inf	902099	GATGAAGATATTCACACTGA TGG	4	-	Intergenic	sc-416795_A	PAM_right_NGG
6	154661248	154661286	6:154661248-154661286	A01182:91:HCWWMDSX3:4:1305:33003:35697	1	+		0		-Inf	823149	GATGAAGATATTCACACTGA TGG	4	-	Intergenic	sc-416795_A	PAM_right_NGG
6	155789937	155789971	6:155789937-155789971		0		A01182:91:HCWWMDSX3:4:1402:32994:13416	1	-	Inf	-305540	GATGAAGATATTCACACTGA TGG	4	-	Intergenic	sc-416795_A	PAM_right_NGG
6	156045108	156045142	6:156045108-156045142	A01182:91:HCWWMDSX3:4:2202:32958:14920	1	-		0		-Inf	-560711	GATGAAGATATTCACACTGA TGG	4	-	Intergenic	sc-416795_A	PAM_right_NGG
6	157206793	157206935	6:157206793-157206935	A01182:91:HCWWMDSX3:4:1478:17038:30467,A01182:91:HCWWMDSX3:4:2512:26440:12461	2	-,-		0		-Inf	1521238	GATGAACATTTTCATACATA TGG	4	+	Intronic	sc-416795_A	PAM_right_NGG
6	157537033	157537115	6:157537033-157537115	A01182:91:HCWWMDSX3:4:1405:32994:27195	1	-		0		-Inf	1190998	GATGAACATTTTCATACATA TGG	4	+	Intronic	sc-416795_A	PAM_right_NGG
6	157719759	157719873	6:157719759-157719873	A01182:91:HCWWMDSX3:4:2447:23755:32769,A01182:91:HCWWMDSX3:4:2208:1561:12680	2	+,-		0		-Inf	1008272	GATGAACATTTTCATACATA TGG	4	+	Intronic	sc-416795_A	PAM_right_NGG
6	157765570	157765622	6:157765570-157765622	A01182:91:HCWWMDSX3:4:1405:32994:27195	1	-		0		-Inf	962461	GATGAACATTTTCATACATA TGG	4	+	Intronic	sc-416795_A	PAM_right_NGG
6	158177870	158177953	6:158177870-158177953	A01182:91:HCWWMDSX3:4:1401:32985:34757	1	-		0		-Inf	550161	GATGAACATTTTCATACATA TGG	4	+	Intronic	sc-416795_A	PAM_right_NGG
6	158200120	158200181	6:158200120-158200181	A01182:91:HCWWMDSX3:4:2102:32940:29857	1	+		0		-Inf	527911	GATGAACATTTTCATACATA TGG	4	+	Intronic	sc-416795_A	PAM_right_NGG
6	158557566	158557603	6:158557566-158557603	A01182:91:HCWWMDSX3:4:2102:32940:29857	1	+		0		-Inf	170465	GATGAACATTTTCATACATA TGG	4	+	Intronic	sc-416795_A	PAM_right_NGG
6	160036997	160037139	6:160036997-160037139	A01182:91:HCWWMDSX3:4:1531:28682:18850	1	-		0		-Inf	-277107	TGAGTATGAATATATTCTTC TGG	3	-	Intronic	sc-416795_A	PAM_left_CCN
6	160189474	160189616	6:160189474-160189616		0		A01182:91:HCWWMDSX3:4:2315:24379:20322	1	-	Inf	-429584	TGAGTATGAATATATTCTTC TGG	3	-	Intronic	sc-416795_A	PAM_left_CCN
6	160201010	160201152	6:160201010-160201152	A01182:91:HCWWMDSX3:4:1356:25301:7263,A01182:91:HCWWMDSX3:4:1370:13123:28761,A01182:91:HCWWMDSX3:4:1513:24352:12477,A01182:91:HCWWMDSX3:4:1370:13123:28761	4	+,+,-,-		0		-Inf	-441120	TGAGTATGAATATATTCTTC TGG	3	-	Intronic	sc-416795_A	PAM_left_CCN
6	160286866	160286913	6:160286866-160286913		0		A01182:91:HCWWMDSX3:4:2503:32949:20165	1	-	Inf	-526976	TGAGTATGAATATATTCTTC TGG	3	-	Intronic	sc-416795_A	PAM_left_CCN
6	160292169	160292216	6:160292169-160292216		0		A01182:91:HCWWMDSX3:4:2503:32949:20165	1	-	Inf	-532279	TGAGTATGAATATATTCTTC TGG	3	-	Intronic	sc-416795_A	PAM_left_CCN
6	160377208	160377240	6:160377208-160377240	A01182:91:HCWWMDSX3:4:2202:32958:14982	1	-		0		-Inf	-617318	TGAGTATGAATATATTCTTC TGG	3	-	Intronic	sc-416795_A	PAM_left_CCN
6	162020889	162020939	6:162020889-162020939	A01182:91:HCWWMDSX3:4:2301:32949:23359	1	+		0		-Inf	1981024	TTCTTCTAGCGCAGAAAACT TGG	4	-	Intergenic	sc-416795_C	PAM_right_NGG
6	162566712	162566791	6:162566712-162566791	A01182:91:HCWWMDSX3:4:2405:32949:31688	1	-		0		-Inf	1435201	TTCTTCTAGCGCAGAAAACT TGG	4	-	Intergenic	sc-416795_C	PAM_right_NGG
6	162909471	162909553	6:162909471-162909553	A01182:91:HCWWMDSX3:4:2102:32940:29857	1	-		0		-Inf	1092442	TTCTTCTAGCGCAGAAAACT TGG	4	-	Intergenic	sc-416795_C	PAM_right_NGG
6	163594654	163594736	6:163594654-163594736	A01182:91:HCWWMDSX3:4:2406:32940:26663	1	-		0		-Inf	407259	TTCTTCTAGCGCAGAAAACT TGG	4	-	Intergenic	sc-416795_C	PAM_right_NGG
6	164344634	164344680	6:164344634-164344680		0		A01182:91:HCWWMDSX3:4:2503:32949:20165	1	-	Inf	-51746	TATTTTCTGCGTTAGACAAA AGG	4	-	Intergenic	sc-416795_C	PAM_left_CCN
6	164568921	164568955	6:164568921-164568955		0		A01182:91:HCWWMDSX3:4:2603:32958:8281	1	+	Inf	-276033	TATTTTCTGCGTTAGACAAA AGG	4	-	Intergenic	sc-416795_C	PAM_left_CCN
6	165442363	165442396	6:165442363-165442396	A01182:91:HCWWMDSX3:4:1406:32994:18176	1	+		0		-Inf	-1149475	TATTTTCTGCGTTAGACAAA AGG	4	-	Intergenic	sc-416795_C	PAM_left_CCN
6	165795501	165795562	6:165795501-165795562	A01182:91:HCWWMDSX3:4:2301:32949:23359	1	+		0		-Inf	-1502613	TATTTTCTGCGTTAGACAAA AGG	4	-	Intergenic	sc-416795_C	PAM_left_CCN
6	166099484	166099626	6:166099484-166099626	A01182:91:HCWWMDSX3:4:1529:13720:14575,A01182:91:HCWWMDSX3:4:2226:10990:18427	2	-,-		0		-Inf	-1806596	TATTTTCTGCGTTAGACAAA AGG	4	-	Intergenic	sc-416795_C	PAM_left_CCN
6	166527502	166527639	6:166527502-166527639	A01182:91:HCWWMDSX3:4:2537:11903:18881	1	-		0		-Inf	-2234614	TATTTTCTGCGTTAGACAAA AGG	4	-	Intergenic	sc-416795_C	PAM_left_CCN
6	166890745	166890778	6:166890745-166890778	A01182:91:HCWWMDSX3:4:1406:32994:18176	1	-		0		-Inf	-2597857	TATTTTCTGCGTTAGACAAA AGG	4	-	Intergenic	sc-416795_C	PAM_left_CCN
6	167048114	167048147	6:167048114-167048147	A01182:91:HCWWMDSX3:4:2202:32958:14982	1	-		0		-Inf	-2755226	TATTTTCTGCGTTAGACAAA AGG	4	-	Intergenic	sc-416795_C	PAM_left_CCN
6	167737631	167737665	6:167737631-167737665		0		A01182:91:HCWWMDSX3:4:2605:32949:35102	1	-	Inf	-3444743	TATTTTCTGCGTTAGACAAA AGG	4	-	Intergenic	sc-416795_C	PAM_left_CCN
KI270519.1	1064	1206	KI270519.1:1064-1206		0		A01182:91:HCWWMDSX3:4:2451:15311:22341	1	+	Inf	-Inf
GL000225.1	20457	20507	GL000225.1:20457-20507	A01182:91:HCWWMDSX3:4:2201:32949:15154	1	+		0		-Inf	-Inf
GL000225.1	49787	49837	GL000225.1:49787-49837	A01182:91:HCWWMDSX3:4:2201:32949:15154	1	+		0		-Inf	-Inf
GL000225.1	67536	67577	GL000225.1:67536-67577	A01182:91:HCWWMDSX3:4:2201:32949:15154	1	-		0		-Inf	-Inf
GL000225.1	94871	94921	GL000225.1:94871-94921	A01182:91:HCWWMDSX3:4:2201:32949:15154	1	-		0		-Inf	-Inf
GL000225.1	103292	103342	GL000225.1:103292-103342	A01182:91:HCWWMDSX3:4:2201:32949:15154	1	-		0		-Inf	-Inf
GL000225.1	120579	120629	GL000225.1:120579-120629	A01182:91:HCWWMDSX3:4:2201:32949:15154	1	-		0		-Inf	-Inf
GL000225.1	125297	125338	GL000225.1:125297-125338	A01182:91:HCWWMDSX3:4:2201:32949:15154	1	-		0		-Inf	-Inf
GL000225.1	131112	131162	GL000225.1:131112-131162	A01182:91:HCWWMDSX3:4:2201:32949:15154	1	-		0		-Inf	-Inf
GL000195.1	33495	33542	GL000195.1:33495-33542		0		A01182:91:HCWWMDSX3:4:2503:32949:20165	1	+	Inf	-Inf
22	10570059	10570204	22:10570059-10570204	A01182:91:HCWWMDSX3:4:2641:25635:32205	1	-	A01182:91:HCWWMDSX3:4:2248:23185:16532,A01182:91:HCWWMDSX3:4:2646:13919:27508	2	+,-	1	4696285	TCAGTATTTATATTTTCTTC TGG	4	-	Intergenic	sc-416795_A	PAM_left_CCN
22	10592717	10592859	22:10592717-10592859	A01182:91:HCWWMDSX3:4:2260:16098:17190	1	+		0		-Inf	4673627	TCAGTATTTATATTTTCTTC TGG	4	-	Intergenic	sc-416795_A	PAM_left_CCN
22	10648744	10648777	22:10648744-10648777	A01182:91:HCWWMDSX3:4:1406:32994:18176	1	+		0		-Inf	4617600	TCAGTATTTATATTTTCTTC TGG	4	-	Intergenic	sc-416795_A	PAM_left_CCN
22	10649119	10649204	22:10649119-10649204	A01182:91:HCWWMDSX3:4:2604:32940:35023	1	+		0		-Inf	4617225	TCAGTATTTATATTTTCTTC TGG	4	-	Intergenic	sc-416795_A	PAM_left_CCN
22	10678133	10678275	22:10678133-10678275	A01182:91:HCWWMDSX3:4:2115:27968:32456	1	-		0		-Inf	4588211	TCAGTATTTATATTTTCTTC TGG	4	-	Intergenic	sc-416795_A	PAM_left_CCN
22	11027157	11027209	22:11027157-11027209	A01182:91:HCWWMDSX3:4:2301:32949:23359	1	+		0		-Inf	4239187	TCAGTATTTATATTTTCTTC TGG	4	-	Intergenic	sc-416795_A	PAM_left_CCN
22	11618394	11618536	22:11618394-11618536		0		A01182:91:HCWWMDSX3:4:2103:14950:32737	1	+	Inf	3647950	TCAGTATTTATATTTTCTTC TGG	4	-	Intergenic	sc-416795_A	PAM_left_CCN
22	12172206	12172302	22:12172206-12172302	A01182:91:HCWWMDSX3:4:2629:19461:15749	1	-		0		-Inf	3094138	TCAGTATTTATATTTTCTTC TGG	4	-	Intergenic	sc-416795_A	PAM_left_CCN
22	12176589	12176685	22:12176589-12176685	A01182:91:HCWWMDSX3:4:2629:19461:15749	1	+		0		-Inf	3089755	TCAGTATTTATATTTTCTTC TGG	4	-	Intergenic	sc-416795_A	PAM_left_CCN
22	12364466	12364607	22:12364466-12364607	A01182:91:HCWWMDSX3:4:1273:3134:7326,A01182:91:HCWWMDSX3:4:1273:3188:7639,A01182:91:HCWWMDSX3:4:1273:3296:8578	3	-,-,-		0		-Inf	2901878	TCAGTATTTATATTTTCTTC TGG	4	-	Intergenic	sc-416795_A	PAM_left_CCN
22	12499550	12499691	22:12499550-12499691	A01182:91:HCWWMDSX3:4:1273:3134:7326,A01182:91:HCWWMDSX3:4:1273:3188:7639,A01182:91:HCWWMDSX3:4:1273:3296:8578	3	+,+,+		0		-Inf	2766794	TCAGTATTTATATTTTCTTC TGG	4	-	Intergenic	sc-416795_A	PAM_left_CCN
22	12545342	12545427	22:12545342-12545427	A01182:91:HCWWMDSX3:4:2604:32940:35023	1	-		0		-Inf	2721002	TCAGTATTTATATTTTCTTC TGG	4	-	Intergenic	sc-416795_A	PAM_left_CCN
22	12982859	12982893	22:12982859-12982893	A01182:91:HCWWMDSX3:4:1303:33003:7357	1	+		0		-Inf	2283485	TCAGTATTTATATTTTCTTC TGG	4	-	Intergenic	sc-416795_A	PAM_left_CCN
22	13386741	13386773	22:13386741-13386773		0		A01182:91:HCWWMDSX3:4:1102:32994:33270	1	+	Inf	1879603	TCAGTATTTATATTTTCTTC TGG	4	-	Intergenic	sc-416795_A	PAM_left_CCN
22	13675298	13675330	22:13675298-13675330		0		A01182:91:HCWWMDSX3:4:1102:32994:33270	1	+	Inf	1591046	TCAGTATTTATATTTTCTTC TGG	4	-	Intergenic	sc-416795_A	PAM_left_CCN
22	14327848	14327880	22:14327848-14327880		0		A01182:91:HCWWMDSX3:4:1102:32994:33270	1	+	Inf	938496	TCAGTATTTATATTTTCTTC TGG	4	-	Intergenic	sc-416795_A	PAM_left_CCN
22	15288515	15288597	22:15288515-15288597		0		A01182:91:HCWWMDSX3:4:1505:32994:23062	1	+	Inf	-22171	TCAGTATTTATATTTTCTTC TGG	4	-	Intergenic	sc-416795_A	PAM_left_CCN
22	15503205	15503239	22:15503205-15503239	A01182:91:HCWWMDSX3:4:1108:32985:14935	1	+		0		-Inf	-236861	TCAGTATTTATATTTTCTTC TGG	4	-	Intergenic	sc-416795_A	PAM_left_CCN
22	15571675	15571708	22:15571675-15571708	A01182:91:HCWWMDSX3:4:1406:32994:18176	1	+		0		-Inf	-305331	TCAGTATTTATATTTTCTTC TGG	4	-	Intergenic	sc-416795_A	PAM_left_CCN
22	15647013	15647116	22:15647013-15647116	A01182:91:HCWWMDSX3:4:1402:32985:26209	1	-		0		-Inf	-380669	TCAGTATTTATATTTTCTTC TGG	4	-	Intergenic	sc-416795_A	PAM_left_CCN
22	15849050	15849195	22:15849050-15849195	A01182:91:HCWWMDSX3:4:1666:26214:18051,A01182:91:HCWWMDSX3:4:2604:5249:35509	2	-,-		0		-Inf	-582706	TCAGTATTTATATTTTCTTC TGG	4	-	Intergenic	sc-416795_A	PAM_left_CCN
22	16111815	16111897	22:16111815-16111897	A01182:91:HCWWMDSX3:4:2406:32940:26663	1	+		0		-Inf	-845471	TCAGTATTTATATTTTCTTC TGG	4	-	Intergenic	sc-416795_A	PAM_left_CCN
22	16347281	16347315	22:16347281-16347315	A01182:91:HCWWMDSX3:4:2206:32967:1971	1	-		0		-Inf	-1080937	TCAGTATTTATATTTTCTTC TGG	4	-	Intergenic	sc-416795_A	PAM_left_CCN
22	16352765	16352799	22:16352765-16352799	A01182:91:HCWWMDSX3:4:1303:33003:7357	1	-		0		-Inf	-1086421	TCAGTATTTATATTTTCTTC TGG	4	-	Intergenic	sc-416795_A	PAM_left_CCN
22	16354712	16354746	22:16354712-16354746	A01182:91:HCWWMDSX3:4:1303:33003:7357	1	-		0		-Inf	-1088368	TCAGTATTTATATTTTCTTC TGG	4	-	Intergenic	sc-416795_A	PAM_left_CCN
22	16357817	16357851	22:16357817-16357851	A01182:91:HCWWMDSX3:4:1303:33003:7357	1	-		0		-Inf	-1091473	TCAGTATTTATATTTTCTTC TGG	4	-	Intergenic	sc-416795_A	PAM_left_CCN
22	16385209	16385351	22:16385209-16385351	A01182:91:HCWWMDSX3:4:2641:25635:32205	1	-	A01182:91:HCWWMDSX3:4:2248:23185:16532,A01182:91:HCWWMDSX3:4:2646:13919:27508	2	+,-	1	-1118865	TCAGTATTTATATTTTCTTC TGG	4	-	Intergenic	sc-416795_A	PAM_left_CCN
22	16497842	16497924	22:16497842-16497924	A01182:91:HCWWMDSX3:4:1109:33003:2942	1	-		0		-Inf	-1231498	TCAGTATTTATATTTTCTTC TGG	4	-	Intergenic	sc-416795_A	PAM_left_CCN
22	16634301	16634335	22:16634301-16634335		0		A01182:91:HCWWMDSX3:4:1402:32994:13416	1	-	Inf	-1367957	TCAGTATTTATATTTTCTTC TGG	4	-	Intergenic	sc-416795_A	PAM_left_CCN
22	16896668	16896810	22:16896668-16896810	A01182:91:HCWWMDSX3:4:2115:27968:32456	1	-		0		-Inf	-1630324	TCAGTATTTATATTTTCTTC TGG	4	-	Intergenic	sc-416795_A	PAM_left_CCN
22	18541291	18541324	22:18541291-18541324	A01182:91:HCWWMDSX3:4:2202:32958:14982	1	+		0		-Inf	-3274947	TCAGTATTTATATTTTCTTC TGG	4	-	Intergenic	sc-416795_A	PAM_left_CCN
22	18586407	18586514	22:18586407-18586514		0		A01182:91:HCWWMDSX3:4:2333:29821:23202	1	+	Inf	-3320063	TCAGTATTTATATTTTCTTC TGG	4	-	Intergenic	sc-416795_A	PAM_left_CCN
22	19888849	19888990	22:19888849-19888990	A01182:91:HCWWMDSX3:4:1408:9751:19820	1	+		0		-Inf	-4622505	TCAGTATTTATATTTTCTTC TGG	4	-	Intergenic	sc-416795_A	PAM_left_CCN
22	20152622	20152764	22:20152622-20152764		0		A01182:91:HCWWMDSX3:4:2208:13349:27054	1	-	Inf	-4886278	TCAGTATTTATATTTTCTTC TGG	4	-	Intergenic	sc-416795_A	PAM_left_CCN
22	20228135	20228277	22:20228135-20228277	A01182:91:HCWWMDSX3:4:2117:15772:17754,A01182:91:HCWWMDSX3:4:1315:5231:29872,A01182:91:HCWWMDSX3:4:2372:29903:24439	3	+,+,-	A01182:91:HCWWMDSX3:4:1122:30273:14215,A01182:91:HCWWMDSX3:4:1122:30273:14215	2	+,-	-0.584962500721156	-4961791	TCAGTATTTATATTTTCTTC TGG	4	-	Intergenic	sc-416795_A	PAM_left_CCN
22	20541848	20541882	22:20541848-20541882		0		A01182:91:HCWWMDSX3:4:1104:32967:34287	1	+	Inf	-5275504	TCAGTATTTATATTTTCTTC TGG	4	-	Intergenic	sc-416795_A	PAM_left_CCN
22	20562994	20563136	22:20562994-20563136	A01182:91:HCWWMDSX3:4:2501:32868:8469	1	-	A01182:91:HCWWMDSX3:4:1108:7437:20478	1	+	0	-5296650	TCAGTATTTATATTTTCTTC TGG	4	-	Intergenic	sc-416795_A	PAM_left_CCN
22	20807165	20807307	22:20807165-20807307	A01182:91:HCWWMDSX3:4:2344:11433:16752	1	+	A01182:91:HCWWMDSX3:4:1448:28076:10191	1	+	0	5135109	GATGAACACATTCATTCCGA AGG	3	-	Intronic	sc-416795_A	PAM_right_NGG
22	21395105	21395167	22:21395105-21395167	A01182:91:HCWWMDSX3:4:2102:32940:29857	1	+		0		-Inf	4547169	GATGAACACATTCATTCCGA AGG	3	-	Intronic	sc-416795_A	PAM_right_NGG
22	21523659	21523720	22:21523659-21523720	A01182:91:HCWWMDSX3:4:2102:32940:29857	1	-		0		-Inf	4418615	GATGAACACATTCATTCCGA AGG	3	-	Intronic	sc-416795_A	PAM_right_NGG
22	21679042	21679076	22:21679042-21679076		0		A01182:91:HCWWMDSX3:4:1203:32994:13322	1	-	Inf	4263232	GATGAACACATTCATTCCGA AGG	3	-	Intronic	sc-416795_A	PAM_right_NGG
22	22051263	22051346	22:22051263-22051346	A01182:91:HCWWMDSX3:4:1401:32985:34757	1	-		0		-Inf	3891011	GATGAACACATTCATTCCGA AGG	3	-	Intronic	sc-416795_A	PAM_right_NGG
22	22764855	22764922	22:22764855-22764922	A01182:91:HCWWMDSX3:4:2102:32940:29857	1	+		0		-Inf	3177419	GATGAACACATTCATTCCGA AGG	3	-	Intronic	sc-416795_A	PAM_right_NGG
22	23304968	23305002	22:23304968-23305002	A01182:91:HCWWMDSX3:4:2202:32958:14920	1	+		0		-Inf	2637306	GATGAACACATTCATTCCGA AGG	3	-	Intronic	sc-416795_A	PAM_right_NGG
22	23634721	23634773	22:23634721-23634773	A01182:91:HCWWMDSX3:4:2301:32949:23359	1	+		0		-Inf	2307553	GATGAACACATTCATTCCGA AGG	3	-	Intronic	sc-416795_A	PAM_right_NGG
22	23797219	23797265	22:23797219-23797265	A01182:91:HCWWMDSX3:4:1405:32994:27195	1	-		0		-Inf	2145055	GATGAACACATTCATTCCGA AGG	3	-	Intronic	sc-416795_A	PAM_right_NGG
22	23815284	23815336	22:23815284-23815336	A01182:91:HCWWMDSX3:4:1405:32994:27195	1	+		0		-Inf	2126990	GATGAACACATTCATTCCGA AGG	3	-	Intronic	sc-416795_A	PAM_right_NGG
22	24191071	24191213	22:24191071-24191213	A01182:91:HCWWMDSX3:4:2306:20446:14293	1	-		0		-Inf	1751203	GATGAACACATTCATTCCGA AGG	3	-	Intronic	sc-416795_A	PAM_right_NGG
22	24455879	24455954	22:24455879-24455954	A01182:91:HCWWMDSX3:4:2668:6397:1830	1	-		0		-Inf	1486395	GATGAACACATTCATTCCGA AGG	3	-	Intronic	sc-416795_A	PAM_right_NGG
22	25437595	25437628	22:25437595-25437628	A01182:91:HCWWMDSX3:4:1106:32994:24690	1	-		0		-Inf	504679	GATGAACACATTCATTCCGA AGG	3	-	Intronic	sc-416795_A	PAM_right_NGG
22	25664515	25664580	22:25664515-25664580		0		A01182:91:HCWWMDSX3:4:2211:17752:36025	1	-	Inf	277759	GATGAACACATTCATTCCGA AGG	3	-	Intronic	sc-416795_A	PAM_right_NGG
22	25758882	25758955	22:25758882-25758955	A01182:91:HCWWMDSX3:4:2406:32940:26663	1	+		0		-Inf	183392	GATGAACACATTCATTCCGA AGG	3	-	Intronic	sc-416795_A	PAM_right_NGG
22	26028644	26028696	22:26028644-26028696	A01182:91:HCWWMDSX3:4:1405:32994:27195	1	+		0		-Inf	-86370	GATGAACACATTCATTCCGA AGG	3	-	Intronic	sc-416795_A	PAM_right_NGG
22	26108915	26109057	22:26108915-26109057	A01182:91:HCWWMDSX3:4:2149:30237:32033	1	+		0		-Inf	-166641	GATGAACACATTCATTCCGA AGG	3	-	Intronic	sc-416795_A	PAM_right_NGG
22	26348708	26348742	22:26348708-26348742		0		A01182:91:HCWWMDSX3:4:2222:9426:29935	1	+	Inf	-406434	GATGAACACATTCATTCCGA AGG	3	-	Intronic	sc-416795_A	PAM_right_NGG
22	26750970	26751112	22:26750970-26751112		0		A01182:91:HCWWMDSX3:4:2620:25084:12493	1	-	Inf	-808696	GATGAACACATTCATTCCGA AGG	3	-	Intronic	sc-416795_A	PAM_right_NGG
22	26888332	26888387	22:26888332-26888387		0		A01182:91:HCWWMDSX3:4:2601:32931:2785	1	-	Inf	-946058	GATGAACACATTCATTCCGA AGG	3	-	Intronic	sc-416795_A	PAM_right_NGG
22	27893442	27893484	22:27893442-27893484	A01182:91:HCWWMDSX3:4:2406:32940:26663	1	+		0		-Inf	-1951168	GATGAACACATTCATTCCGA AGG	3	-	Intronic	sc-416795_A	PAM_right_NGG
22	28347047	28347084	22:28347047-28347084	A01182:91:HCWWMDSX3:4:2301:32949:23359	1	+		0		-Inf	-2404773	GATGAACACATTCATTCCGA AGG	3	-	Intronic	sc-416795_A	PAM_right_NGG
22	28531928	28531962	22:28531928-28531962	A01182:91:HCWWMDSX3:4:2201:32949:17973	1	-		0		-Inf	-2589654	GATGAACACATTCATTCCGA AGG	3	-	Intronic	sc-416795_A	PAM_right_NGG
22	28573359	28573393	22:28573359-28573393		0		A01182:91:HCWWMDSX3:4:2601:32931:2785	1	-	Inf	-2631085	GATGAACACATTCATTCCGA AGG	3	-	Intronic	sc-416795_A	PAM_right_NGG
22	28920146	28920210	22:28920146-28920210	A01182:91:HCWWMDSX3:4:2301:32949:23359	1	-		0		-Inf	-2977872	GATGAACACATTCATTCCGA AGG	3	-	Intronic	sc-416795_A	PAM_right_NGG
22	29491679	29491781	22:29491679-29491781	A01182:91:HCWWMDSX3:4:2406:32940:26663	1	-		0		-Inf	-3549405	GATGAACACATTCATTCCGA AGG	3	-	Intronic	sc-416795_A	PAM_right_NGG
22	29617109	29617171	22:29617109-29617171	A01182:91:HCWWMDSX3:4:2301:32949:23359	1	-		0		-Inf	-3674835	GATGAACACATTCATTCCGA AGG	3	-	Intronic	sc-416795_A	PAM_right_NGG
22	29894102	29894138	22:29894102-29894138	A01182:91:HCWWMDSX3:4:2202:32958:14982	1	+		0		-Inf	3502597	GGCAAATAGAGGTATGTTCT AGG	4	+	Intronic	sc-416795_B	PAM_left_CCN
22	30121336	30121478	22:30121336-30121478	A01182:91:HCWWMDSX3:4:1414:1841:18552	1	-		0		-Inf	3275363	GGCAAATAGAGGTATGTTCT AGG	4	+	Intronic	sc-416795_B	PAM_left_CCN
22	30843621	30843659	22:30843621-30843659	A01182:91:HCWWMDSX3:4:1305:33003:35697	1	-		0		-Inf	2553078	GGCAAATAGAGGTATGTTCT AGG	4	+	Intronic	sc-416795_B	PAM_left_CCN
22	31297623	31297704	22:31297623-31297704	A01182:91:HCWWMDSX3:4:2301:32949:23359	1	-		0		-Inf	2099076	GGCAAATAGAGGTATGTTCT AGG	4	+	Intronic	sc-416795_B	PAM_left_CCN
22	31320020	31320058	22:31320020-31320058	A01182:91:HCWWMDSX3:4:1305:33003:35697	1	-		0		-Inf	2076679	GGCAAATAGAGGTATGTTCT AGG	4	+	Intronic	sc-416795_B	PAM_left_CCN
22	31430620	31430666	22:31430620-31430666	A01182:91:HCWWMDSX3:4:1405:32994:27195	1	-		0		-Inf	1966079	GGCAAATAGAGGTATGTTCT AGG	4	+	Intronic	sc-416795_B	PAM_left_CCN
22	31543726	31543808	22:31543726-31543808	A01182:91:HCWWMDSX3:4:2102:32940:29857	1	-		0		-Inf	1852973	GGCAAATAGAGGTATGTTCT AGG	4	+	Intronic	sc-416795_B	PAM_left_CCN
22	31704053	31704090	22:31704053-31704090	A01182:91:HCWWMDSX3:4:2202:32958:14982	1	+		0		-Inf	1692646	GGCAAATAGAGGTATGTTCT AGG	4	+	Intronic	sc-416795_B	PAM_left_CCN
22	32197707	32197790	22:32197707-32197790	A01182:91:HCWWMDSX3:4:1401:32985:34757	1	-		0		-Inf	1198992	GGCAAATAGAGGTATGTTCT AGG	4	+	Intronic	sc-416795_B	PAM_left_CCN
22	32347028	32347062	22:32347028-32347062		0		A01182:91:HCWWMDSX3:4:1402:32994:13416	1	+	Inf	1049671	GGCAAATAGAGGTATGTTCT AGG	4	+	Intronic	sc-416795_B	PAM_left_CCN
22	32379615	32379664	22:32379615-32379664	A01182:91:HCWWMDSX3:4:2406:32940:26663	1	-		0		-Inf	1017084	GGCAAATAGAGGTATGTTCT AGG	4	+	Intronic	sc-416795_B	PAM_left_CCN
22	33033196	33033264	22:33033196-33033264	A01182:91:HCWWMDSX3:4:2301:32949:23359	1	-		0		-Inf	363503	GGCAAATAGAGGTATGTTCT AGG	4	+	Intronic	sc-416795_B	PAM_left_CCN
22	33548561	33548595	22:33548561-33548595		0		A01182:91:HCWWMDSX3:4:1203:32994:13322	1	-	Inf	-151862	GGCAAATAGAGGTATGTTCT AGG	4	+	Intronic	sc-416795_B	PAM_left_CCN
22	34358675	34358736	22:34358675-34358736	A01182:91:HCWWMDSX3:4:2102:32940:29857	1	-		0		-Inf	467779	TTTTTTCTGCTTTTAAAGAC AGG	4	-	Intergenic	sc-416795_C	PAM_left_CCN
22	34550277	34550362	22:34550277-34550362	A01182:91:HCWWMDSX3:4:2604:32940:35023	1	+		0		-Inf	276177	TTTTTTCTGCTTTTAAAGAC AGG	4	-	Intergenic	sc-416795_C	PAM_left_CCN
22	34552793	34552827	22:34552793-34552827	A01182:91:HCWWMDSX3:4:2201:32949:17973	1	+		0		-Inf	273661	TTTTTTCTGCTTTTAAAGAC AGG	4	-	Intergenic	sc-416795_C	PAM_left_CCN
22	34721826	34721860	22:34721826-34721860		0		A01182:91:HCWWMDSX3:4:1104:32967:34287	1	-	Inf	104628	TTTTTTCTGCTTTTAAAGAC AGG	4	-	Intergenic	sc-416795_C	PAM_left_CCN
22	34839708	34839755	22:34839708-34839755		0		A01182:91:HCWWMDSX3:4:2503:32949:20165	1	+	Inf	6939	CAGAAATAGGAGTAAGGTCT AGG	3	+	Intergenic	sc-416795_B	PAM_left_CCN
22	34869644	34869681	22:34869644-34869681	A01182:91:HCWWMDSX3:4:2202:32958:14982	1	+		0		-Inf	-22997	CAGAAATAGGAGTAAGGTCT AGG	3	+	Intergenic	sc-416795_B	PAM_left_CCN
22	35302392	35302462	22:35302392-35302462	A01182:91:HCWWMDSX3:4:2106:32949:4820	1	-		0		-Inf	-455745	CAGAAATAGGAGTAAGGTCT AGG	3	+	Intergenic	sc-416795_B	PAM_left_CCN
22	35339054	35339087	22:35339054-35339087	A01182:91:HCWWMDSX3:4:2202:32958:14982	1	-		0		-Inf	-492407	CAGAAATAGGAGTAAGGTCT AGG	3	+	Intergenic	sc-416795_B	PAM_left_CCN
22	36020572	36020606	22:36020572-36020606		0		A01182:91:HCWWMDSX3:4:1402:32994:13416	1	+	Inf	-1173925	CAGAAATAGGAGTAAGGTCT AGG	3	+	Intergenic	sc-416795_B	PAM_left_CCN
22	36484194	36484231	22:36484194-36484231	A01182:91:HCWWMDSX3:4:2202:32958:14982	1	-		0		-Inf	-1637547	CAGAAATAGGAGTAAGGTCT AGG	3	+	Intergenic	sc-416795_B	PAM_left_CCN
22	37004868	37004969	22:37004868-37004969	A01182:91:HCWWMDSX3:4:2301:32949:23359	1	-		0		-Inf	-2158221	CAGAAATAGGAGTAAGGTCT AGG	3	+	Intergenic	sc-416795_B	PAM_left_CCN
22	37495001	37495063	22:37495001-37495063	A01182:91:HCWWMDSX3:4:2102:32940:29857	1	+		0		-Inf	2408086	AGAACTTGCCCTTTTTTCCT GGG	4	+	Intronic	sc-416795_B	PAM_right_NGG
22	37667191	37667264	22:37667191-37667264	A01182:91:HCWWMDSX3:4:2406:32940:26663	1	-		0		-Inf	2235896	AGAACTTGCCCTTTTTTCCT GGG	4	+	Intronic	sc-416795_B	PAM_right_NGG
22	37928847	37928883	22:37928847-37928883	A01182:91:HCWWMDSX3:4:2202:32958:14982	1	-		0		-Inf	1974240	AGAACTTGCCCTTTTTTCCT GGG	4	+	Intronic	sc-416795_B	PAM_right_NGG
22	38553104	38553141	22:38553104-38553141	A01182:91:HCWWMDSX3:4:2202:32958:14982	1	+		0		-Inf	1349983	AGAACTTGCCCTTTTTTCCT GGG	4	+	Intronic	sc-416795_B	PAM_right_NGG
22	38957905	38958019	22:38957905-38958019	A01182:91:HCWWMDSX3:4:1405:20166:13150,A01182:91:HCWWMDSX3:4:1405:19316:16031,A01182:91:HCWWMDSX3:4:1405:20166:13150,A01182:91:HCWWMDSX3:4:1405:19316:16031	4	+,+,-,-		0		-Inf	945182	AGAACTTGCCCTTTTTTCCT GGG	4	+	Intronic	sc-416795_B	PAM_right_NGG
22	38988264	38988378	22:38988264-38988378	A01182:91:HCWWMDSX3:4:1405:20166:13150,A01182:91:HCWWMDSX3:4:1405:19316:16031,A01182:91:HCWWMDSX3:4:1405:20166:13150,A01182:91:HCWWMDSX3:4:1405:19316:16031	4	+,+,-,-		0		-Inf	914823	AGAACTTGCCCTTTTTTCCT GGG	4	+	Intronic	sc-416795_B	PAM_right_NGG
22	40283190	40283239	22:40283190-40283239	A01182:91:HCWWMDSX3:4:2406:32940:26663	1	+		0		-Inf	-380103	AGAACTTGCCCTTTTTTCCT GGG	4	+	Intronic	sc-416795_B	PAM_right_NGG
22	40293542	40293684	22:40293542-40293684	A01182:91:HCWWMDSX3:4:2257:26576:27258,A01182:91:HCWWMDSX3:4:2257:26847:27602,A01182:91:HCWWMDSX3:4:2628:10420:3161	3	+,+,+		0		-Inf	-390455	AGAACTTGCCCTTTTTTCCT GGG	4	+	Intronic	sc-416795_B	PAM_right_NGG
22	40331649	40331679	22:40331649-40331679		0		A01182:91:HCWWMDSX3:4:1543:17635:28119	1	+	Inf	-428562	AGAACTTGCCCTTTTTTCCT GGG	4	+	Intronic	sc-416795_B	PAM_right_NGG
22	40368652	40368767	22:40368652-40368767	A01182:91:HCWWMDSX3:4:1162:11080:25661	1	-		0		-Inf	-465565	AGAACTTGCCCTTTTTTCCT GGG	4	+	Intronic	sc-416795_B	PAM_right_NGG
22	40935896	40935958	22:40935896-40935958	A01182:91:HCWWMDSX3:4:2102:32940:29857	1	-		0		-Inf	-1032809	AGAACTTGCCCTTTTTTCCT GGG	4	+	Intronic	sc-416795_B	PAM_right_NGG
22	41101541	41101612	22:41101541-41101612	A01182:91:HCWWMDSX3:4:2406:32940:26663	1	+		0		-Inf	-1198454	AGAACTTGCCCTTTTTTCCT GGG	4	+	Intronic	sc-416795_B	PAM_right_NGG
22	41364049	41364101	22:41364049-41364101	A01182:91:HCWWMDSX3:4:2102:32940:29857	1	-		0		-Inf	-1460962	AGAACTTGCCCTTTTTTCCT GGG	4	+	Intronic	sc-416795_B	PAM_right_NGG
22	41503408	41503463	22:41503408-41503463		0		A01182:91:HCWWMDSX3:4:2601:32931:2785	1	+	Inf	-1600321	AGAACTTGCCCTTTTTTCCT GGG	4	+	Intronic	sc-416795_B	PAM_right_NGG
22	41570606	41570658	22:41570606-41570658	A01182:91:HCWWMDSX3:4:2301:32949:23359	1	+		0		-Inf	-1667519	AGAACTTGCCCTTTTTTCCT GGG	4	+	Intronic	sc-416795_B	PAM_right_NGG
22	41639873	41639925	22:41639873-41639925	A01182:91:HCWWMDSX3:4:1405:32994:27195	1	-		0		-Inf	-1736786	AGAACTTGCCCTTTTTTCCT GGG	4	+	Intronic	sc-416795_B	PAM_right_NGG
22	42251710	42251762	22:42251710-42251762	A01182:91:HCWWMDSX3:4:1305:33003:35697	1	+		0		-Inf	2144685	AGAACTTATCCCTGTGTCCT GGG	4	+	Intergenic	sc-416795_B	PAM_right_NGG
22	42650590	42650672	22:42650590-42650672	A01182:91:HCWWMDSX3:4:1405:32994:27195	1	-		0		-Inf	1745805	AGAACTTATCCCTGTGTCCT GGG	4	+	Intergenic	sc-416795_B	PAM_right_NGG
22	42658709	42658801	22:42658709-42658801		0		A01182:91:HCWWMDSX3:4:2211:17752:36025	1	+	Inf	1737686	AGAACTTATCCCTGTGTCCT GGG	4	+	Intergenic	sc-416795_B	PAM_right_NGG
22	42778244	42778386	22:42778244-42778386	A01182:91:HCWWMDSX3:4:2563:1434:4225	1	-		0		-Inf	1618151	AGAACTTATCCCTGTGTCCT GGG	4	+	Intergenic	sc-416795_B	PAM_right_NGG
22	42923642	42923724	22:42923642-42923724	A01182:91:HCWWMDSX3:4:1405:32994:27195	1	-		0		-Inf	1472753	AGAACTTATCCCTGTGTCCT GGG	4	+	Intergenic	sc-416795_B	PAM_right_NGG
22	43149810	43149845	22:43149810-43149845	A01182:91:HCWWMDSX3:4:2202:32958:14982	1	+		0		-Inf	1246585	AGAACTTATCCCTGTGTCCT GGG	4	+	Intergenic	sc-416795_B	PAM_right_NGG
22	45623606	45623689	22:45623606-45623689	A01182:91:HCWWMDSX3:4:1401:32985:34757	1	-		0		-Inf	-1227211	AGAACTTATCCCTGTGTCCT GGG	4	+	Intergenic	sc-416795_B	PAM_right_NGG
22	46207271	46207361	22:46207271-46207361		0		A01182:91:HCWWMDSX3:4:2211:17752:36025	1	-	Inf	792775	CTCCTAAAACGCAGAAAAGA GGG	4	-	Intronic	sc-416795_C	PAM_right_NGG
22	46560229	46560281	22:46560229-46560281	A01182:91:HCWWMDSX3:4:2301:32949:23359	1	+		0		-Inf	439817	CTCCTAAAACGCAGAAAAGA GGG	4	-	Intronic	sc-416795_C	PAM_right_NGG
22	46611069	46611103	22:46611069-46611103	A01182:91:HCWWMDSX3:4:2202:32958:14920	1	+		0		-Inf	388977	CTCCTAAAACGCAGAAAAGA GGG	4	-	Intronic	sc-416795_C	PAM_right_NGG
22	46612314	46612456	22:46612314-46612456		0		A01182:91:HCWWMDSX3:4:1511:12454:25942,A01182:91:HCWWMDSX3:4:1571:7229:29919	2	+,+	Inf	387732	CTCCTAAAACGCAGAAAAGA GGG	4	-	Intronic	sc-416795_C	PAM_right_NGG
22	47896359	47896396	22:47896359-47896396	A01182:91:HCWWMDSX3:4:2202:32958:14982	1	-		0		-Inf	-883539	TCTGCCCTACGTTAGAAGAC GGG	4	+	Intronic	sc-416795_C	PAM_left_CCN
22	48035254	48035292	22:48035254-48035292	A01182:91:HCWWMDSX3:4:1305:33003:35697	1	-		0		-Inf	-1022434	TCTGCCCTACGTTAGAAGAC GGG	4	+	Intronic	sc-416795_C	PAM_left_CCN
22	49310273	49310314	22:49310273-49310314		0		A01182:91:HCWWMDSX3:4:2222:9426:29935	1	+	Inf	-2297453	TCTGCCCTACGTTAGAAGAC GGG	4	+	Intronic	sc-416795_C	PAM_left_CCN
22	49410720	49410806	22:49410720-49410806	A01182:91:HCWWMDSX3:4:2301:32949:23359	1	-		0		-Inf	-2397900	TCTGCCCTACGTTAGAAGAC GGG	4	+	Intronic	sc-416795_C	PAM_left_CCN
22	49838295	49838377	22:49838295-49838377	A01182:91:HCWWMDSX3:4:1405:32994:27195	1	+		0		-Inf	-2825475	TCTGCCCTACGTTAGAAGAC GGG	4	+	Intronic	sc-416795_C	PAM_left_CCN
22	49841786	49841838	22:49841786-49841838	A01182:91:HCWWMDSX3:4:2301:32949:23359	1	-		0		-Inf	-2828966	TCTGCCCTACGTTAGAAGAC GGG	4	+	Intronic	sc-416795_C	PAM_left_CCN
22	50355539	50355621	22:50355539-50355621	A01182:91:HCWWMDSX3:4:2102:32940:29857	1	+		0		-Inf	-3342719	TCTGCCCTACGTTAGAAGAC GGG	4	+	Intronic	sc-416795_C	PAM_left_CCN
3	39475	39514	3:39475-39514	A01182:91:HCWWMDSX3:4:1405:32994:27195	1	+		0		-Inf	2278045	TGGGTATGATAATGCTCTTC AGG	4	-	Intronic	sc-416795_A	PAM_left_CCN
3	605922	606064	3:605922-606064	A01182:91:HCWWMDSX3:4:2260:16098:17190	1	-		0		-Inf	1711598	TGGGTATGATAATGCTCTTC AGG	4	-	Intronic	sc-416795_A	PAM_left_CCN
3	610778	610861	3:610778-610861	A01182:91:HCWWMDSX3:4:1401:32985:34757	1	-		0		-Inf	1706742	TGGGTATGATAATGCTCTTC AGG	4	-	Intronic	sc-416795_A	PAM_left_CCN
3	613577	613611	3:613577-613611	A01182:91:HCWWMDSX3:4:2201:32949:17973	1	+		0		-Inf	1703943	TGGGTATGATAATGCTCTTC AGG	4	-	Intronic	sc-416795_A	PAM_left_CCN
3	890962	891007	3:890962-891007		0		A01182:91:HCWWMDSX3:4:2503:32949:20165	1	-	Inf	1426558	TGGGTATGATAATGCTCTTC AGG	4	-	Intronic	sc-416795_A	PAM_left_CCN
3	1479347	1479481	3:1479347-1479481		0		A01182:91:HCWWMDSX3:4:2539:27199:23484	1	-	Inf	838173	TGGGTATGATAATGCTCTTC AGG	4	-	Intronic	sc-416795_A	PAM_left_CCN
3	1913805	1913888	3:1913805-1913888	A01182:91:HCWWMDSX3:4:1401:32985:34757	1	-		0		-Inf	403715	TGGGTATGATAATGCTCTTC AGG	4	-	Intronic	sc-416795_A	PAM_left_CCN
3	2588621	2588658	3:2588621-2588658	A01182:91:HCWWMDSX3:4:2202:32958:14982	1	+		0		-Inf	-271101	TGGGTATGATAATGCTCTTC AGG	4	-	Intronic	sc-416795_A	PAM_left_CCN
3	2981260	2981342	3:2981260-2981342	A01182:91:HCWWMDSX3:4:2406:32940:26663	1	-		0		-Inf	-663740	TGGGTATGATAATGCTCTTC AGG	4	-	Intronic	sc-416795_A	PAM_left_CCN
3	3672844	3672878	3:3672844-3672878	A01182:91:HCWWMDSX3:4:2201:32949:17973	1	-		0		-Inf	-1355324	TGGGTATGATAATGCTCTTC AGG	4	-	Intronic	sc-416795_A	PAM_left_CCN
3	3997804	3997838	3:3997804-3997838		0		A01182:91:HCWWMDSX3:4:2402:32958:13761	1	+	Inf	-1680284	TGGGTATGATAATGCTCTTC AGG	4	-	Intronic	sc-416795_A	PAM_left_CCN
3	4846016	4846158	3:4846016-4846158		0		A01182:91:HCWWMDSX3:4:1554:12689:19085,A01182:91:HCWWMDSX3:4:2146:11984:11130	2	+,+	Inf	-2528496	TGGGTATGATAATGCTCTTC AGG	4	-	Intronic	sc-416795_A	PAM_left_CCN
3	5378939	5379023	3:5378939-5379023	A01182:91:HCWWMDSX3:4:1401:32985:34757	1	-		0		-Inf	-3061419	TGGGTATGATAATGCTCTTC AGG	4	-	Intronic	sc-416795_A	PAM_left_CCN
3	5514447	5514481	3:5514447-5514481		0		A01182:91:HCWWMDSX3:4:1402:32994:13416	1	+	Inf	-3196927	TGGGTATGATAATGCTCTTC AGG	4	-	Intronic	sc-416795_A	PAM_left_CCN
3	5516719	5516861	3:5516719-5516861	A01182:91:HCWWMDSX3:4:2530:21793:3912	1	-		0		-Inf	-3199199	TGGGTATGATAATGCTCTTC AGG	4	-	Intronic	sc-416795_A	PAM_left_CCN
3	5533303	5533445	3:5533303-5533445	A01182:91:HCWWMDSX3:4:2410:14479:21652	1	-		0		-Inf	-3215783	TGGGTATGATAATGCTCTTC AGG	4	-	Intronic	sc-416795_A	PAM_left_CCN
3	5719800	5719883	3:5719800-5719883	A01182:91:HCWWMDSX3:4:1401:32985:34757	1	+		0		-Inf	-3402280	TGGGTATGATAATGCTCTTC AGG	4	-	Intronic	sc-416795_A	PAM_left_CCN
3	6101363	6101396	3:6101363-6101396	A01182:91:HCWWMDSX3:4:1406:32994:18176	1	+		0		-Inf	-3783843	TGGGTATGATAATGCTCTTC AGG	4	-	Intronic	sc-416795_A	PAM_left_CCN
3	6386337	6386479	3:6386337-6386479	A01182:91:HCWWMDSX3:4:2670:28248:12023,A01182:91:HCWWMDSX3:4:1205:32841:31626	2	+,-		0		-Inf	-4068817	TGGGTATGATAATGCTCTTC AGG	4	-	Intronic	sc-416795_A	PAM_left_CCN
3	6661846	6661880	3:6661846-6661880	A01182:91:HCWWMDSX3:4:2605:32949:34851	1	+		0		-Inf	-4344326	TGGGTATGATAATGCTCTTC AGG	4	-	Intronic	sc-416795_A	PAM_left_CCN
3	8177128	8177175	3:8177128-8177175		0		A01182:91:HCWWMDSX3:4:2503:32949:20165	1	+	Inf	4329594	TCTTTTCTGCCTTTGAAGCT AGG	4	+	Intronic	sc-416795_C	PAM_left_CCN
3	8182403	8182450	3:8182403-8182450		0		A01182:91:HCWWMDSX3:4:2503:32949:20165	1	+	Inf	4324319	TCTTTTCTGCCTTTGAAGCT AGG	4	+	Intronic	sc-416795_C	PAM_left_CCN
3	8182780	8182922	3:8182780-8182922	A01182:91:HCWWMDSX3:4:1663:13612:24032	1	-	A01182:91:HCWWMDSX3:4:1221:27055:25207,A01182:91:HCWWMDSX3:4:1221:26992:29982,A01182:91:HCWWMDSX3:4:1221:26232:30201	3	-,-,-	158496250072116	4323942	TCTTTTCTGCCTTTGAAGCT AGG	4	+	Intronic	sc-416795_C	PAM_left_CCN
3	8490828	8490930	3:8490828-8490930	A01182:91:HCWWMDSX3:4:2406:32940:26663	1	+		0		-Inf	4015894	TCTTTTCTGCCTTTGAAGCT AGG	4	+	Intronic	sc-416795_C	PAM_left_CCN
3	8619881	8620023	3:8619881-8620023	A01182:91:HCWWMDSX3:4:1677:21242:36495	1	+		0		-Inf	3886841	TCTTTTCTGCCTTTGAAGCT AGG	4	+	Intronic	sc-416795_C	PAM_left_CCN
3	9155834	9155916	3:9155834-9155916	A01182:91:HCWWMDSX3:4:2102:32940:29857	1	+		0		-Inf	3350888	TCTTTTCTGCCTTTGAAGCT AGG	4	+	Intronic	sc-416795_C	PAM_left_CCN
3	9549613	9549675	3:9549613-9549675	A01182:91:HCWWMDSX3:4:2102:32940:29857	1	-		0		-Inf	2957109	TCTTTTCTGCCTTTGAAGCT AGG	4	+	Intronic	sc-416795_C	PAM_left_CCN
3	10020097	10020149	3:10020097-10020149	A01182:91:HCWWMDSX3:4:1405:32994:27195	1	+		0		-Inf	2486625	TCTTTTCTGCCTTTGAAGCT AGG	4	+	Intronic	sc-416795_C	PAM_left_CCN
3	10257899	10257961	3:10257899-10257961	A01182:91:HCWWMDSX3:4:2102:32940:29857	1	+		0		-Inf	2248823	TCTTTTCTGCCTTTGAAGCT AGG	4	+	Intronic	sc-416795_C	PAM_left_CCN
3	10730574	10730623	3:10730574-10730623		0		A01182:91:HCWWMDSX3:4:2503:32949:20165	1	+	Inf	1776148	TCTTTTCTGCCTTTGAAGCT AGG	4	+	Intronic	sc-416795_C	PAM_left_CCN
3	12097633	12097716	3:12097633-12097716	A01182:91:HCWWMDSX3:4:1401:32985:34757	1	+		0		-Inf	409089	TCTTTTCTGCCTTTGAAGCT AGG	4	+	Intronic	sc-416795_C	PAM_left_CCN
3	12611516	12611618	3:12611516-12611618	A01182:91:HCWWMDSX3:4:2406:32940:26663	1	-		0		-Inf	-104794	TCTTTTCTGCCTTTGAAGCT AGG	4	+	Intronic	sc-416795_C	PAM_left_CCN
3	13172644	13172786	3:13172644-13172786		0		A01182:91:HCWWMDSX3:4:2551:2474:27821,A01182:91:HCWWMDSX3:4:2563:7310:23797	2	+,-	Inf	-665922	TCTTTTCTGCCTTTGAAGCT AGG	4	+	Intronic	sc-416795_C	PAM_left_CCN
3	13891709	13891849	3:13891709-13891849		0		A01182:91:HCWWMDSX3:4:1350:20636:12743	1	+	Inf	-1384987	TCTTTTCTGCCTTTGAAGCT AGG	4	+	Intronic	sc-416795_C	PAM_left_CCN
3	14075559	14075643	3:14075559-14075643	A01182:91:HCWWMDSX3:4:2604:32940:35023	1	-		0		-Inf	-1568837	TCTTTTCTGCCTTTGAAGCT AGG	4	+	Intronic	sc-416795_C	PAM_left_CCN
3	15426139	15426173	3:15426139-15426173		0		A01182:91:HCWWMDSX3:4:1104:32967:34287	1	+	Inf	-2919417	TCTTTTCTGCCTTTGAAGCT AGG	4	+	Intronic	sc-416795_C	PAM_left_CCN
3	15480809	15480861	3:15480809-15480861	A01182:91:HCWWMDSX3:4:2604:32940:35023	1	+		0		-Inf	-2974087	TCTTTTCTGCCTTTGAAGCT AGG	4	+	Intronic	sc-416795_C	PAM_left_CCN
3	15616951	15617026	3:15616951-15617026	A01182:91:HCWWMDSX3:4:2406:32940:26663	1	+		0		-Inf	-3110229	TCTTTTCTGCCTTTGAAGCT AGG	4	+	Intronic	sc-416795_C	PAM_left_CCN
3	16601501	16601643	3:16601501-16601643	A01182:91:HCWWMDSX3:4:1150:7744:6637	1	-		0		-Inf	-4094779	TCTTTTCTGCCTTTGAAGCT AGG	4	+	Intronic	sc-416795_C	PAM_left_CCN
3	16640616	16640683	3:16640616-16640683	A01182:91:HCWWMDSX3:4:2102:32940:29857	1	+		0		-Inf	-4133894	TCTTTTCTGCCTTTGAAGCT AGG	4	+	Intronic	sc-416795_C	PAM_left_CCN
3	17907063	17907145	3:17907063-17907145	A01182:91:HCWWMDSX3:4:1405:32994:27195	1	+		0		-Inf	-5400341	TCTTTTCTGCCTTTGAAGCT AGG	4	+	Intronic	sc-416795_C	PAM_left_CCN
3	17920315	17920419	3:17920315-17920419	A01182:91:HCWWMDSX3:4:1401:32985:34757	1	+		0		-Inf	-5413593	TCTTTTCTGCCTTTGAAGCT AGG	4	+	Intronic	sc-416795_C	PAM_left_CCN
3	18169101	18169183	3:18169101-18169183	A01182:91:HCWWMDSX3:4:2102:32940:29857	1	-		0		-Inf	-5662379	TCTTTTCTGCCTTTGAAGCT AGG	4	+	Intronic	sc-416795_C	PAM_left_CCN
3	18933653	18933735	3:18933653-18933735	A01182:91:HCWWMDSX3:4:1109:33003:2942	1	+		0		-Inf	-6426931	TCTTTTCTGCCTTTGAAGCT AGG	4	+	Intronic	sc-416795_C	PAM_left_CCN
3	19009871	19009954	3:19009871-19009954	A01182:91:HCWWMDSX3:4:1401:32985:34757	1	-		0		-Inf	-6503149	TCTTTTCTGCCTTTGAAGCT AGG	4	+	Intronic	sc-416795_C	PAM_left_CCN
3	19419415	19419497	3:19419415-19419497	A01182:91:HCWWMDSX3:4:1405:32994:27195	1	-		0		-Inf	-6912693	TCTTTTCTGCCTTTGAAGCT AGG	4	+	Intronic	sc-416795_C	PAM_left_CCN
3	19679785	19679819	3:19679785-19679819	A01182:91:HCWWMDSX3:4:2201:32949:17973	1	+		0		-Inf	-7173063	TCTTTTCTGCCTTTGAAGCT AGG	4	+	Intronic	sc-416795_C	PAM_left_CCN
3	19754346	19754428	3:19754346-19754428	A01182:91:HCWWMDSX3:4:1401:32985:34757	1	-		0		-Inf	-7247624	TCTTTTCTGCCTTTGAAGCT AGG	4	+	Intronic	sc-416795_C	PAM_left_CCN
3	19915692	19915756	3:19915692-19915756	A01182:91:HCWWMDSX3:4:2301:32949:23359	1	+		0		-Inf	-7408970	TCTTTTCTGCCTTTGAAGCT AGG	4	+	Intronic	sc-416795_C	PAM_left_CCN
3	20656201	20656234	3:20656201-20656234	A01182:91:HCWWMDSX3:4:1406:32994:18176	1	+		0		-Inf	-8149479	TCTTTTCTGCCTTTGAAGCT AGG	4	+	Intronic	sc-416795_C	PAM_left_CCN
3	20704038	20704072	3:20704038-20704072		0		A01182:91:HCWWMDSX3:4:1402:32994:13416	1	-	Inf	-8197316	TCTTTTCTGCCTTTGAAGCT AGG	4	+	Intronic	sc-416795_C	PAM_left_CCN
3	20717042	20717079	3:20717042-20717079	A01182:91:HCWWMDSX3:4:2202:32958:14982	1	-		0		-Inf	-8210320	TCTTTTCTGCCTTTGAAGCT AGG	4	+	Intronic	sc-416795_C	PAM_left_CCN
3	20815724	20815807	3:20815724-20815807	A01182:91:HCWWMDSX3:4:1401:32985:34757	1	-		0		-Inf	-8309002	TCTTTTCTGCCTTTGAAGCT AGG	4	+	Intronic	sc-416795_C	PAM_left_CCN
3	20973087	20973133	3:20973087-20973133		0		A01182:91:HCWWMDSX3:4:2503:32949:20165	1	-	Inf	-8466365	TCTTTTCTGCCTTTGAAGCT AGG	4	+	Intronic	sc-416795_C	PAM_left_CCN
3	20977159	20977207	3:20977159-20977207		0		A01182:91:HCWWMDSX3:4:2503:32949:20165	1	-	Inf	-8470437	TCTTTTCTGCCTTTGAAGCT AGG	4	+	Intronic	sc-416795_C	PAM_left_CCN
3	21068514	21068596	3:21068514-21068596	A01182:91:HCWWMDSX3:4:1405:32994:27195	1	-		0		-Inf	-8561792	TCTTTTCTGCCTTTGAAGCT AGG	4	+	Intronic	sc-416795_C	PAM_left_CCN
3	21194062	21194107	3:21194062-21194107		0		A01182:91:HCWWMDSX3:4:2503:32949:20165	1	-	Inf	-8687340	TCTTTTCTGCCTTTGAAGCT AGG	4	+	Intronic	sc-416795_C	PAM_left_CCN
3	21368284	21368318	3:21368284-21368318		0		A01182:91:HCWWMDSX3:4:1402:32994:13416	1	+	Inf	-8861562	TCTTTTCTGCCTTTGAAGCT AGG	4	+	Intronic	sc-416795_C	PAM_left_CCN
3	21382808	21382857	3:21382808-21382857		0		A01182:91:HCWWMDSX3:4:2503:32949:20165	1	-	Inf	-8876086	TCTTTTCTGCCTTTGAAGCT AGG	4	+	Intronic	sc-416795_C	PAM_left_CCN
3	21456365	21456448	3:21456365-21456448	A01182:91:HCWWMDSX3:4:1401:32985:34757	1	+		0		-Inf	-8949643	TCTTTTCTGCCTTTGAAGCT AGG	4	+	Intronic	sc-416795_C	PAM_left_CCN
3	21986328	21986410	3:21986328-21986410	A01182:91:HCWWMDSX3:4:1109:33003:2942	1	+		0		-Inf	8530954	TCTTTATCAATGTGTTCTTC TGG	4	-	Intergenic	sc-416795_A	PAM_left_CCN
3	22312734	22312819	3:22312734-22312819	A01182:91:HCWWMDSX3:4:2604:32940:35023	1	-		0		-Inf	8204548	TCTTTATCAATGTGTTCTTC TGG	4	-	Intergenic	sc-416795_A	PAM_left_CCN
3	22449211	22449263	3:22449211-22449263	A01182:91:HCWWMDSX3:4:2604:32940:35023	1	-		0		-Inf	8068071	TCTTTATCAATGTGTTCTTC TGG	4	-	Intergenic	sc-416795_A	PAM_left_CCN
3	22782337	22782371	3:22782337-22782371	A01182:91:HCWWMDSX3:4:2605:32949:34851	1	+		0		-Inf	7734945	TCTTTATCAATGTGTTCTTC TGG	4	-	Intergenic	sc-416795_A	PAM_left_CCN
3	23056955	23057038	3:23056955-23057038	A01182:91:HCWWMDSX3:4:1401:32985:34757	1	-		0		-Inf	7460327	TCTTTATCAATGTGTTCTTC TGG	4	-	Intergenic	sc-416795_A	PAM_left_CCN
3	23110518	23110555	3:23110518-23110555	A01182:91:HCWWMDSX3:4:2202:32958:14982	1	-		0		-Inf	7406764	TCTTTATCAATGTGTTCTTC TGG	4	-	Intergenic	sc-416795_A	PAM_left_CCN
3	23560872	23560906	3:23560872-23560906		0		A01182:91:HCWWMDSX3:4:1402:32994:13416	1	-	Inf	6956410	TCTTTATCAATGTGTTCTTC TGG	4	-	Intergenic	sc-416795_A	PAM_left_CCN
3	23855746	23855808	3:23855746-23855808	A01182:91:HCWWMDSX3:4:2102:32940:29857	1	-		0		-Inf	6661536	TCTTTATCAATGTGTTCTTC TGG	4	-	Intergenic	sc-416795_A	PAM_left_CCN
3	24092624	24092706	3:24092624-24092706	A01182:91:HCWWMDSX3:4:1109:33003:2942	1	+		0		-Inf	6424658	TCTTTATCAATGTGTTCTTC TGG	4	-	Intergenic	sc-416795_A	PAM_left_CCN
3	25623034	25623071	3:25623034-25623071	A01182:91:HCWWMDSX3:4:2202:32958:14982	1	+		0		-Inf	4894248	TCTTTATCAATGTGTTCTTC TGG	4	-	Intergenic	sc-416795_A	PAM_left_CCN
3	26745230	26745312	3:26745230-26745312	A01182:91:HCWWMDSX3:4:1405:32994:27195	1	+		0		-Inf	3772052	TCTTTATCAATGTGTTCTTC TGG	4	-	Intergenic	sc-416795_A	PAM_left_CCN
3	28062020	28062072	3:28062020-28062072	A01182:91:HCWWMDSX3:4:1109:33003:2942	1	-		0		-Inf	2455262	TCTTTATCAATGTGTTCTTC TGG	4	-	Intergenic	sc-416795_A	PAM_left_CCN
3	28419415	28419466	3:28419415-28419466	A01182:91:HCWWMDSX3:4:2604:32940:35023	1	-		0		-Inf	2097867	TCTTTATCAATGTGTTCTTC TGG	4	-	Intergenic	sc-416795_A	PAM_left_CCN
3	30105067	30105100	3:30105067-30105100	A01182:91:HCWWMDSX3:4:1201:32994:22247	1	+		0		-Inf	412215	TCTTTATCAATGTGTTCTTC TGG	4	-	Intergenic	sc-416795_A	PAM_left_CCN
3	30153552	30153637	3:30153552-30153637	A01182:91:HCWWMDSX3:4:2604:32940:35023	1	+		0		-Inf	363730	TCTTTATCAATGTGTTCTTC TGG	4	-	Intergenic	sc-416795_A	PAM_left_CCN
3	30588644	30588686	3:30588644-30588686	A01182:91:HCWWMDSX3:4:1405:32994:27195	1	-		0		-Inf	-71362	TCTTTATCAATGTGTTCTTC TGG	4	-	Intergenic	sc-416795_A	PAM_left_CCN
3	32084379	32084413	3:32084379-32084413		0		A01182:91:HCWWMDSX3:4:1104:32967:34287	1	+	Inf	-1567097	TCTTTATCAATGTGTTCTTC TGG	4	-	Intergenic	sc-416795_A	PAM_left_CCN
3	32461247	32461288	3:32461247-32461288		0		A01182:91:HCWWMDSX3:4:2503:32949:20165	1	-	Inf	1864159	TGGAAATAGGAAAAAGTTCT TGG	4	+	Intergenic	sc-416795_B	PAM_left_CCN
3	32566575	32566609	3:32566575-32566609		0		A01182:91:HCWWMDSX3:4:1203:32994:13322	1	+	Inf	1758831	TGGAAATAGGAAAAAGTTCT TGG	4	+	Intergenic	sc-416795_B	PAM_left_CCN
3	32614608	32614711	3:32614608-32614711	A01182:91:HCWWMDSX3:4:1604:32985:10520	1	-		0		-Inf	1710798	TGGAAATAGGAAAAAGTTCT TGG	4	+	Intergenic	sc-416795_B	PAM_left_CCN
3	32709983	32710017	3:32709983-32710017		0		A01182:91:HCWWMDSX3:4:1203:32994:13322	1	+	Inf	1615423	TGGAAATAGGAAAAAGTTCT TGG	4	+	Intergenic	sc-416795_B	PAM_left_CCN
3	32720938	32720981	3:32720938-32720981		0		A01182:91:HCWWMDSX3:4:2222:9426:29935	1	-	Inf	1604468	TGGAAATAGGAAAAAGTTCT TGG	4	+	Intergenic	sc-416795_B	PAM_left_CCN
3	32754408	32754455	3:32754408-32754455	A01182:91:HCWWMDSX3:4:2102:32940:29857	1	-		0		-Inf	1570998	TGGAAATAGGAAAAAGTTCT TGG	4	+	Intergenic	sc-416795_B	PAM_left_CCN
3	33446999	33447141	3:33446999-33447141		0		A01182:91:HCWWMDSX3:4:2609:25319:32471	1	-	Inf	878407	TGGAAATAGGAAAAAGTTCT TGG	4	+	Intergenic	sc-416795_B	PAM_left_CCN
3	33946702	33946785	3:33946702-33946785	A01182:91:HCWWMDSX3:4:1401:32985:34757	1	-		0		-Inf	378704	TGGAAATAGGAAAAAGTTCT TGG	4	+	Intergenic	sc-416795_B	PAM_left_CCN
3	34468557	34468591	3:34468557-34468591		0		A01182:91:HCWWMDSX3:4:2402:32958:13761	1	-	Inf	-143151	TGGAAATAGGAAAAAGTTCT TGG	4	+	Intergenic	sc-416795_B	PAM_left_CCN
3	34523826	34523968	3:34523826-34523968	A01182:91:HCWWMDSX3:4:2122:4291:26396,A01182:91:HCWWMDSX3:4:2122:5412:26522,A01182:91:HCWWMDSX3:4:2122:4598:26897	3	-,-,-		0		-Inf	-198420	TGGAAATAGGAAAAAGTTCT TGG	4	+	Intergenic	sc-416795_B	PAM_left_CCN
3	34773534	34773568	3:34773534-34773568	A01182:91:HCWWMDSX3:4:2605:32949:34851	1	-		0		-Inf	-448128	TGGAAATAGGAAAAAGTTCT TGG	4	+	Intergenic	sc-416795_B	PAM_left_CCN
3	35516563	35516596	3:35516563-35516596	A01182:91:HCWWMDSX3:4:1406:32994:18176	1	+		0		-Inf	-1191157	TGGAAATAGGAAAAAGTTCT TGG	4	+	Intergenic	sc-416795_B	PAM_left_CCN
3	36548488	36548522	3:36548488-36548522	A01182:91:HCWWMDSX3:4:1101:32994:5368	1	+		0		-Inf	-2223082	TGGAAATAGGAAAAAGTTCT TGG	4	+	Intergenic	sc-416795_B	PAM_left_CCN
3	37372015	37372097	3:37372015-37372097	A01182:91:HCWWMDSX3:4:1401:32985:34757	1	-		0		-Inf	-3046609	TGGAAATAGGAAAAAGTTCT TGG	4	+	Intergenic	sc-416795_B	PAM_left_CCN
3	37647142	37647224	3:37647142-37647224	A01182:91:HCWWMDSX3:4:2301:32949:26428	1	+		0		-Inf	-3321736	TGGAAATAGGAAAAAGTTCT TGG	4	+	Intergenic	sc-416795_B	PAM_left_CCN
3	38785801	38785835	3:38785801-38785835		0		A01182:91:HCWWMDSX3:4:1402:32994:13416	1	+	Inf	-4460395	TGGAAATAGGAAAAAGTTCT TGG	4	+	Intergenic	sc-416795_B	PAM_left_CCN
3	39187860	39188002	3:39187860-39188002	A01182:91:HCWWMDSX3:4:1251:15347:27101,A01182:91:HCWWMDSX3:4:1251:16152:27712,A01182:91:HCWWMDSX3:4:2649:17689:21136	3	+,+,-	A01182:91:HCWWMDSX3:4:1164:31458:35368,A01182:91:HCWWMDSX3:4:1553:7545:2597,A01182:91:HCWWMDSX3:4:1553:7618:2597,A01182:91:HCWWMDSX3:4:1152:1461:25848,A01182:91:HCWWMDSX3:4:1614:30129:15562	5	+,+,+,-,-	0.736965594166206	-4862454	TGGAAATAGGAAAAAGTTCT TGG	4	+	Intergenic	sc-416795_B	PAM_left_CCN
3	39370749	39370891	3:39370749-39370891		0		A01182:91:HCWWMDSX3:4:1311:32687:29825,A01182:91:HCWWMDSX3:4:1311:32723:30013,A01182:91:HCWWMDSX3:4:1272:5041:20964,A01182:91:HCWWMDSX3:4:2539:27199:23484	4	+,+,+,+	Inf	-5045343	TGGAAATAGGAAAAAGTTCT TGG	4	+	Intergenic	sc-416795_B	PAM_left_CCN
3	39578097	39578144	3:39578097-39578144		0		A01182:91:HCWWMDSX3:4:2503:32949:20165	1	-	Inf	5076096	TGGGTATGAACATGGTCTTG AGG	4	-	Intronic	sc-416795_A	PAM_left_CCN
3	40031682	40031808	3:40031682-40031808	A01182:91:HCWWMDSX3:4:1453:15600:1892	1	+	A01182:91:HCWWMDSX3:4:2510:9498:10081,A01182:91:HCWWMDSX3:4:2510:9787:11616	2	-,-	1	4622511	TGGGTATGAACATGGTCTTG AGG	4	-	Intronic	sc-416795_A	PAM_left_CCN
3	40158156	40158238	3:40158156-40158238	A01182:91:HCWWMDSX3:4:1109:33003:2942	1	+		0		-Inf	4496037	TGGGTATGAACATGGTCTTG AGG	4	-	Intronic	sc-416795_A	PAM_left_CCN
3	40219929	40220014	3:40219929-40220014	A01182:91:HCWWMDSX3:4:2604:32940:35023	1	+		0		-Inf	4434264	TGGGTATGAACATGGTCTTG AGG	4	-	Intronic	sc-416795_A	PAM_left_CCN
3	40560993	40561040	3:40560993-40561040		0		A01182:91:HCWWMDSX3:4:2503:32949:20165	1	+	Inf	4093200	TGGGTATGAACATGGTCTTG AGG	4	-	Intronic	sc-416795_A	PAM_left_CCN
3	40566369	40566416	3:40566369-40566416		0		A01182:91:HCWWMDSX3:4:2503:32949:20165	1	+	Inf	4087824	TGGGTATGAACATGGTCTTG AGG	4	-	Intronic	sc-416795_A	PAM_left_CCN
3	41749075	41749216	3:41749075-41749216		0		A01182:91:HCWWMDSX3:4:1425:9860:8923	1	+	Inf	2905118	TGGGTATGAACATGGTCTTG AGG	4	-	Intronic	sc-416795_A	PAM_left_CCN
3	41758789	41758871	3:41758789-41758871	A01182:91:HCWWMDSX3:4:2102:32940:29857	1	-		0		-Inf	2895404	TGGGTATGAACATGGTCTTG AGG	4	-	Intronic	sc-416795_A	PAM_left_CCN
3	41772412	41772554	3:41772412-41772554	A01182:91:HCWWMDSX3:4:1453:15600:1892	1	-	A01182:91:HCWWMDSX3:4:2510:9498:10081,A01182:91:HCWWMDSX3:4:2510:9787:11616	2	+,+	1	2881781	TGGGTATGAACATGGTCTTG AGG	4	-	Intronic	sc-416795_A	PAM_left_CCN
3	41922069	41922121	3:41922069-41922121	A01182:91:HCWWMDSX3:4:2102:32940:29857	1	-		0		-Inf	2732124	TGGGTATGAACATGGTCTTG AGG	4	-	Intronic	sc-416795_A	PAM_left_CCN
3	41931089	41931193	3:41931089-41931193	A01182:91:HCWWMDSX3:4:1401:32985:34757	1	+		0		-Inf	2723104	TGGGTATGAACATGGTCTTG AGG	4	-	Intronic	sc-416795_A	PAM_left_CCN
3	42007296	42007358	3:42007296-42007358	A01182:91:HCWWMDSX3:4:2102:32940:29857	1	+		0		-Inf	2646897	TGGGTATGAACATGGTCTTG AGG	4	-	Intronic	sc-416795_A	PAM_left_CCN
3	42737213	42737296	3:42737213-42737296	A01182:91:HCWWMDSX3:4:1401:32985:34757	1	-		0		-Inf	1916980	TGGGTATGAACATGGTCTTG AGG	4	-	Intronic	sc-416795_A	PAM_left_CCN
3	42792590	42792652	3:42792590-42792652	A01182:91:HCWWMDSX3:4:2102:32940:29857	1	-		0		-Inf	1861603	TGGGTATGAACATGGTCTTG AGG	4	-	Intronic	sc-416795_A	PAM_left_CCN
3	43801479	43801564	3:43801479-43801564	A01182:91:HCWWMDSX3:4:2604:32940:35023	1	+		0		-Inf	852714	TGGGTATGAACATGGTCTTG AGG	4	-	Intronic	sc-416795_A	PAM_left_CCN
3	44267424	44267458	3:44267424-44267458	A01182:91:HCWWMDSX3:4:2202:32958:14920	1	-		0		-Inf	386769	TGGGTATGAACATGGTCTTG AGG	4	-	Intronic	sc-416795_A	PAM_left_CCN
3	44976833	44976870	3:44976833-44976870	A01182:91:HCWWMDSX3:4:1405:32994:27195	1	+		0		-Inf	-322640	TGGGTATGAACATGGTCTTG AGG	4	-	Intronic	sc-416795_A	PAM_left_CCN
3	45191181	45191263	3:45191181-45191263	A01182:91:HCWWMDSX3:4:2102:32940:29857	1	+		0		-Inf	-536988	TGGGTATGAACATGGTCTTG AGG	4	-	Intronic	sc-416795_A	PAM_left_CCN
3	45247331	45247368	3:45247331-45247368	A01182:91:HCWWMDSX3:4:2202:32958:14982	1	+		0		-Inf	-593138	TGGGTATGAACATGGTCTTG AGG	4	-	Intronic	sc-416795_A	PAM_left_CCN
3	46140479	46140564	3:46140479-46140564	A01182:91:HCWWMDSX3:4:2604:32940:35023	1	+		0		-Inf	-1486286	TGGGTATGAACATGGTCTTG AGG	4	-	Intronic	sc-416795_A	PAM_left_CCN
3	47926949	47926986	3:47926949-47926986	A01182:91:HCWWMDSX3:4:2301:32949:23359	1	+		0		-Inf	-3272756	TGGGTATGAACATGGTCTTG AGG	4	-	Intronic	sc-416795_A	PAM_left_CCN
3	47988110	47988171	3:47988110-47988171	A01182:91:HCWWMDSX3:4:2102:32940:29857	1	-		0		-Inf	-3333917	TGGGTATGAACATGGTCTTG AGG	4	-	Intronic	sc-416795_A	PAM_left_CCN
3	48114844	48114896	3:48114844-48114896	A01182:91:HCWWMDSX3:4:1509:33013:4679	1	-		0		-Inf	-3460651	TGGGTATGAACATGGTCTTG AGG	4	-	Intronic	sc-416795_A	PAM_left_CCN
3	48317555	48317601	3:48317555-48317601	A01182:91:HCWWMDSX3:4:2102:32940:29857	1	+		0		-Inf	-3663362	TGGGTATGAACATGGTCTTG AGG	4	-	Intronic	sc-416795_A	PAM_left_CCN
3	48564925	48565067	3:48564925-48565067	A01182:91:HCWWMDSX3:4:1218:32108:14669,A01182:91:HCWWMDSX3:4:1218:32542:16360	2	+,+	A01182:91:HCWWMDSX3:4:1515:15691:5995	1	+	-1	-3910732	TGGGTATGAACATGGTCTTG AGG	4	-	Intronic	sc-416795_A	PAM_left_CCN
3	48809501	48809535	3:48809501-48809535		0		A01182:91:HCWWMDSX3:4:2601:32931:2785	1	-	Inf	-4155308	TGGGTATGAACATGGTCTTG AGG	4	-	Intronic	sc-416795_A	PAM_left_CCN
3	48861051	48861094	3:48861051-48861094	A01182:91:HCWWMDSX3:4:1405:32994:27195	1	-		0		-Inf	-4206858	TGGGTATGAACATGGTCTTG AGG	4	-	Intronic	sc-416795_A	PAM_left_CCN
3	48953887	48953924	3:48953887-48953924	A01182:91:HCWWMDSX3:4:2202:32958:14982	1	-		0		-Inf	-4299694	TGGGTATGAACATGGTCTTG AGG	4	-	Intronic	sc-416795_A	PAM_left_CCN
3	49280377	49280479	3:49280377-49280479	A01182:91:HCWWMDSX3:4:2406:32940:26663	1	-		0		-Inf	-4626184	TGGGTATGAACATGGTCTTG AGG	4	-	Intronic	sc-416795_A	PAM_left_CCN
3	49336668	49336702	3:49336668-49336702		0		A01182:91:HCWWMDSX3:4:1203:32994:13322	1	-	Inf	-4682475	TGGGTATGAACATGGTCTTG AGG	4	-	Intronic	sc-416795_A	PAM_left_CCN
3	50451645	50451787	3:50451645-50451787	A01182:91:HCWWMDSX3:4:1320:4164:16376,A01182:91:HCWWMDSX3:4:2454:5773:22952,A01182:91:HCWWMDSX3:4:2341:29550:27430	3	+,+,-	A01182:91:HCWWMDSX3:4:1676:12020:36119	1	-	-158496250072116	-5797452	TGGGTATGAACATGGTCTTG AGG	4	-	Intronic	sc-416795_A	PAM_left_CCN
3	50487028	50487170	3:50487028-50487170	A01182:91:HCWWMDSX3:4:1138:12201:8375	1	+	A01182:91:HCWWMDSX3:4:2517:27832:25332	1	+	0	-5832835	TGGGTATGAACATGGTCTTG AGG	4	-	Intronic	sc-416795_A	PAM_left_CCN
3	50766422	50766505	3:50766422-50766505	A01182:91:HCWWMDSX3:4:1401:32985:34757	1	-		0		-Inf	-6112229	TGGGTATGAACATGGTCTTG AGG	4	-	Intronic	sc-416795_A	PAM_left_CCN
3	51181437	51181503	3:51181437-51181503	A01182:91:HCWWMDSX3:4:1401:32985:34757	1	-		0		-Inf	5966145	TATGAACATCTTCATACAGA TGG	4	-	Intronic	sc-416795_A	PAM_right_NGG
3	51364291	51364325	3:51364291-51364325		0		A01182:91:HCWWMDSX3:4:1402:32994:13416	1	-	Inf	5783291	TATGAACATCTTCATACAGA TGG	4	-	Intronic	sc-416795_A	PAM_right_NGG
3	51461235	51461269	3:51461235-51461269		0		A01182:91:HCWWMDSX3:4:1402:32994:13416	1	+	Inf	5686347	TATGAACATCTTCATACAGA TGG	4	-	Intronic	sc-416795_A	PAM_right_NGG
3	51601624	51601670	3:51601624-51601670	A01182:91:HCWWMDSX3:4:2301:32949:23359	1	-		0		-Inf	5545958	TATGAACATCTTCATACAGA TGG	4	-	Intronic	sc-416795_A	PAM_right_NGG
3	52732242	52732294	3:52732242-52732294	A01182:91:HCWWMDSX3:4:2102:32940:29857	1	+		0		-Inf	4415340	TATGAACATCTTCATACAGA TGG	4	-	Intronic	sc-416795_A	PAM_right_NGG
3	53406934	53406972	3:53406934-53406972	A01182:91:HCWWMDSX3:4:1305:33003:35697	1	+		0		-Inf	3740648	TATGAACATCTTCATACAGA TGG	4	-	Intronic	sc-416795_A	PAM_right_NGG
3	53865019	53865161	3:53865019-53865161		0		A01182:91:HCWWMDSX3:4:2124:8594:31093,A01182:91:HCWWMDSX3:4:2124:7093:36636,A01182:91:HCWWMDSX3:4:2146:2239:4648	3	+,+,-	Inf	3282563	TATGAACATCTTCATACAGA TGG	4	-	Intronic	sc-416795_A	PAM_right_NGG
3	53869191	53869285	3:53869191-53869285		0		A01182:91:HCWWMDSX3:4:2560:12798:5713,A01182:91:HCWWMDSX3:4:2560:13602:5729	2	+,+	Inf	3278391	TATGAACATCTTCATACAGA TGG	4	-	Intronic	sc-416795_A	PAM_right_NGG
3	54357707	54357849	3:54357707-54357849	A01182:91:HCWWMDSX3:4:2413:17797:9737,A01182:91:HCWWMDSX3:4:2413:18204:9972	2	-,-	A01182:91:HCWWMDSX3:4:2516:15311:3803	1	-	-1	2789875	TATGAACATCTTCATACAGA TGG	4	-	Intronic	sc-416795_A	PAM_right_NGG
3	54753082	54753120	3:54753082-54753120	A01182:91:HCWWMDSX3:4:1305:33003:35697	1	+		0		-Inf	2394500	TATGAACATCTTCATACAGA TGG	4	-	Intronic	sc-416795_A	PAM_right_NGG
3	54985344	54985486	3:54985344-54985486	A01182:91:HCWWMDSX3:4:1466:29179:32205	1	+	A01182:91:HCWWMDSX3:4:1548:33003:8672	1	-	0	2162238	TATGAACATCTTCATACAGA TGG	4	-	Intronic	sc-416795_A	PAM_right_NGG
3	55956760	55956902	3:55956760-55956902	A01182:91:HCWWMDSX3:4:2525:1606:17394	1	+		0		-Inf	1190822	TATGAACATCTTCATACAGA TGG	4	-	Intronic	sc-416795_A	PAM_right_NGG
3	56215913	56215995	3:56215913-56215995	A01182:91:HCWWMDSX3:4:1109:33003:2942	1	-		0		-Inf	931669	TATGAACATCTTCATACAGA TGG	4	-	Intronic	sc-416795_A	PAM_right_NGG
3	56440468	56440526	3:56440468-56440526	A01182:91:HCWWMDSX3:4:2102:32940:29857	1	-		0		-Inf	707114	TATGAACATCTTCATACAGA TGG	4	-	Intronic	sc-416795_A	PAM_right_NGG
3	56504506	56504567	3:56504506-56504567	A01182:91:HCWWMDSX3:4:2102:32940:29857	1	-		0		-Inf	643076	TATGAACATCTTCATACAGA TGG	4	-	Intronic	sc-416795_A	PAM_right_NGG
3	56506870	56506938	3:56506870-56506938	A01182:91:HCWWMDSX3:4:2301:32949:23359	1	-		0		-Inf	640712	TATGAACATCTTCATACAGA TGG	4	-	Intronic	sc-416795_A	PAM_right_NGG
3	57119283	57119350	3:57119283-57119350	A01182:91:HCWWMDSX3:4:2102:32940:29857	1	-		0		-Inf	28299	TATGAACATCTTCATACAGA TGG	4	-	Intronic	sc-416795_A	PAM_right_NGG
3	57570444	57570511	3:57570444-57570511	A01182:91:HCWWMDSX3:4:2202:32958:14982	1	+		0		-Inf	-422862	TATGAACATCTTCATACAGA TGG	4	-	Intronic	sc-416795_A	PAM_right_NGG
3	58456481	58456518	3:58456481-58456518	A01182:91:HCWWMDSX3:4:2202:32958:14982	1	+		0		-Inf	578965	TCTTTTCTTCTTTAGTAGTC TGG	4	-	Intronic	sc-416795_C	PAM_left_CCN
3	58852754	58852836	3:58852754-58852836	A01182:91:HCWWMDSX3:4:1109:33003:2942	1	-		0		-Inf	182692	TCTTTTCTTCTTTAGTAGTC TGG	4	-	Intronic	sc-416795_C	PAM_left_CCN
3	58948967	58949109	3:58948967-58949109	A01182:91:HCWWMDSX3:4:1453:15600:1892	1	+	A01182:91:HCWWMDSX3:4:2510:9498:10081,A01182:91:HCWWMDSX3:4:2510:9787:11616	2	-,-	1	86479	TCTTTTCTTCTTTAGTAGTC TGG	4	-	Intronic	sc-416795_C	PAM_left_CCN
3	59492251	59492285	3:59492251-59492285		0		A01182:91:HCWWMDSX3:4:1402:32994:13416	1	-	Inf	99461	GTCTTCTAAGGGAGGGAAGA CGG	4	-	Intergenic	sc-416795_C	PAM_right_NGG
3	59648080	59648147	3:59648080-59648147	A01182:91:HCWWMDSX3:4:2102:32940:29857	1	-		0		-Inf	-56368	GTCTTCTAAGGGAGGGAAGA CGG	4	-	Intergenic	sc-416795_C	PAM_right_NGG
3	59802401	59802483	3:59802401-59802483		0		A01182:91:HCWWMDSX3:4:2503:32949:20165	1	+	Inf	-210689	GTCTTCTAAGGGAGGGAAGA CGG	4	-	Intergenic	sc-416795_C	PAM_right_NGG
3	60098310	60098395	3:60098310-60098395	A01182:91:HCWWMDSX3:4:2604:32940:35023	1	+		0		-Inf	227690	TCTCTTCTGTGTTATATGAC AGG	4	-	Intronic	sc-416795_C	PAM_left_CCN
3	60930697	60930782	3:60930697-60930782	A01182:91:HCWWMDSX3:4:2604:32940:35023	1	-		0		-Inf	-604697	TCTCTTCTGTGTTATATGAC AGG	4	-	Intronic	sc-416795_C	PAM_left_CCN
3	61692727	61692776	3:61692727-61692776		0		A01182:91:HCWWMDSX3:4:2503:32949:20165	1	-	Inf	1272420	GTCTTCTGAGGCAGAAAAGT GGG	3	+	Intergenic	sc-416795_C	PAM_right_NGG
3	61725313	61725350	3:61725313-61725350	A01182:91:HCWWMDSX3:4:2301:32949:23359	1	-		0		-Inf	1239834	GTCTTCTGAGGCAGAAAAGT GGG	3	+	Intergenic	sc-416795_C	PAM_right_NGG
3	62738496	62738560	3:62738496-62738560	A01182:91:HCWWMDSX3:4:2301:32949:23359	1	+		0		-Inf	226651	GTCTTCTGAGGCAGAAAAGT GGG	3	+	Intergenic	sc-416795_C	PAM_right_NGG
3	65097886	65098028	3:65097886-65098028	A01182:91:HCWWMDSX3:4:1569:15691:1016,A01182:91:HCWWMDSX3:4:1641:25934:36198	2	+,-		0		-Inf	800661	AGAAAATAGGAGTAAGTTCA TGG	4	+	Intronic	sc-416795_B	PAM_left_CCN
3	66118981	66119054	3:66118981-66119054	A01182:91:HCWWMDSX3:4:2406:32940:26663	1	-		0		-Inf	-220434	AGAAAATAGGAGTAAGTTCA TGG	4	+	Intronic	sc-416795_B	PAM_left_CCN
3	66547385	66547445	3:66547385-66547445	A01182:91:HCWWMDSX3:4:2102:32940:29857	1	+		0		-Inf	-648838	AGAAAATAGGAGTAAGTTCA TGG	4	+	Intronic	sc-416795_B	PAM_left_CCN
3	66844668	66844806	3:66844668-66844806		0		A01182:91:HCWWMDSX3:4:2539:27199:23484	1	-	Inf	-946121	AGAAAATAGGAGTAAGTTCA TGG	4	+	Intronic	sc-416795_B	PAM_left_CCN
3	67831906	67831940	3:67831906-67831940	A01182:91:HCWWMDSX3:4:2605:32949:34851	1	-		0		-Inf	-1933359	AGAAAATAGGAGTAAGTTCA TGG	4	+	Intronic	sc-416795_B	PAM_left_CCN
3	68413181	68413215	3:68413181-68413215		0		A01182:91:HCWWMDSX3:4:1402:32994:13416	1	-	Inf	-2514634	AGAAAATAGGAGTAAGTTCA TGG	4	+	Intronic	sc-416795_B	PAM_left_CCN
3	68506189	68506271	3:68506189-68506271	A01182:91:HCWWMDSX3:4:1401:32985:34757	1	-		0		-Inf	-2607642	AGAAAATAGGAGTAAGTTCA TGG	4	+	Intronic	sc-416795_B	PAM_left_CCN
3	68602322	68602464	3:68602322-68602464		0		A01182:91:HCWWMDSX3:4:1462:16288:35462	1	-	Inf	-2703775	AGAAAATAGGAGTAAGTTCA TGG	4	+	Intronic	sc-416795_B	PAM_left_CCN
3	68815646	68815698	3:68815646-68815698	A01182:91:HCWWMDSX3:4:2604:32940:35023	1	-		0		-Inf	-2917099	AGAAAATAGGAGTAAGTTCA TGG	4	+	Intronic	sc-416795_B	PAM_left_CCN
3	68966747	68966827	3:68966747-68966827	A01182:91:HCWWMDSX3:4:1401:32985:34757	1	+		0		-Inf	-3068200	AGAAAATAGGAGTAAGTTCA TGG	4	+	Intronic	sc-416795_B	PAM_left_CCN
3	69054343	69054406	3:69054343-69054406	A01182:91:HCWWMDSX3:4:2406:32940:26663	1	-		0		-Inf	2996621	CCTTTGCTGCCTTTGAAGAC TGG	4	+	Intergenic	sc-416795_C	PAM_left_CCN
3	69559023	69559165	3:69559023-69559165	A01182:91:HCWWMDSX3:4:1462:16685:1548	1	+		0		-Inf	2491941	CCTTTGCTGCCTTTGAAGAC TGG	4	+	Intergenic	sc-416795_C	PAM_left_CCN
3	69965533	69965566	3:69965533-69965566	A01182:91:HCWWMDSX3:4:1403:33003:11960	1	-		0		-Inf	2085431	CCTTTGCTGCCTTTGAAGAC TGG	4	+	Intergenic	sc-416795_C	PAM_left_CCN
3	70687488	70687522	3:70687488-70687522		0		A01182:91:HCWWMDSX3:4:1402:32994:13416	1	-	Inf	1363476	CCTTTGCTGCCTTTGAAGAC TGG	4	+	Intergenic	sc-416795_C	PAM_left_CCN
3	70960880	70960942	3:70960880-70960942	A01182:91:HCWWMDSX3:4:2102:32940:29857	1	+		0		-Inf	1090084	CCTTTGCTGCCTTTGAAGAC TGG	4	+	Intergenic	sc-416795_C	PAM_left_CCN
3	71828656	71828798	3:71828656-71828798		0		A01182:91:HCWWMDSX3:4:2442:2031:10739	1	+	Inf	222308	CCTTTGCTGCCTTTGAAGAC TGG	4	+	Intergenic	sc-416795_C	PAM_left_CCN
3	72023223	72023272	3:72023223-72023272		0		A01182:91:HCWWMDSX3:4:2503:32949:20165	1	+	Inf	27741	CCTTTGCTGCCTTTGAAGAC TGG	4	+	Intergenic	sc-416795_C	PAM_left_CCN
3	72028592	72028641	3:72028592-72028641		0		A01182:91:HCWWMDSX3:4:2503:32949:20165	1	+	Inf	22372	CCTTTGCTGCCTTTGAAGAC TGG	4	+	Intergenic	sc-416795_C	PAM_left_CCN
3	73161610	73161648	3:73161610-73161648	A01182:91:HCWWMDSX3:4:1305:33003:35697	1	-		0		-Inf	-1110646	CCTTTGCTGCCTTTGAAGAC TGG	4	+	Intergenic	sc-416795_C	PAM_left_CCN
3	74357361	74357416	3:74357361-74357416		0		A01182:91:HCWWMDSX3:4:2601:32931:2785	1	+	Inf	-2306397	CCTTTGCTGCCTTTGAAGAC TGG	4	+	Intergenic	sc-416795_C	PAM_left_CCN
3	74703137	74703233	3:74703137-74703233	A01182:91:HCWWMDSX3:4:1456:10294:34256	1	-		0		-Inf	-2652173	CCTTTGCTGCCTTTGAAGAC TGG	4	+	Intergenic	sc-416795_C	PAM_left_CCN
3	74933302	74933398	3:74933302-74933398	A01182:91:HCWWMDSX3:4:1456:10294:34256	1	+		0		-Inf	-2882338	CCTTTGCTGCCTTTGAAGAC TGG	4	+	Intergenic	sc-416795_C	PAM_left_CCN
3	75123016	75123096	3:75123016-75123096	A01182:91:HCWWMDSX3:4:1109:33003:2942	1	+		0		-Inf	-3072052	CCTTTGCTGCCTTTGAAGAC TGG	4	+	Intergenic	sc-416795_C	PAM_left_CCN
3	75398188	75398227	3:75398188-75398227		0		A01182:91:HCWWMDSX3:4:2503:32949:20165	1	+	Inf	-3347224	CCTTTGCTGCCTTTGAAGAC TGG	4	+	Intergenic	sc-416795_C	PAM_left_CCN
3	75470159	75470208	3:75470159-75470208		0		A01182:91:HCWWMDSX3:4:2503:32949:20165	1	-	Inf	-3419195	CCTTTGCTGCCTTTGAAGAC TGG	4	+	Intergenic	sc-416795_C	PAM_left_CCN
3	75477284	75477366	3:75477284-75477366	A01182:91:HCWWMDSX3:4:2102:32940:29857	1	+		0		-Inf	-3426320	CCTTTGCTGCCTTTGAAGAC TGG	4	+	Intergenic	sc-416795_C	PAM_left_CCN
3	75486613	75486695	3:75486613-75486695	A01182:91:HCWWMDSX3:4:1109:33003:2942	1	+		0		-Inf	-3435649	CCTTTGCTGCCTTTGAAGAC TGG	4	+	Intergenic	sc-416795_C	PAM_left_CCN
3	75524430	75524572	3:75524430-75524572	A01182:91:HCWWMDSX3:4:2346:11080:3677	1	-		0		-Inf	-3473466	CCTTTGCTGCCTTTGAAGAC TGG	4	+	Intergenic	sc-416795_C	PAM_left_CCN
3	76059251	76059347	3:76059251-76059347	A01182:91:HCWWMDSX3:4:1456:10294:34256	1	+		0		-Inf	-4008287	CCTTTGCTGCCTTTGAAGAC TGG	4	+	Intergenic	sc-416795_C	PAM_left_CCN
3	76156897	76156945	3:76156897-76156945	A01182:91:HCWWMDSX3:4:2106:32949:4820	1	+		0		-Inf	4079084	GTCTCACAAAGCAGAAAAGA TGG	4	-	Intergenic	sc-416795_C	PAM_right_NGG
3	76752197	76752230	3:76752197-76752230	A01182:91:HCWWMDSX3:4:1406:32994:18176	1	-		0		-Inf	3483784	GTCTCACAAAGCAGAAAAGA TGG	4	-	Intergenic	sc-416795_C	PAM_right_NGG
3	78720426	78720511	3:78720426-78720511	A01182:91:HCWWMDSX3:4:2604:32940:35023	1	-		0		-Inf	1515555	GTCTCACAAAGCAGAAAAGA TGG	4	-	Intergenic	sc-416795_C	PAM_right_NGG
3	79131843	79131925	3:79131843-79131925	A01182:91:HCWWMDSX3:4:1109:33003:2942	1	+		0		-Inf	1104138	GTCTCACAAAGCAGAAAAGA TGG	4	-	Intergenic	sc-416795_C	PAM_right_NGG
3	79511734	79511831	3:79511734-79511831		0		A01182:91:HCWWMDSX3:4:1673:15374:10050	1	+	Inf	724247	GTCTCACAAAGCAGAAAAGA TGG	4	-	Intergenic	sc-416795_C	PAM_right_NGG
3	79625412	79625445	3:79625412-79625445		0		A01182:91:HCWWMDSX3:4:1543:17635:28119	1	-	Inf	610569	GTCTCACAAAGCAGAAAAGA TGG	4	-	Intergenic	sc-416795_C	PAM_right_NGG
3	79987473	79987556	3:79987473-79987556	A01182:91:HCWWMDSX3:4:1401:32985:34757	1	+		0		-Inf	248508	GTCTCACAAAGCAGAAAAGA TGG	4	-	Intergenic	sc-416795_C	PAM_right_NGG
3	80178050	80178083	3:80178050-80178083	A01182:91:HCWWMDSX3:4:1406:32994:18176	1	+		0		-Inf	57931	GTCTCACAAAGCAGAAAAGA TGG	4	-	Intergenic	sc-416795_C	PAM_right_NGG
3	80196820	80196905	3:80196820-80196905	A01182:91:HCWWMDSX3:4:2604:32940:35023	1	+		0		-Inf	39161	GTCTCACAAAGCAGAAAAGA TGG	4	-	Intergenic	sc-416795_C	PAM_right_NGG
3	80418744	80418826	3:80418744-80418826	A01182:91:HCWWMDSX3:4:1109:33003:2942	1	+		0		-Inf	-182763	GTCTCACAAAGCAGAAAAGA TGG	4	-	Intergenic	sc-416795_C	PAM_right_NGG
3	82142070	82142119	3:82142070-82142119	A01182:91:HCWWMDSX3:4:2301:32949:23359	1	+		0		-Inf	-891889	ATCGTTTAACGCAGTAAAGA AGG	4	+	Intergenic	sc-416795_C	PAM_right_NGG
3	82153426	82153508	3:82153426-82153508	A01182:91:HCWWMDSX3:4:1109:33003:2942	1	+		0		-Inf	-903245	ATCGTTTAACGCAGTAAAGA AGG	4	+	Intergenic	sc-416795_C	PAM_right_NGG
3	83514753	83514835	3:83514753-83514835		0		A01182:91:HCWWMDSX3:4:2503:32949:20165	1	-	Inf	127391	GAAGGACAAATTCATCCCCA AGG	4	-	Intergenic	sc-416795_A	PAM_right_NGG
3	84230463	84230496	3:84230463-84230496	A01182:91:HCWWMDSX3:4:1406:32994:18176	1	+		0		-Inf	-588319	GAAGGACAAATTCATCCCCA AGG	4	-	Intergenic	sc-416795_A	PAM_right_NGG
3	84590719	84590801	3:84590719-84590801	A01182:91:HCWWMDSX3:4:2406:32940:26663	1	-		0		-Inf	-948575	GAAGGACAAATTCATCCCCA AGG	4	-	Intergenic	sc-416795_A	PAM_right_NGG
3	84888004	84888038	3:84888004-84888038	A01182:91:HCWWMDSX3:4:2201:32949:17973	1	-		0		-Inf	-1245860	GAAGGACAAATTCATCCCCA AGG	4	-	Intergenic	sc-416795_A	PAM_right_NGG
3	86073761	86073903	3:86073761-86073903	A01182:91:HCWWMDSX3:4:1274:18584:27821	1	+		0		-Inf	2008165	GAATAACATAAGCATACTGA AGG	4	+	Intronic	sc-416795_A	PAM_right_NGG
3	86386944	86387026	3:86386944-86387026		0		A01182:91:HCWWMDSX3:4:2503:32949:20165	1	+	Inf	1694982	GAATAACATAAGCATACTGA AGG	4	+	Intronic	sc-416795_A	PAM_right_NGG
3	88506254	88506336	3:88506254-88506336	A01182:91:HCWWMDSX3:4:1109:33003:2942	1	+		0		-Inf	-424328	GAATAACATAAGCATACTGA AGG	4	+	Intronic	sc-416795_A	PAM_right_NGG
3	88771738	88771821	3:88771738-88771821	A01182:91:HCWWMDSX3:4:1401:32985:34757	1	+		0		-Inf	-689812	GAATAACATAAGCATACTGA AGG	4	+	Intronic	sc-416795_A	PAM_right_NGG
3	89631888	89631922	3:89631888-89631922	A01182:91:HCWWMDSX3:4:2605:32949:34851	1	-		0		-Inf	-1549962	GAATAACATAAGCATACTGA AGG	4	+	Intronic	sc-416795_A	PAM_right_NGG
3	89942245	89942327	3:89942245-89942327	A01182:91:HCWWMDSX3:4:1109:33003:2942	1	+		0		-Inf	-1860319	GAATAACATAAGCATACTGA AGG	4	+	Intronic	sc-416795_A	PAM_right_NGG
3	90083081	90083130	3:90083081-90083130		0		A01182:91:HCWWMDSX3:4:2503:32949:20165	1	+	Inf	-2001155	GAATAACATAAGCATACTGA AGG	4	+	Intronic	sc-416795_A	PAM_right_NGG
3	90279217	90279313	3:90279217-90279313	A01182:91:HCWWMDSX3:4:1456:10294:34256	1	+		0		-Inf	-2197291	GAATAACATAAGCATACTGA AGG	4	+	Intronic	sc-416795_A	PAM_right_NGG
3	90336955	90336989	3:90336955-90336989	A01182:91:HCWWMDSX3:4:2201:32949:17973	1	-		0		-Inf	-2255029	GAATAACATAAGCATACTGA AGG	4	+	Intronic	sc-416795_A	PAM_right_NGG
3	93944675	93944709	3:93944675-93944709	A01182:91:HCWWMDSX3:4:2201:32949:17973	1	-		0		-Inf	3551900	TCTATAAGAATATCTTCTTC TGG	4	+	Intronic	sc-416795_A	PAM_left_CCN
3	94505832	94505938	3:94505832-94505938		0		A01182:91:HCWWMDSX3:4:2333:29821:23202	1	-	Inf	2990743	TCTATAAGAATATCTTCTTC TGG	4	+	Intronic	sc-416795_A	PAM_left_CCN
3	95052305	95052357	3:95052305-95052357	A01182:91:HCWWMDSX3:4:1405:32994:27195	1	+		0		-Inf	2444270	TCTATAAGAATATCTTCTTC TGG	4	+	Intronic	sc-416795_A	PAM_left_CCN
3	95660417	95660451	3:95660417-95660451	A01182:91:HCWWMDSX3:4:2201:32949:17973	1	+		0		-Inf	1836158	TCTATAAGAATATCTTCTTC TGG	4	+	Intronic	sc-416795_A	PAM_left_CCN
3	95950977	95951119	3:95950977-95951119	A01182:91:HCWWMDSX3:4:2438:13114:13025,A01182:91:HCWWMDSX3:4:2430:25310:30295	2	+,-		0		-Inf	1545598	TCTATAAGAATATCTTCTTC TGG	4	+	Intronic	sc-416795_A	PAM_left_CCN
3	96710989	96711131	3:96710989-96711131	A01182:91:HCWWMDSX3:4:2530:21793:3912	1	-		0		-Inf	785586	TCTATAAGAATATCTTCTTC TGG	4	+	Intronic	sc-416795_A	PAM_left_CCN
3	96979270	96979303	3:96979270-96979303	A01182:91:HCWWMDSX3:4:1406:32994:18176	1	+		0		-Inf	517305	TCTATAAGAATATCTTCTTC TGG	4	+	Intronic	sc-416795_A	PAM_left_CCN
3	97032076	97032159	3:97032076-97032159	A01182:91:HCWWMDSX3:4:1401:32985:34757	1	+		0		-Inf	464499	TCTATAAGAATATCTTCTTC TGG	4	+	Intronic	sc-416795_A	PAM_left_CCN
3	97272716	97272765	3:97272716-97272765		0		A01182:91:HCWWMDSX3:4:2503:32949:20165	1	-	Inf	223859	TCTATAAGAATATCTTCTTC TGG	4	+	Intronic	sc-416795_A	PAM_left_CCN
3	97277404	97277453	3:97277404-97277453		0		A01182:91:HCWWMDSX3:4:2503:32949:20165	1	-	Inf	219171	TCTATAAGAATATCTTCTTC TGG	4	+	Intronic	sc-416795_A	PAM_left_CCN
3	97598860	97598945	3:97598860-97598945	A01182:91:HCWWMDSX3:4:2604:32940:35023	1	+		0		-Inf	-102285	TCTATAAGAATATCTTCTTC TGG	4	+	Intronic	sc-416795_A	PAM_left_CCN
3	98256255	98256328	3:98256255-98256328		0		A01182:91:HCWWMDSX3:4:2503:32949:20165	1	-	Inf	197042	GTTTTCTAACAGAGAAGAGA TGG	4	+	Intergenic	sc-416795_C	PAM_right_NGG
3	98327751	98327832	3:98327751-98327832	A01182:91:HCWWMDSX3:4:1509:33013:4679	1	+		0		-Inf	125546	GTTTTCTAACAGAGAAGAGA TGG	4	+	Intergenic	sc-416795_C	PAM_right_NGG
3	98481134	98481180	3:98481134-98481180		0		A01182:91:HCWWMDSX3:4:1309:32994:29011	1	+	Inf	-27837	GTTTTCTAACAGAGAAGAGA TGG	4	+	Intergenic	sc-416795_C	PAM_right_NGG
3	98861646	98861728	3:98861646-98861728	A01182:91:HCWWMDSX3:4:1109:33003:2942	1	-		0		-Inf	-408349	GTTTTCTAACAGAGAAGAGA TGG	4	+	Intergenic	sc-416795_C	PAM_right_NGG
3	99273270	99273355	3:99273270-99273355	A01182:91:HCWWMDSX3:4:2604:32940:35023	1	+		0		-Inf	101690	TTTTATGTGAGTTAGAAGAC AGG	4	-	Intergenic	sc-416795_C	PAM_left_CCN
3	99681315	99681349	3:99681315-99681349		0		A01182:91:HCWWMDSX3:4:1402:32994:13416	1	+	Inf	-306355	TTTTATGTGAGTTAGAAGAC AGG	4	-	Intergenic	sc-416795_C	PAM_left_CCN
3	99918232	99918269	3:99918232-99918269	A01182:91:HCWWMDSX3:4:2202:32958:14982	1	+		0		-Inf	-543272	TTTTATGTGAGTTAGAAGAC AGG	4	-	Intergenic	sc-416795_C	PAM_left_CCN
3	100905170	100905203	3:100905170-100905203	A01182:91:HCWWMDSX3:4:1406:32994:18176	1	-		0		-Inf	983489	TCTGTGTGAATATGTTTCTC TGG	4	+	Intergenic	sc-416795_A	PAM_left_CCN
3	101453625	101453658	3:101453625-101453658	A01182:91:HCWWMDSX3:4:1406:32994:18176	1	-		0		-Inf	435034	TCTGTGTGAATATGTTTCTC TGG	4	+	Intergenic	sc-416795_A	PAM_left_CCN
3	102489339	102489421	3:102489339-102489421	A01182:91:HCWWMDSX3:4:1405:32994:27195	1	+		0		-Inf	-85845	GCTTTTCTTTGTTAGAAAAC TGG	4	+	Intronic	sc-416795_C	PAM_left_CCN
3	103028384	103028469	3:103028384-103028469	A01182:91:HCWWMDSX3:4:2604:32940:35023	1	-		0		-Inf	-624890	GCTTTTCTTTGTTAGAAAAC TGG	4	+	Intronic	sc-416795_C	PAM_left_CCN
3	103083348	103083390	3:103083348-103083390	A01182:91:HCWWMDSX3:4:1405:32994:27195	1	-		0		-Inf	-679854	GCTTTTCTTTGTTAGAAAAC TGG	4	+	Intronic	sc-416795_C	PAM_left_CCN
3	103559702	103559784	3:103559702-103559784	A01182:91:HCWWMDSX3:4:1109:33003:2942	1	+		0		-Inf	629210	TCTTATATGTGTTAGAAAAC AGG	4	+	Intergenic	sc-416795_C	PAM_left_CCN
3	104307260	104307304	3:104307260-104307304		0		A01182:91:HCWWMDSX3:4:1309:32994:29011	1	-	Inf	-118348	TCTTATATGTGTTAGAAAAC AGG	4	+	Intergenic	sc-416795_C	PAM_left_CCN
3	105059539	105059632	3:105059539-105059632		0		A01182:91:HCWWMDSX3:4:2538:32407:16814	1	-	Inf	-870627	TCTTATATGTGTTAGAAAAC AGG	4	+	Intergenic	sc-416795_C	PAM_left_CCN
3	105841709	105841746	3:105841709-105841746	A01182:91:HCWWMDSX3:4:2202:32958:14982	1	+		0		-Inf	-1652797	TCTTATATGTGTTAGAAAAC AGG	4	+	Intergenic	sc-416795_C	PAM_left_CCN
3	106478163	106478200	3:106478163-106478200	A01182:91:HCWWMDSX3:4:2202:32958:14982	1	-		0		-Inf	-2289251	TCTTATATGTGTTAGAAAAC AGG	4	+	Intergenic	sc-416795_C	PAM_left_CCN
3	106923019	106923068	3:106923019-106923068		0		A01182:91:HCWWMDSX3:4:2503:32949:20165	1	-	Inf	-2734107	TCTTATATGTGTTAGAAAAC AGG	4	+	Intergenic	sc-416795_C	PAM_left_CCN
3	106928225	106928274	3:106928225-106928274		0		A01182:91:HCWWMDSX3:4:2503:32949:20165	1	-	Inf	-2739313	TCTTATATGTGTTAGAAAAC AGG	4	+	Intergenic	sc-416795_C	PAM_left_CCN
3	108372345	108372379	3:108372345-108372379	A01182:91:HCWWMDSX3:4:2201:32949:17973	1	-		0		-Inf	1894473	GAAGAACAAATTCTTAAAGA TGG	4	+	Intergenic	sc-416795_A	PAM_right_NGG
3	108658410	108658492	3:108658410-108658492	A01182:91:HCWWMDSX3:4:1109:33003:2942	1	-		0		-Inf	1608408	GAAGAACAAATTCTTAAAGA TGG	4	+	Intergenic	sc-416795_A	PAM_right_NGG
3	108681253	108681287	3:108681253-108681287		0		A01182:91:HCWWMDSX3:4:1402:32994:13416	1	+	Inf	1585565	GAAGAACAAATTCTTAAAGA TGG	4	+	Intergenic	sc-416795_A	PAM_right_NGG
3	108752178	108752260	3:108752178-108752260	A01182:91:HCWWMDSX3:4:1109:33003:2942	1	-		0		-Inf	1514640	GAAGAACAAATTCTTAAAGA TGG	4	+	Intergenic	sc-416795_A	PAM_right_NGG
3	109202656	109202738	3:109202656-109202738	A01182:91:HCWWMDSX3:4:1109:33003:2942	1	-		0		-Inf	1064162	GAAGAACAAATTCTTAAAGA TGG	4	+	Intergenic	sc-416795_A	PAM_right_NGG
3	109511362	109511444	3:109511362-109511444	A01182:91:HCWWMDSX3:4:1109:33003:2942	1	+		0		-Inf	755456	GAAGAACAAATTCTTAAAGA TGG	4	+	Intergenic	sc-416795_A	PAM_right_NGG
3	109919507	109919553	3:109919507-109919553	A01182:91:HCWWMDSX3:4:2406:32940:26663	1	-		0		-Inf	347311	GAAGAACAAATTCTTAAAGA TGG	4	+	Intergenic	sc-416795_A	PAM_right_NGG
3	110442869	110442951	3:110442869-110442951	A01182:91:HCWWMDSX3:4:1109:33003:2942	1	-		0		-Inf	-176051	GAAGAACAAATTCTTAAAGA TGG	4	+	Intergenic	sc-416795_A	PAM_right_NGG
3	110635135	110635169	3:110635135-110635169	A01182:91:HCWWMDSX3:4:2201:32949:17973	1	+		0		-Inf	-368317	GAAGAACAAATTCTTAAAGA TGG	4	+	Intergenic	sc-416795_A	PAM_right_NGG
3	110737257	110737339	3:110737257-110737339	A01182:91:HCWWMDSX3:4:2102:32940:29857	1	-		0		-Inf	-470439	GAAGAACAAATTCTTAAAGA TGG	4	+	Intergenic	sc-416795_A	PAM_right_NGG
3	111058929	111058963	3:111058929-111058963	A01182:91:HCWWMDSX3:4:1507:33003:14340	1	-		0		-Inf	-792111	GAAGAACAAATTCTTAAAGA TGG	4	+	Intergenic	sc-416795_A	PAM_right_NGG
3	113058795	113058829	3:113058795-113058829	A01182:91:HCWWMDSX3:4:2202:32958:14982	1	-		0		-Inf	1648913	ACAACTTATCCCTATTTGCC TGG	4	+	Intronic	sc-416795_B	PAM_right_NGG
3	113519592	113519640	3:113519592-113519640	A01182:91:HCWWMDSX3:4:2202:32958:14982	1	-		0		-Inf	1188116	ACAACTTATCCCTATTTGCC TGG	4	+	Intronic	sc-416795_B	PAM_right_NGG
3	113802408	113802463	3:113802408-113802463		0		A01182:91:HCWWMDSX3:4:2601:32931:2785	1	+	Inf	905300	ACAACTTATCCCTATTTGCC TGG	4	+	Intronic	sc-416795_B	PAM_right_NGG
3	113857426	113857476	3:113857426-113857476	A01182:91:HCWWMDSX3:4:2102:32940:29857	1	+		0		-Inf	850282	ACAACTTATCCCTATTTGCC TGG	4	+	Intronic	sc-416795_B	PAM_right_NGG
3	113970787	113970820	3:113970787-113970820	A01182:91:HCWWMDSX3:4:1406:32994:18176	1	+		0		-Inf	736921	ACAACTTATCCCTATTTGCC TGG	4	+	Intronic	sc-416795_B	PAM_right_NGG
3	115128399	115128485	3:115128399-115128485	A01182:91:HCWWMDSX3:4:2301:32949:23359	1	+		0		-Inf	-257331	TCTTTTCTGTGATACAAGAA AGG	4	+	Intronic	sc-416795_C	PAM_left_CCN
3	115468786	115468838	3:115468786-115468838	A01182:91:HCWWMDSX3:4:2604:32940:35023	1	+		0		-Inf	-597718	TCTTTTCTGTGATACAAGAA AGG	4	+	Intronic	sc-416795_C	PAM_left_CCN
3	116279305	116279387	3:116279305-116279387		0		A01182:91:HCWWMDSX3:4:2210:32958:16673	1	-	Inf	-1408237	TCTTTTCTGTGATACAAGAA AGG	4	+	Intronic	sc-416795_C	PAM_left_CCN
3	116467242	116467276	3:116467242-116467276		0		A01182:91:HCWWMDSX3:4:1203:32994:13322	1	+	Inf	-1596174	TCTTTTCTGTGATACAAGAA AGG	4	+	Intronic	sc-416795_C	PAM_left_CCN
3	116922878	116922912	3:116922878-116922912		0		A01182:91:HCWWMDSX3:4:1402:32994:13416	1	-	Inf	-2051810	TCTTTTCTGTGATACAAGAA AGG	4	+	Intronic	sc-416795_C	PAM_left_CCN
3	117699921	117700063	3:117699921-117700063	A01182:91:HCWWMDSX3:4:1506:16984:6449,A01182:91:HCWWMDSX3:4:1131:9688:22153	2	+,-	A01182:91:HCWWMDSX3:4:2557:21712:3615	1	+	-1	-2828853	TCTTTTCTGTGATACAAGAA AGG	4	+	Intronic	sc-416795_C	PAM_left_CCN
3	118132466	118132608	3:118132466-118132608		0		A01182:91:HCWWMDSX3:4:1572:30029:1924	1	-	Inf	-3261398	TCTTTTCTGTGATACAAGAA AGG	4	+	Intronic	sc-416795_C	PAM_left_CCN
3	118141361	118141446	3:118141361-118141446	A01182:91:HCWWMDSX3:4:2604:32940:35023	1	+		0		-Inf	-3270293	TCTTTTCTGTGATACAAGAA AGG	4	+	Intronic	sc-416795_C	PAM_left_CCN
3	118733659	118733708	3:118733659-118733708		0		A01182:91:HCWWMDSX3:4:2503:32949:20165	1	-	Inf	-3862591	TCTTTTCTGTGATACAAGAA AGG	4	+	Intronic	sc-416795_C	PAM_left_CCN
3	118845236	118845270	3:118845236-118845270		0		A01182:91:HCWWMDSX3:4:1402:32994:13416	1	+	Inf	-3974168	TCTTTTCTGTGATACAAGAA AGG	4	+	Intronic	sc-416795_C	PAM_left_CCN
3	119047723	119047772	3:119047723-119047772		0		A01182:91:HCWWMDSX3:4:1409:33013:8844	1	+	Inf	-4176655	TCTTTTCTGTGATACAAGAA AGG	4	+	Intronic	sc-416795_C	PAM_left_CCN
3	119131936	119132076	3:119131936-119132076		0		A01182:91:HCWWMDSX3:4:2539:27199:23484	1	-	Inf	-4260868	TCTTTTCTGTGATACAAGAA AGG	4	+	Intronic	sc-416795_C	PAM_left_CCN
3	119563982	119564016	3:119563982-119564016		0		A01182:91:HCWWMDSX3:4:1402:32994:13416	1	-	Inf	-4692914	TCTTTTCTGTGATACAAGAA AGG	4	+	Intronic	sc-416795_C	PAM_left_CCN
3	120487862	120488004	3:120487862-120488004		0		A01182:91:HCWWMDSX3:4:1617:24035:12336,A01182:91:HCWWMDSX3:4:2373:18484:7357	2	+,+	Inf	3836583	GTGTCCTAACTCAGAAAACA AGG	4	+	Intronic	sc-416795_C	PAM_right_NGG
3	120608102	120608140	3:120608102-120608140	A01182:91:HCWWMDSX3:4:1305:33003:35697	1	+		0		-Inf	3716343	GTGTCCTAACTCAGAAAACA AGG	4	+	Intronic	sc-416795_C	PAM_right_NGG
3	120735654	120735688	3:120735654-120735688	A01182:91:HCWWMDSX3:4:2201:32949:17973	1	+		0		-Inf	3588791	GTGTCCTAACTCAGAAAACA AGG	4	+	Intronic	sc-416795_C	PAM_right_NGG
3	120761530	120761564	3:120761530-120761564	A01182:91:HCWWMDSX3:4:2201:32949:17973	1	+		0		-Inf	3562915	GTGTCCTAACTCAGAAAACA AGG	4	+	Intronic	sc-416795_C	PAM_right_NGG
3	120899317	120899351	3:120899317-120899351	A01182:91:HCWWMDSX3:4:2201:32949:17973	1	+		0		-Inf	3425128	GTGTCCTAACTCAGAAAACA AGG	4	+	Intronic	sc-416795_C	PAM_right_NGG
3	121093932	121094014	3:121093932-121094014	A01182:91:HCWWMDSX3:4:1109:33003:2942	1	+		0		-Inf	3230513	GTGTCCTAACTCAGAAAACA AGG	4	+	Intronic	sc-416795_C	PAM_right_NGG
3	121342941	121343026	3:121342941-121343026	A01182:91:HCWWMDSX3:4:2604:32940:35023	1	+		0		-Inf	2981504	GTGTCCTAACTCAGAAAACA AGG	4	+	Intronic	sc-416795_C	PAM_right_NGG
3	121349067	121349101	3:121349067-121349101	A01182:91:HCWWMDSX3:4:2201:32949:17973	1	+		0		-Inf	2975378	GTGTCCTAACTCAGAAAACA AGG	4	+	Intronic	sc-416795_C	PAM_right_NGG
3	121386704	121386742	3:121386704-121386742	A01182:91:HCWWMDSX3:4:1401:32985:34757	1	-		0		-Inf	2937741	GTGTCCTAACTCAGAAAACA AGG	4	+	Intronic	sc-416795_C	PAM_right_NGG
3	121389494	121389528	3:121389494-121389528	A01182:91:HCWWMDSX3:4:2201:32949:17973	1	+		0		-Inf	2934951	GTGTCCTAACTCAGAAAACA AGG	4	+	Intronic	sc-416795_C	PAM_right_NGG
3	121455251	121455285	3:121455251-121455285	A01182:91:HCWWMDSX3:4:2201:32949:17973	1	-		0		-Inf	2869194	GTGTCCTAACTCAGAAAACA AGG	4	+	Intronic	sc-416795_C	PAM_right_NGG
3	121458144	121458177	3:121458144-121458177	A01182:91:HCWWMDSX3:4:1406:32994:18176	1	-		0		-Inf	2866301	GTGTCCTAACTCAGAAAACA AGG	4	+	Intronic	sc-416795_C	PAM_right_NGG
3	122837881	122837915	3:122837881-122837915		0		A01182:91:HCWWMDSX3:4:1402:32994:13416	1	+	Inf	1486564	GTGTCCTAACTCAGAAAACA AGG	4	+	Intronic	sc-416795_C	PAM_right_NGG
3	122854841	122854887	3:122854841-122854887	A01182:91:HCWWMDSX3:4:1405:32994:27195	1	+		0		-Inf	1469604	GTGTCCTAACTCAGAAAACA AGG	4	+	Intronic	sc-416795_C	PAM_right_NGG
3	124337402	124337436	3:124337402-124337436		0		A01182:91:HCWWMDSX3:4:2402:32958:13761	1	-	Inf	-12957	GTGTCCTAACTCAGAAAACA AGG	4	+	Intronic	sc-416795_C	PAM_right_NGG
3	124405864	124405908	3:124405864-124405908	A01182:91:HCWWMDSX3:4:1405:32994:27195	1	-		0		-Inf	-81419	GTGTCCTAACTCAGAAAACA AGG	4	+	Intronic	sc-416795_C	PAM_right_NGG
3	124628455	124628512	3:124628455-124628512		0		A01182:91:HCWWMDSX3:4:2222:9426:29935	1	-	Inf	-304010	GTGTCCTAACTCAGAAAACA AGG	4	+	Intronic	sc-416795_C	PAM_right_NGG
3	125068186	125068223	3:125068186-125068223	A01182:91:HCWWMDSX3:4:2202:32958:14982	1	+		0		-Inf	-743741	GTGTCCTAACTCAGAAAACA AGG	4	+	Intronic	sc-416795_C	PAM_right_NGG
3	125235729	125235812	3:125235729-125235812	A01182:91:HCWWMDSX3:4:1401:32985:34757	1	+		0		-Inf	-911284	GTGTCCTAACTCAGAAAACA AGG	4	+	Intronic	sc-416795_C	PAM_right_NGG
3	125288875	125289017	3:125288875-125289017	A01182:91:HCWWMDSX3:4:1409:13801:28244	1	-		0		-Inf	-964430	GTGTCCTAACTCAGAAAACA AGG	4	+	Intronic	sc-416795_C	PAM_right_NGG
[truncated: 7,065 more rows]
