# Supplementary material for: Human‐specific ARHGAP11B ensures human‐like basal progenitor levels in hominid cerebral organoids
Source: EMBO Rep. 2022 Sep 13;23(11):e54728. doi: 10.15252/embr.202254728 (PMC9646322; doi:10.15252/embr.202254728)
Supplement: Supplementary file 5 — Dataset EV2 [file EMBR-23-e54728-s007.zip › DatasetEV2/README.txt]

Dataset EV2: Read cluster of clone 16 vs. control.
This file contains the result of the bioinformatics analysis for clone 16.
