# Supplementary material for: Human‐specific ARHGAP11B ensures human‐like basal progenitor levels in hominid cerebral organoids
Source: EMBO Rep. 2022 Sep 13;23(11):e54728. doi: 10.15252/embr.202254728 (PMC9646322; doi:10.15252/embr.202254728)
Supplement: Supplementary file 6 — Dataset EV3 [file EMBR-23-e54728-s009.zip › DatasetEV3/Dataset EV3.xlsx]

## Sheet: Dataset EV3
CHR	START	END	REGION	READIDS_WT	NREADS_WT	STRANDS_WT	READIDS_CRISPR	NREADS_CRISPR	STRANDS_CRISPR	LOG2FC_NREADS	SHORTES_DIST_NEXT_GUIDE_LOCUS_START_TO_START	SEQ_AND_PAM	N_MISMATCHES	STRAND	ANNOT	GUIDE_ID	PAM_RIGHT_OR_LEFT
KI270713.1	30822	30964	KI270713.1:30822-30964	A01182:91:HCWWMDSX3:4:2248:26241:5102	1	-	A01182:91:HCWWMDSX3:4:2143:29071:20713,A01182:91:HCWWMDSX3:4:1606:23050:21308,A01182:91:HCWWMDSX3:4:2541:3748:4225	3	+,-,-	158496250072116	-Inf
20	134031	134114	20:134031-134114	A01182:91:HCWWMDSX3:4:2207:32949:23766	1	+		0		-Inf	1687217	GGGAATTAAGGGTCAGTTCT TGG	4	-	Intergenic	sc-416795_B	PAM_left_CCN
20	444541	444687	20:444541-444687		0		A01182:91:HCWWMDSX3:4:1564:21450:34225	1	-	Inf	1376707	GGGAATTAAGGGTCAGTTCT TGG	4	-	Intergenic	sc-416795_B	PAM_left_CCN
20	579843	579926	20:579843-579926	A01182:91:HCWWMDSX3:4:2203:32949:10708	1	-		0		-Inf	1241405	GGGAATTAAGGGTCAGTTCT TGG	4	-	Intergenic	sc-416795_B	PAM_left_CCN
20	1704178	1704320	20:1704178-1704320	A01182:91:HCWWMDSX3:4:1204:10646:19053,A01182:91:HCWWMDSX3:4:1508:23068:23500	2	+,-	A01182:91:HCWWMDSX3:4:2573:20265:3928	1	+	-1	117070	GGGAATTAAGGGTCAGTTCT TGG	4	-	Intergenic	sc-416795_B	PAM_left_CCN
20	2160882	2161024	20:2160882-2161024	A01182:91:HCWWMDSX3:4:2305:7464:7091	1	+		0		-Inf	-339634	GGGAATTAAGGGTCAGTTCT TGG	4	-	Intergenic	sc-416795_B	PAM_left_CCN
20	2268652	2268735	20:2268652-2268735	A01182:91:HCWWMDSX3:4:2207:32949:23766	1	+		0		-Inf	-447404	GGGAATTAAGGGTCAGTTCT TGG	4	-	Intergenic	sc-416795_B	PAM_left_CCN
20	2583485	2583593	20:2583485-2583593	A01182:91:HCWWMDSX3:4:1117:26449:20462	1	+		0		-Inf	-762237	GGGAATTAAGGGTCAGTTCT TGG	4	-	Intergenic	sc-416795_B	PAM_left_CCN
20	2772481	2772533	20:2772481-2772533	A01182:91:HCWWMDSX3:4:2311:32931:20979	1	-		0		-Inf	-951233	GGGAATTAAGGGTCAGTTCT TGG	4	-	Intergenic	sc-416795_B	PAM_left_CCN
20	2785161	2785217	20:2785161-2785217	A01182:91:HCWWMDSX3:4:1601:32994:1579	1	+		0		-Inf	-963913	GGGAATTAAGGGTCAGTTCT TGG	4	-	Intergenic	sc-416795_B	PAM_left_CCN
20	2905877	2905918	20:2905877-2905918	A01182:91:HCWWMDSX3:4:2311:32931:20979	1	+		0		-Inf	-1084629	GGGAATTAAGGGTCAGTTCT TGG	4	-	Intergenic	sc-416795_B	PAM_left_CCN
20	3147369	3147511	20:3147369-3147511	A01182:91:HCWWMDSX3:4:1638:30508:29904,A01182:91:HCWWMDSX3:4:1448:17635:24267	2	+,-	A01182:91:HCWWMDSX3:4:2639:32280:25144,A01182:91:HCWWMDSX3:4:1541:25075:34710,A01182:91:HCWWMDSX3:4:1477:16523:32299	3	+,+,-	0.584962500721156	-1326121	GGGAATTAAGGGTCAGTTCT TGG	4	-	Intergenic	sc-416795_B	PAM_left_CCN
20	3498061	3498142	20:3498061-3498142		0		A01182:91:HCWWMDSX3:4:1108:32976:27007	1	+	Inf	-1676813	GGGAATTAAGGGTCAGTTCT TGG	4	-	Intergenic	sc-416795_B	PAM_left_CCN
20	3513971	3514033	20:3513971-3514033	A01182:91:HCWWMDSX3:4:2207:32949:23766	1	-		0		-Inf	-1692723	GGGAATTAAGGGTCAGTTCT TGG	4	-	Intergenic	sc-416795_B	PAM_left_CCN
20	4164647	4164789	20:4164647-4164789	A01182:91:HCWWMDSX3:4:2652:16966:2754	1	+		0		-Inf	-2343399	GGGAATTAAGGGTCAGTTCT TGG	4	-	Intergenic	sc-416795_B	PAM_left_CCN
20	4287077	4287182	20:4287077-4287182	A01182:91:HCWWMDSX3:4:1405:33003:13777	1	+		0		-Inf	-2465829	GGGAATTAAGGGTCAGTTCT TGG	4	-	Intergenic	sc-416795_B	PAM_left_CCN
20	4497685	4497768	20:4497685-4497768	A01182:91:HCWWMDSX3:4:2207:32949:23766	1	-		0		-Inf	-2676437	GGGAATTAAGGGTCAGTTCT TGG	4	-	Intergenic	sc-416795_B	PAM_left_CCN
20	4753838	4753871	20:4753838-4753871	A01182:91:HCWWMDSX3:4:2605:32949:31062	1	+		0		-Inf	-2932590	GGGAATTAAGGGTCAGTTCT TGG	4	-	Intergenic	sc-416795_B	PAM_left_CCN
20	4780046	4780188	20:4780046-4780188	A01182:91:HCWWMDSX3:4:2164:26359:20556	1	+		0		-Inf	-2958798	GGGAATTAAGGGTCAGTTCT TGG	4	-	Intergenic	sc-416795_B	PAM_left_CCN
20	5042114	5042148	20:5042114-5042148	A01182:91:HCWWMDSX3:4:1601:32994:1579	1	+		0		-Inf	-3220866	GGGAATTAAGGGTCAGTTCT TGG	4	-	Intergenic	sc-416795_B	PAM_left_CCN
20	5288257	5288290	20:5288257-5288290	A01182:91:HCWWMDSX3:4:2605:32949:31062	1	-		0		-Inf	-3467009	GGGAATTAAGGGTCAGTTCT TGG	4	-	Intergenic	sc-416795_B	PAM_left_CCN
20	5515221	5515304	20:5515221-5515304	A01182:91:HCWWMDSX3:4:2203:32949:10708	1	-		0		-Inf	-3693973	GGGAATTAAGGGTCAGTTCT TGG	4	-	Intergenic	sc-416795_B	PAM_left_CCN
20	5525685	5525737	20:5525685-5525737	A01182:91:HCWWMDSX3:4:2311:32931:20979	1	-		0		-Inf	-3704437	GGGAATTAAGGGTCAGTTCT TGG	4	-	Intergenic	sc-416795_B	PAM_left_CCN
20	5662391	5662447	20:5662391-5662447	A01182:91:HCWWMDSX3:4:1601:32994:1579	1	-		0		-Inf	-3841143	GGGAATTAAGGGTCAGTTCT TGG	4	-	Intergenic	sc-416795_B	PAM_left_CCN
20	7277031	7277114	20:7277031-7277114	A01182:91:HCWWMDSX3:4:2203:32949:10708	1	+		0		-Inf	2331587	TCTTCTCTGCATGAGCAGAC AGG	4	+	Intronic	sc-416795_C	PAM_left_CCN
20	7437836	7437892	20:7437836-7437892	A01182:91:HCWWMDSX3:4:1601:32994:1579	1	+		0		-Inf	2170782	TCTTCTCTGCATGAGCAGAC AGG	4	+	Intronic	sc-416795_C	PAM_left_CCN
20	7688271	7688413	20:7688271-7688413	A01182:91:HCWWMDSX3:4:2440:10429:18364,A01182:91:HCWWMDSX3:4:2406:8142:1971	2	+,-		0		-Inf	1920347	TCTTCTCTGCATGAGCAGAC AGG	4	+	Intronic	sc-416795_C	PAM_left_CCN
20	7954881	7954981	20:7954881-7954981	A01182:91:HCWWMDSX3:4:1405:33003:13777	1	+		0		-Inf	1653737	TCTTCTCTGCATGAGCAGAC AGG	4	+	Intronic	sc-416795_C	PAM_left_CCN
20	9466329	9466410	20:9466329-9466410	A01182:91:HCWWMDSX3:4:2203:32949:10708	1	+		0		-Inf	142289	TCTTCTCTGCATGAGCAGAC AGG	4	+	Intronic	sc-416795_C	PAM_left_CCN
20	9747887	9747970	20:9747887-9747970	A01182:91:HCWWMDSX3:4:2207:32949:23766	1	+		0		-Inf	-139269	TCTTCTCTGCATGAGCAGAC AGG	4	+	Intronic	sc-416795_C	PAM_left_CCN
20	12272035	12272077	20:12272035-12272077		0		A01182:91:HCWWMDSX3:4:2305:32949:12743	1	-	Inf	2031823	GTCTTCTAATGAAGGATAGA GGG	4	+	Intronic	sc-416795_C	PAM_right_NGG
20	12456242	12456384	20:12456242-12456384		0		A01182:91:HCWWMDSX3:4:2437:31837:8500	1	-	Inf	1847616	GTCTTCTAATGAAGGATAGA GGG	4	+	Intronic	sc-416795_C	PAM_right_NGG
20	12561111	12561145	20:12561111-12561145	A01182:91:HCWWMDSX3:4:1201:32985:35978	1	+		0		-Inf	1742747	GTCTTCTAATGAAGGATAGA GGG	4	+	Intronic	sc-416795_C	PAM_right_NGG
20	13953921	13954063	20:13953921-13954063		0		A01182:91:HCWWMDSX3:4:1432:20193:16047	1	+	Inf	349937	GTCTTCTAATGAAGGATAGA GGG	4	+	Intronic	sc-416795_C	PAM_right_NGG
20	14200238	14200283	20:14200238-14200283		0		A01182:91:HCWWMDSX3:4:2305:32949:12743	1	+	Inf	103620	GTCTTCTAATGAAGGATAGA GGG	4	+	Intronic	sc-416795_C	PAM_right_NGG
20	14273874	14273955	20:14273874-14273955		0		A01182:91:HCWWMDSX3:4:1108:32976:27007	1	+	Inf	29984	GTCTTCTAATGAAGGATAGA GGG	4	+	Intronic	sc-416795_C	PAM_right_NGG
20	14683059	14683111	20:14683059-14683111	A01182:91:HCWWMDSX3:4:2311:32931:20979	1	+		0		-Inf	-379201	GTCTTCTAATGAAGGATAGA GGG	4	+	Intronic	sc-416795_C	PAM_right_NGG
20	14870207	14870259	20:14870207-14870259		0		A01182:91:HCWWMDSX3:4:2305:32949:12743	1	-	Inf	-566349	GTCTTCTAATGAAGGATAGA GGG	4	+	Intronic	sc-416795_C	PAM_right_NGG
20	15135420	15135454	20:15135420-15135454		0		A01182:91:HCWWMDSX3:4:1403:33003:13275	1	+	Inf	-831562	GTCTTCTAATGAAGGATAGA GGG	4	+	Intronic	sc-416795_C	PAM_right_NGG
20	15164255	15164289	20:15164255-15164289	A01182:91:HCWWMDSX3:4:2303:32949:22983	1	-		0		-Inf	-860397	GTCTTCTAATGAAGGATAGA GGG	4	+	Intronic	sc-416795_C	PAM_right_NGG
20	16788867	16788950	20:16788867-16788950	A01182:91:HCWWMDSX3:4:2203:32949:10708	1	-		0		-Inf	-2485009	GTCTTCTAATGAAGGATAGA GGG	4	+	Intronic	sc-416795_C	PAM_right_NGG
20	16790534	16790586	20:16790534-16790586		0		A01182:91:HCWWMDSX3:4:1108:32976:27007	1	-	Inf	-2486676	GTCTTCTAATGAAGGATAGA GGG	4	+	Intronic	sc-416795_C	PAM_right_NGG
20	16910778	16910868	20:16910778-16910868	A01182:91:HCWWMDSX3:4:1405:33003:13777	1	+		0		-Inf	-2606920	GTCTTCTAATGAAGGATAGA GGG	4	+	Intronic	sc-416795_C	PAM_right_NGG
20	17415236	17415319	20:17415236-17415319	A01182:91:HCWWMDSX3:4:2207:32949:23766	1	+		0		-Inf	-3111378	GTCTTCTAATGAAGGATAGA GGG	4	+	Intronic	sc-416795_C	PAM_right_NGG
20	17473274	17473326	20:17473274-17473326	A01182:91:HCWWMDSX3:4:2311:32931:20979	1	+		0		-Inf	-3169416	GTCTTCTAATGAAGGATAGA GGG	4	+	Intronic	sc-416795_C	PAM_right_NGG
20	17907114	17907147	20:17907114-17907147	A01182:91:HCWWMDSX3:4:1302:33003:17409	1	-		0		-Inf	-3603256	GTCTTCTAATGAAGGATAGA GGG	4	+	Intronic	sc-416795_C	PAM_right_NGG
20	18126692	18126775	20:18126692-18126775	A01182:91:HCWWMDSX3:4:2203:32949:10708	1	+		0		-Inf	-3822834	GTCTTCTAATGAAGGATAGA GGG	4	+	Intronic	sc-416795_C	PAM_right_NGG
20	18586669	18586707	20:18586669-18586707	A01182:91:HCWWMDSX3:4:2311:32931:20979	1	-		0		-Inf	-4282811	GTCTTCTAATGAAGGATAGA GGG	4	+	Intronic	sc-416795_C	PAM_right_NGG
20	19163913	19163947	20:19163913-19163947		0		A01182:91:HCWWMDSX3:4:1403:33003:13275	1	-	Inf	-4860055	GTCTTCTAATGAAGGATAGA GGG	4	+	Intronic	sc-416795_C	PAM_right_NGG
20	19354834	19354976	20:19354834-19354976	A01182:91:HCWWMDSX3:4:2352:19831:35744	1	+		0		-Inf	4923570	CATTTTCTGGGTTAGAAGAC AGG	3	+	Intergenic	sc-416795_C	PAM_left_CCN
20	19781601	19781653	20:19781601-19781653	A01182:91:HCWWMDSX3:4:1601:32994:1579	1	+		0		-Inf	4496803	CATTTTCTGGGTTAGAAGAC AGG	3	+	Intergenic	sc-416795_C	PAM_left_CCN
20	20122943	20122976	20:20122943-20122976	A01182:91:HCWWMDSX3:4:2605:32949:31062	1	+		0		-Inf	4155461	CATTTTCTGGGTTAGAAGAC AGG	3	+	Intergenic	sc-416795_C	PAM_left_CCN
20	21316040	21316096	20:21316040-21316096	A01182:91:HCWWMDSX3:4:1601:32994:1579	1	-		0		-Inf	2962364	CATTTTCTGGGTTAGAAGAC AGG	3	+	Intergenic	sc-416795_C	PAM_left_CCN
20	22043807	22043912	20:22043807-22043912	A01182:91:HCWWMDSX3:4:1405:33003:13777	1	+		0		-Inf	2234597	CATTTTCTGGGTTAGAAGAC AGG	3	+	Intergenic	sc-416795_C	PAM_left_CCN
20	22199163	22199246	20:22199163-22199246	A01182:91:HCWWMDSX3:4:2203:32949:10708	1	+		0		-Inf	2079241	CATTTTCTGGGTTAGAAGAC AGG	3	+	Intergenic	sc-416795_C	PAM_left_CCN
20	22856437	22856520	20:22856437-22856520	A01182:91:HCWWMDSX3:4:2203:32949:10708	1	+		0		-Inf	1421967	CATTTTCTGGGTTAGAAGAC AGG	3	+	Intergenic	sc-416795_C	PAM_left_CCN
20	23068298	23068440	20:23068298-23068440	A01182:91:HCWWMDSX3:4:1226:9751:33191	1	+		0		-Inf	1210106	CATTTTCTGGGTTAGAAGAC AGG	3	+	Intergenic	sc-416795_C	PAM_left_CCN
20	24903279	24903313	20:24903279-24903313	A01182:91:HCWWMDSX3:4:2402:32958:13823	1	+		0		-Inf	-624875	CATTTTCTGGGTTAGAAGAC AGG	3	+	Intergenic	sc-416795_C	PAM_left_CCN
20	25146213	25146355	20:25146213-25146355		0		A01182:91:HCWWMDSX3:4:1333:9272:11193	1	+	Inf	412400	GTCTTCATACTCAGAAAAGT TGG	4	-	Intronic	sc-416795_C	PAM_right_NGG
20	25426714	25426757	20:25426714-25426757	A01182:91:HCWWMDSX3:4:2311:32931:20979	1	+		0		-Inf	131899	GTCTTCATACTCAGAAAAGT TGG	4	-	Intronic	sc-416795_C	PAM_right_NGG
20	25447150	25447183	20:25447150-25447183	A01182:91:HCWWMDSX3:4:1302:33003:17409	1	-		0		-Inf	111463	GTCTTCATACTCAGAAAAGT TGG	4	-	Intronic	sc-416795_C	PAM_right_NGG
20	25709528	25709611	20:25709528-25709611	A01182:91:HCWWMDSX3:4:2203:32949:10708	1	-		0		-Inf	-150915	GTCTTCATACTCAGAAAAGT TGG	4	-	Intronic	sc-416795_C	PAM_right_NGG
20	25826108	25826142	20:25826108-25826142	A01182:91:HCWWMDSX3:4:1201:32985:35978	1	+		0		-Inf	-267495	GTCTTCATACTCAGAAAAGT TGG	4	-	Intronic	sc-416795_C	PAM_right_NGG
20	26029763	26029797	20:26029763-26029797	A01182:91:HCWWMDSX3:4:1201:32985:35978	1	-		0		-Inf	-471150	GTCTTCATACTCAGAAAAGT TGG	4	-	Intronic	sc-416795_C	PAM_right_NGG
20	28584920	28584953	20:28584920-28584953	A01182:91:HCWWMDSX3:4:1403:33003:13150	1	-		0		-Inf	-3026307	GTCTTCATACTCAGAAAAGT TGG	4	-	Intronic	sc-416795_C	PAM_right_NGG
20	28915353	28915387	20:28915353-28915387		0		A01182:91:HCWWMDSX3:4:1403:33003:13275	1	+	Inf	-3356740	GTCTTCATACTCAGAAAAGT TGG	4	-	Intronic	sc-416795_C	PAM_right_NGG
20	29098183	29098216	20:29098183-29098216	A01182:91:HCWWMDSX3:4:1403:33003:13150	1	+		0		-Inf	-3539570	GTCTTCATACTCAGAAAAGT TGG	4	-	Intronic	sc-416795_C	PAM_right_NGG
20	29098407	29098440	20:29098407-29098440	A01182:91:HCWWMDSX3:4:1403:33003:13150	1	+		0		-Inf	-3539794	GTCTTCATACTCAGAAAAGT TGG	4	-	Intronic	sc-416795_C	PAM_right_NGG
20	29235148	29235182	20:29235148-29235182	A01182:91:HCWWMDSX3:4:2402:32958:13823	1	+		0		-Inf	-3676535	GTCTTCATACTCAGAAAAGT TGG	4	-	Intronic	sc-416795_C	PAM_right_NGG
20	29366770	29366912	20:29366770-29366912		0		A01182:91:HCWWMDSX3:4:2322:6442:7733	1	+	Inf	-3808157	GTCTTCATACTCAGAAAAGT TGG	4	-	Intronic	sc-416795_C	PAM_right_NGG
20	30733922	30733956	20:30733922-30733956	A01182:91:HCWWMDSX3:4:2402:32958:13823	1	+		0		-Inf	2446743	GTCTTCTAACACAAAAATAA GGG	4	-	Intronic	sc-416795_C	PAM_right_NGG
20	30886235	30886340	20:30886235-30886340	A01182:91:HCWWMDSX3:4:1405:33003:13777	1	+		0		-Inf	2294430	GTCTTCTAACACAAAAATAA GGG	4	-	Intronic	sc-416795_C	PAM_right_NGG
20	30950205	30950239	20:30950205-30950239		0		A01182:91:HCWWMDSX3:4:1403:33003:13275	1	-	Inf	2230460	GTCTTCTAACACAAAAATAA GGG	4	-	Intronic	sc-416795_C	PAM_right_NGG
20	30989169	30989203	20:30989169-30989203		0		A01182:91:HCWWMDSX3:4:1403:33003:13275	1	+	Inf	2191496	GTCTTCTAACACAAAAATAA GGG	4	-	Intronic	sc-416795_C	PAM_right_NGG
20	31052902	31052936	20:31052902-31052936		0		A01182:91:HCWWMDSX3:4:2312:32940:19398	1	-	Inf	2127763	GTCTTCTAACACAAAAATAA GGG	4	-	Intronic	sc-416795_C	PAM_right_NGG
20	31057266	31057300	20:31057266-31057300		0		A01182:91:HCWWMDSX3:4:2312:32940:19398	1	-	Inf	2123399	GTCTTCTAACACAAAAATAA GGG	4	-	Intronic	sc-416795_C	PAM_right_NGG
20	31335223	31335257	20:31335223-31335257		0		A01182:91:HCWWMDSX3:4:2601:32931:4977	1	-	Inf	1845442	GTCTTCTAACACAAAAATAA GGG	4	-	Intronic	sc-416795_C	PAM_right_NGG
20	31336078	31336159	20:31336078-31336159		0		A01182:91:HCWWMDSX3:4:1108:32976:27007	1	+	Inf	1844587	GTCTTCTAACACAAAAATAA GGG	4	-	Intronic	sc-416795_C	PAM_right_NGG
20	31523224	31523258	20:31523224-31523258	A01182:91:HCWWMDSX3:4:1601:32994:1579	1	+		0		-Inf	1657441	GTCTTCTAACACAAAAATAA GGG	4	-	Intronic	sc-416795_C	PAM_right_NGG
20	31579755	31579807	20:31579755-31579807	A01182:91:HCWWMDSX3:4:2311:32931:20979	1	+		0		-Inf	1600910	GTCTTCTAACACAAAAATAA GGG	4	-	Intronic	sc-416795_C	PAM_right_NGG
20	31743903	31743953	20:31743903-31743953	A01182:91:HCWWMDSX3:4:2311:32931:20979	1	+		0		-Inf	1436762	GTCTTCTAACACAAAAATAA GGG	4	-	Intronic	sc-416795_C	PAM_right_NGG
20	32165234	32165376	20:32165234-32165376	A01182:91:HCWWMDSX3:4:2413:5963:14763,A01182:91:HCWWMDSX3:4:1518:2917:21981,A01182:91:HCWWMDSX3:4:1102:18611:19006,A01182:91:HCWWMDSX3:4:2321:15944:12258	4	+,+,-,-		0		-Inf	1015431	GTCTTCTAACACAAAAATAA GGG	4	-	Intronic	sc-416795_C	PAM_right_NGG
20	32734399	32734433	20:32734399-32734433	A01182:91:HCWWMDSX3:4:1201:32985:35978	1	+		0		-Inf	446266	GTCTTCTAACACAAAAATAA GGG	4	-	Intronic	sc-416795_C	PAM_right_NGG
20	33245408	33245449	20:33245408-33245449	A01182:91:HCWWMDSX3:4:1503:33003:6637	1	-		0		-Inf	-64743	GTCTTCTAACACAAAAATAA GGG	4	-	Intronic	sc-416795_C	PAM_right_NGG
20	34563352	34563404	20:34563352-34563404	A01182:91:HCWWMDSX3:4:2311:32931:20979	1	-		0		-Inf	-1382687	GTCTTCTAACACAAAAATAA GGG	4	-	Intronic	sc-416795_C	PAM_right_NGG
20	35535126	35535160	20:35535126-35535160		0		A01182:91:HCWWMDSX3:4:1201:32985:36292	1	+	Inf	-2354461	GTCTTCTAACACAAAAATAA GGG	4	-	Intronic	sc-416795_C	PAM_right_NGG
20	35749914	35749970	20:35749914-35749970	A01182:91:HCWWMDSX3:4:1601:32994:1579	1	+		0		-Inf	-2569249	GTCTTCTAACACAAAAATAA GGG	4	-	Intronic	sc-416795_C	PAM_right_NGG
20	36356441	36356475	20:36356441-36356475		0		A01182:91:HCWWMDSX3:4:1101:32976:29794	1	-	Inf	-3175776	GTCTTCTAACACAAAAATAA GGG	4	-	Intronic	sc-416795_C	PAM_right_NGG
20	36972215	36972248	20:36972215-36972248	A01182:91:HCWWMDSX3:4:1302:33003:17409	1	+		0		-Inf	-3791550	GTCTTCTAACACAAAAATAA GGG	4	-	Intronic	sc-416795_C	PAM_right_NGG
20	37227680	37227822	20:37227680-37227822	A01182:91:HCWWMDSX3:4:1603:20862:2801,A01182:91:HCWWMDSX3:4:2358:5674:5807	2	+,+		0		-Inf	-4047015	GTCTTCTAACACAAAAATAA GGG	4	-	Intronic	sc-416795_C	PAM_right_NGG
20	37587019	37587053	20:37587019-37587053	A01182:91:HCWWMDSX3:4:1601:32994:1579	1	-		0		-Inf	-4406354	GTCTTCTAACACAAAAATAA GGG	4	-	Intronic	sc-416795_C	PAM_right_NGG
20	39370149	39370183	20:39370149-39370183	A01182:91:HCWWMDSX3:4:2402:32958:13823	1	+		0		-Inf	-6189484	GTCTTCTAACACAAAAATAA GGG	4	-	Intronic	sc-416795_C	PAM_right_NGG
20	39372374	39372457	20:39372374-39372457	A01182:91:HCWWMDSX3:4:2203:32949:10708	1	+		0		-Inf	-6191709	GTCTTCTAACACAAAAATAA GGG	4	-	Intronic	sc-416795_C	PAM_right_NGG
20	39657222	39657278	20:39657222-39657278	A01182:91:HCWWMDSX3:4:1601:32994:1579	1	-		0		-Inf	-6476557	GTCTTCTAACACAAAAATAA GGG	4	-	Intronic	sc-416795_C	PAM_right_NGG
20	40989120	40989154	20:40989120-40989154	A01182:91:HCWWMDSX3:4:2303:32949:22983	1	+		0		-Inf	7734885	GTTTTGAAACGCAGAGAAGA AGG	4	+	Intronic	sc-416795_C	PAM_right_NGG
20	41208071	41208152	20:41208071-41208152		0		A01182:91:HCWWMDSX3:4:1108:32976:27007	1	+	Inf	7515934	GTTTTGAAACGCAGAGAAGA AGG	4	+	Intronic	sc-416795_C	PAM_right_NGG
20	41519718	41519801	20:41519718-41519801	A01182:91:HCWWMDSX3:4:2203:32949:10708	1	+		0		-Inf	7204287	GTTTTGAAACGCAGAGAAGA AGG	4	+	Intronic	sc-416795_C	PAM_right_NGG
20	42453781	42453814	20:42453781-42453814	A01182:91:HCWWMDSX3:4:1302:33003:17409	1	-		0		-Inf	6270224	GTTTTGAAACGCAGAGAAGA AGG	4	+	Intronic	sc-416795_C	PAM_right_NGG
20	42579938	42580021	20:42579938-42580021	A01182:91:HCWWMDSX3:4:2203:32949:10708	1	-		0		-Inf	6144067	GTTTTGAAACGCAGAGAAGA AGG	4	+	Intronic	sc-416795_C	PAM_right_NGG
20	42704990	42705042	20:42704990-42705042	A01182:91:HCWWMDSX3:4:2311:32931:20979	1	-		0		-Inf	6019015	GTTTTGAAACGCAGAGAAGA AGG	4	+	Intronic	sc-416795_C	PAM_right_NGG
20	43818528	43818611	20:43818528-43818611	A01182:91:HCWWMDSX3:4:2207:32949:23766	1	+		0		-Inf	4905477	GTTTTGAAACGCAGAGAAGA AGG	4	+	Intronic	sc-416795_C	PAM_right_NGG
20	44785302	44785335	20:44785302-44785335		0		A01182:91:HCWWMDSX3:4:2204:32958:36245	1	-	Inf	3938703	GTTTTGAAACGCAGAGAAGA AGG	4	+	Intronic	sc-416795_C	PAM_right_NGG
20	45396126	45396182	20:45396126-45396182	A01182:91:HCWWMDSX3:4:1601:32994:1579	1	+		0		-Inf	3327879	GTTTTGAAACGCAGAGAAGA AGG	4	+	Intronic	sc-416795_C	PAM_right_NGG
20	45691186	45691291	20:45691186-45691291	A01182:91:HCWWMDSX3:4:1405:33003:13777	1	+		0		-Inf	3032819	GTTTTGAAACGCAGAGAAGA AGG	4	+	Intronic	sc-416795_C	PAM_right_NGG
20	45797375	45797458	20:45797375-45797458	A01182:91:HCWWMDSX3:4:2203:32949:10708	1	+		0		-Inf	2926630	GTTTTGAAACGCAGAGAAGA AGG	4	+	Intronic	sc-416795_C	PAM_right_NGG
20	46438968	46439020	20:46438968-46439020		0		A01182:91:HCWWMDSX3:4:2305:32949:12743	1	+	Inf	2285037	GTTTTGAAACGCAGAGAAGA AGG	4	+	Intronic	sc-416795_C	PAM_right_NGG
20	47047560	47047616	20:47047560-47047616	A01182:91:HCWWMDSX3:4:1601:32994:1579	1	+		0		-Inf	1676445	GTTTTGAAACGCAGAGAAGA AGG	4	+	Intronic	sc-416795_C	PAM_right_NGG
20	47558262	47558314	20:47558262-47558314	A01182:91:HCWWMDSX3:4:2311:32931:20979	1	+		0		-Inf	1165743	GTTTTGAAACGCAGAGAAGA AGG	4	+	Intronic	sc-416795_C	PAM_right_NGG
20	49006106	49006248	20:49006106-49006248		0		A01182:91:HCWWMDSX3:4:1528:3007:9455	1	-	Inf	-282101	GTTTTGAAACGCAGAGAAGA AGG	4	+	Intronic	sc-416795_C	PAM_right_NGG
20	49485591	49485733	20:49485591-49485733	A01182:91:HCWWMDSX3:4:1125:6027:14904,A01182:91:HCWWMDSX3:4:1408:27697:34397,A01182:91:HCWWMDSX3:4:2657:18430:6856,A01182:91:HCWWMDSX3:4:2657:18484:6887	4	-,-,-,-		0		-Inf	-761586	GTTTTGAAACGCAGAGAAGA AGG	4	+	Intronic	sc-416795_C	PAM_right_NGG
20	49932432	49932465	20:49932432-49932465		0		A01182:91:HCWWMDSX3:4:2204:32958:36245	1	+	Inf	-1208427	GTTTTGAAACGCAGAGAAGA AGG	4	+	Intronic	sc-416795_C	PAM_right_NGG
20	49933234	49933271	20:49933234-49933271		0		A01182:91:HCWWMDSX3:4:2604:32940:34616	1	+	Inf	-1209229	GTTTTGAAACGCAGAGAAGA AGG	4	+	Intronic	sc-416795_C	PAM_right_NGG
20	49967922	49967955	20:49967922-49967955	A01182:91:HCWWMDSX3:4:1302:33003:17409	1	-		0		-Inf	-1243917	GTTTTGAAACGCAGAGAAGA AGG	4	+	Intronic	sc-416795_C	PAM_right_NGG
20	50603412	50603468	20:50603412-50603468	A01182:91:HCWWMDSX3:4:1601:32994:1579	1	+		0		-Inf	-1879407	GTTTTGAAACGCAGAGAAGA AGG	4	+	Intronic	sc-416795_C	PAM_right_NGG
20	50965335	50965478	20:50965335-50965478	A01182:91:HCWWMDSX3:4:2635:22869:26256	1	+		0		-Inf	1707582	TCTGTAATAATATGTTGTTC TGG	4	-	Intergenic	sc-416795_A	PAM_left_CCN
20	51271529	51271581	20:51271529-51271581		0		A01182:91:HCWWMDSX3:4:2305:32949:12743	1	+	Inf	1401388	TCTGTAATAATATGTTGTTC TGG	4	-	Intergenic	sc-416795_A	PAM_left_CCN
20	51632935	51633078	20:51632935-51633078	A01182:91:HCWWMDSX3:4:1647:13196:5650	1	+		0		-Inf	1039982	TCTGTAATAATATGTTGTTC TGG	4	-	Intergenic	sc-416795_A	PAM_left_CCN
20	52696700	52696737	20:52696700-52696737		0		A01182:91:HCWWMDSX3:4:2305:32949:12743	1	+	Inf	-23783	TCTGTAATAATATGTTGTTC TGG	4	-	Intergenic	sc-416795_A	PAM_left_CCN
20	53458869	53458903	20:53458869-53458903	A01182:91:HCWWMDSX3:4:2402:32958:13823	1	-		0		-Inf	498317	GATTTTTAATGCAGAAAAGA GGG	4	+	Intronic	sc-416795_C	PAM_right_NGG
20	54523795	54523847	20:54523795-54523847	A01182:91:HCWWMDSX3:4:1411:32994:11318	1	+		0		-Inf	-566609	GATTTTTAATGCAGAAAAGA GGG	4	+	Intronic	sc-416795_C	PAM_right_NGG
20	54610527	54610669	20:54610527-54610669	A01182:91:HCWWMDSX3:4:2475:23972:27007,A01182:91:HCWWMDSX3:4:2529:27434:25676	2	-,-	A01182:91:HCWWMDSX3:4:2476:5240:32737	1	-	-1	-653341	GATTTTTAATGCAGAAAAGA GGG	4	+	Intronic	sc-416795_C	PAM_right_NGG
20	55223671	55223776	20:55223671-55223776	A01182:91:HCWWMDSX3:4:1405:33003:13777	1	+		0		-Inf	-1266485	GATTTTTAATGCAGAAAAGA GGG	4	+	Intronic	sc-416795_C	PAM_right_NGG
20	55879252	55879286	20:55879252-55879286	A01182:91:HCWWMDSX3:4:2303:32949:22983	1	+		0		-Inf	-1922066	GATTTTTAATGCAGAAAAGA GGG	4	+	Intronic	sc-416795_C	PAM_right_NGG
20	56054105	56054167	20:56054105-56054167	A01182:91:HCWWMDSX3:4:2207:32949:23766	1	+		0		-Inf	-2096919	GATTTTTAATGCAGAAAAGA GGG	4	+	Intronic	sc-416795_C	PAM_right_NGG
20	56341790	56341873	20:56341790-56341873	A01182:91:HCWWMDSX3:4:2203:32949:10708	1	+		0		-Inf	-2384604	GATTTTTAATGCAGAAAAGA GGG	4	+	Intronic	sc-416795_C	PAM_right_NGG
20	56355586	56355642	20:56355586-56355642	A01182:91:HCWWMDSX3:4:1601:32994:1579	1	-		0		-Inf	-2398400	GATTTTTAATGCAGAAAAGA GGG	4	+	Intronic	sc-416795_C	PAM_right_NGG
20	56545830	56545863	20:56545830-56545863	A01182:91:HCWWMDSX3:4:1302:33003:17409	1	-		0		-Inf	-2588644	GATTTTTAATGCAGAAAAGA GGG	4	+	Intronic	sc-416795_C	PAM_right_NGG
20	57239121	57239154	20:57239121-57239154	A01182:91:HCWWMDSX3:4:2403:32967:5885	1	-		0		-Inf	2625939	GTCTTCTGAAGGAGAAAATA TGG	4	-	Intronic	sc-416795_C	PAM_right_NGG
20	57445743	57445780	20:57445743-57445780	A01182:91:HCWWMDSX3:4:1201:32985:33786	1	+		0		-Inf	2419317	GTCTTCTGAAGGAGAAAATA TGG	4	-	Intronic	sc-416795_C	PAM_right_NGG
20	58324962	58325018	20:58324962-58325018	A01182:91:HCWWMDSX3:4:1601:32994:1579	1	-		0		-Inf	1540098	GTCTTCTGAAGGAGAAAATA TGG	4	-	Intronic	sc-416795_C	PAM_right_NGG
20	59535083	59535117	20:59535083-59535117	A01182:91:HCWWMDSX3:4:2402:32958:13823	1	-		0		-Inf	329977	GTCTTCTGAAGGAGAAAATA TGG	4	-	Intronic	sc-416795_C	PAM_right_NGG
20	61716692	61716726	20:61716692-61716726		0		A01182:91:HCWWMDSX3:4:1201:32985:36292	1	-	Inf	1063891	TCTTTTCTGCCTTAGTGGAG AGG	4	+	Intergenic	sc-416795_C	PAM_left_CCN
20	61806447	61806589	20:61806447-61806589	A01182:91:HCWWMDSX3:4:1627:29107:35117	1	-		0		-Inf	974136	TCTTTTCTGCCTTAGTGGAG AGG	4	+	Intergenic	sc-416795_C	PAM_left_CCN
20	62122022	62122056	20:62122022-62122056	A01182:91:HCWWMDSX3:4:2203:32949:14403	1	-		0		-Inf	658561	TCTTTTCTGCCTTAGTGGAG AGG	4	+	Intergenic	sc-416795_C	PAM_left_CCN
20	63723990	63724023	20:63723990-63724023		0		A01182:91:HCWWMDSX3:4:2204:32958:36245	1	+	Inf	-943407	TCTTTTCTGCCTTAGTGGAG AGG	4	+	Intergenic	sc-416795_C	PAM_left_CCN
20	64190593	64190626	20:64190593-64190626		0		A01182:91:HCWWMDSX3:4:2204:32958:36245	1	+	Inf	-1410010	TCTTTTCTGCCTTAGTGGAG AGG	4	+	Intergenic	sc-416795_C	PAM_left_CCN
KI270734.1	102390	102471	KI270734.1:102390-102471		0		A01182:91:HCWWMDSX3:4:1302:33003:18192	1	+	Inf	-Inf
KI270411.1	317	361	KI270411.1:317-361		0		A01182:91:HCWWMDSX3:4:1408:32994:15859	1	+	Inf	-Inf
6	240595	240737	6:240595-240737	A01182:91:HCWWMDSX3:4:2138:18376:30968	1	-	A01182:91:HCWWMDSX3:4:2176:27516:7999,A01182:91:HCWWMDSX3:4:1559:21197:26772	2	+,+	1	8496313	GAGGAACATATTCATAAAGT GGG	4	+	Intergenic	sc-416795_A	PAM_right_NGG
6	340577	340719	6:340577-340719	A01182:91:HCWWMDSX3:4:2535:13982:6073,A01182:91:HCWWMDSX3:4:1345:22408:23171,A01182:91:HCWWMDSX3:4:1371:2546:16517	3	+,-,-	A01182:91:HCWWMDSX3:4:2249:4698:9565	1	-	-158496250072116	8396331	GAGGAACATATTCATAAAGT GGG	4	+	Intergenic	sc-416795_A	PAM_right_NGG
6	465411	465553	6:465411-465553	A01182:91:HCWWMDSX3:4:2158:27823:2519	1	-		0		-Inf	8271497	GAGGAACATATTCATAAAGT GGG	4	+	Intergenic	sc-416795_A	PAM_right_NGG
6	651886	652010	6:651886-652010		0		A01182:91:HCWWMDSX3:4:1528:3007:9455	1	-	Inf	8085022	GAGGAACATATTCATAAAGT GGG	4	+	Intergenic	sc-416795_A	PAM_right_NGG
6	1676826	1676909	6:1676826-1676909	A01182:91:HCWWMDSX3:4:2203:32949:10708	1	+		0		-Inf	7060082	GAGGAACATATTCATAAAGT GGG	4	+	Intergenic	sc-416795_A	PAM_right_NGG
6	1754264	1754342	6:1754264-1754342		0		A01182:91:HCWWMDSX3:4:1108:32976:27007	1	+	Inf	6982644	GAGGAACATATTCATAAAGT GGG	4	+	Intergenic	sc-416795_A	PAM_right_NGG
6	2723203	2723236	6:2723203-2723236		0		A01182:91:HCWWMDSX3:4:2204:32958:36245	1	+	Inf	6013705	GAGGAACATATTCATAAAGT GGG	4	+	Intergenic	sc-416795_A	PAM_right_NGG
6	3056406	3056533	6:3056406-3056533	A01182:91:HCWWMDSX3:4:2325:11469:6073	1	+		0		-Inf	5680502	GAGGAACATATTCATAAAGT GGG	4	+	Intergenic	sc-416795_A	PAM_right_NGG
6	5889462	5889496	6:5889462-5889496	A01182:91:HCWWMDSX3:4:2402:32958:13823	1	-		0		-Inf	2847446	GAGGAACATATTCATAAAGT GGG	4	+	Intergenic	sc-416795_A	PAM_right_NGG
6	6298054	6298088	6:6298054-6298088	A01182:91:HCWWMDSX3:4:2402:32958:13823	1	-		0		-Inf	2438854	GAGGAACATATTCATAAAGT GGG	4	+	Intergenic	sc-416795_A	PAM_right_NGG
6	6672379	6672441	6:6672379-6672441	A01182:91:HCWWMDSX3:4:2207:32949:23766	1	+		0		-Inf	2064529	GAGGAACATATTCATAAAGT GGG	4	+	Intergenic	sc-416795_A	PAM_right_NGG
6	6819233	6819285	6:6819233-6819285	A01182:91:HCWWMDSX3:4:2311:32931:20979	1	-		0		-Inf	1917675	GAGGAACATATTCATAAAGT GGG	4	+	Intergenic	sc-416795_A	PAM_right_NGG
6	7084340	7084374	6:7084340-7084374		0		A01182:91:HCWWMDSX3:4:1201:32985:36292	1	-	Inf	1652568	GAGGAACATATTCATAAAGT GGG	4	+	Intergenic	sc-416795_A	PAM_right_NGG
6	7131109	7131251	6:7131109-7131251		0		A01182:91:HCWWMDSX3:4:1356:6036:19492	1	+	Inf	1605799	GAGGAACATATTCATAAAGT GGG	4	+	Intergenic	sc-416795_A	PAM_right_NGG
6	7703898	7704040	6:7703898-7704040		0		A01182:91:HCWWMDSX3:4:2611:29089:21621	1	-	Inf	1033010	GAGGAACATATTCATAAAGT GGG	4	+	Intergenic	sc-416795_A	PAM_right_NGG
6	7782471	7782549	6:7782471-7782549	A01182:91:HCWWMDSX3:4:1411:32994:11318	1	-		0		-Inf	954437	GAGGAACATATTCATAAAGT GGG	4	+	Intergenic	sc-416795_A	PAM_right_NGG
6	8067715	8067767	6:8067715-8067767	A01182:91:HCWWMDSX3:4:2311:32931:20979	1	-		0		-Inf	669193	GAGGAACATATTCATAAAGT GGG	4	+	Intergenic	sc-416795_A	PAM_right_NGG
6	8258599	8258741	6:8258599-8258741	A01182:91:HCWWMDSX3:4:1628:24279:25974,A01182:91:HCWWMDSX3:4:1628:23583:26365	2	+,+		0		-Inf	478309	GAGGAACATATTCATAAAGT GGG	4	+	Intergenic	sc-416795_A	PAM_right_NGG
6	8864185	8864229	6:8864185-8864229		0		A01182:91:HCWWMDSX3:4:2305:32949:12743	1	+	Inf	-127277	GAGGAACATATTCATAAAGT GGG	4	+	Intergenic	sc-416795_A	PAM_right_NGG
6	9447097	9447178	6:9447097-9447178		0		A01182:91:HCWWMDSX3:4:1108:32976:27007	1	+	Inf	628869	TGGAACTAGGGGTAAGGACT TGG	4	+	Intronic	sc-416795_B	PAM_left_CCN
6	9813320	9813425	6:9813320-9813425	A01182:91:HCWWMDSX3:4:1405:33003:13777	1	-		0		-Inf	262646	TGGAACTAGGGGTAAGGACT TGG	4	+	Intronic	sc-416795_B	PAM_left_CCN
6	10136090	10136124	6:10136090-10136124		0		A01182:91:HCWWMDSX3:4:1201:32985:36292	1	-	Inf	-60124	TGGAACTAGGGGTAAGGACT TGG	4	+	Intronic	sc-416795_B	PAM_left_CCN
6	10468941	10468974	6:10468941-10468974	A01182:91:HCWWMDSX3:4:1302:33003:17409	1	+		0		-Inf	-392975	TGGAACTAGGGGTAAGGACT TGG	4	+	Intronic	sc-416795_B	PAM_left_CCN
6	10485859	10485892	6:10485859-10485892	A01182:91:HCWWMDSX3:4:1302:33003:17409	1	-		0		-Inf	-409893	TGGAACTAGGGGTAAGGACT TGG	4	+	Intronic	sc-416795_B	PAM_left_CCN
6	10607121	10607177	6:10607121-10607177	A01182:91:HCWWMDSX3:4:1601:32994:1579	1	+		0		-Inf	-531155	TGGAACTAGGGGTAAGGACT TGG	4	+	Intronic	sc-416795_B	PAM_left_CCN
6	10826896	10826948	6:10826896-10826948	A01182:91:HCWWMDSX3:4:2311:32931:20979	1	-		0		-Inf	-750930	TGGAACTAGGGGTAAGGACT TGG	4	+	Intronic	sc-416795_B	PAM_left_CCN
6	12510014	12510052	6:12510014-12510052		0		A01182:91:HCWWMDSX3:4:2305:32949:12743	1	-	Inf	-2434048	TGGAACTAGGGGTAAGGACT TGG	4	+	Intronic	sc-416795_B	PAM_left_CCN
6	12743863	12743968	6:12743863-12743968	A01182:91:HCWWMDSX3:4:1405:33003:13777	1	-		0		-Inf	-2667897	TGGAACTAGGGGTAAGGACT TGG	4	+	Intronic	sc-416795_B	PAM_left_CCN
6	13586278	13586361	6:13586278-13586361	A01182:91:HCWWMDSX3:4:2203:32949:10708	1	-		0		-Inf	-3510312	TGGAACTAGGGGTAAGGACT TGG	4	+	Intronic	sc-416795_B	PAM_left_CCN
6	13766860	13766916	6:13766860-13766916	A01182:91:HCWWMDSX3:4:1601:32994:1579	1	+		0		-Inf	-3690894	TGGAACTAGGGGTAAGGACT TGG	4	+	Intronic	sc-416795_B	PAM_left_CCN
6	15202549	15202592	6:15202549-15202592	A01182:91:HCWWMDSX3:4:2311:32931:20979	1	+		0		-Inf	-5126583	TGGAACTAGGGGTAAGGACT TGG	4	+	Intronic	sc-416795_B	PAM_left_CCN
6	15457983	15458125	6:15457983-15458125	A01182:91:HCWWMDSX3:4:2167:30201:21104,A01182:91:HCWWMDSX3:4:1414:23023:16438,A01182:91:HCWWMDSX3:4:1414:23610:16767	3	+,+,+		0		-Inf	-5382017	TGGAACTAGGGGTAAGGACT TGG	4	+	Intronic	sc-416795_B	PAM_left_CCN
6	16012809	16012843	6:16012809-16012843		0		A01182:91:HCWWMDSX3:4:1403:33003:13275	1	-	Inf	-5936843	TGGAACTAGGGGTAAGGACT TGG	4	+	Intronic	sc-416795_B	PAM_left_CCN
6	17543998	17544031	6:17543998-17544031	A01182:91:HCWWMDSX3:4:1302:33003:17409	1	+		0		-Inf	6535204	GAAGAACAAGTTTATTCCGA AGG	4	-	Intergenic	sc-416795_A	PAM_right_NGG
6	17569166	17569200	6:17569166-17569200		0		A01182:91:HCWWMDSX3:4:1201:32985:36292	1	-	Inf	6510036	GAAGAACAAGTTTATTCCGA AGG	4	-	Intergenic	sc-416795_A	PAM_right_NGG
6	18195494	18195576	6:18195494-18195576	A01182:91:HCWWMDSX3:4:1411:32994:11318	1	-		0		-Inf	5883708	GAAGAACAAGTTTATTCCGA AGG	4	-	Intergenic	sc-416795_A	PAM_right_NGG
6	18231624	18231676	6:18231624-18231676		0		A01182:91:HCWWMDSX3:4:1108:32976:27007	1	+	Inf	5847578	GAAGAACAAGTTTATTCCGA AGG	4	-	Intergenic	sc-416795_A	PAM_right_NGG
6	19130554	19130588	6:19130554-19130588		0		A01182:91:HCWWMDSX3:4:1403:33003:13275	1	+	Inf	4948648	GAAGAACAAGTTTATTCCGA AGG	4	-	Intergenic	sc-416795_A	PAM_right_NGG
6	19242060	19242141	6:19242060-19242141		0		A01182:91:HCWWMDSX3:4:1108:32976:27007	1	+	Inf	4837142	GAAGAACAAGTTTATTCCGA AGG	4	-	Intergenic	sc-416795_A	PAM_right_NGG
6	19505506	19505551	6:19505506-19505551		0		A01182:91:HCWWMDSX3:4:2305:32949:12743	1	-	Inf	4573696	GAAGAACAAGTTTATTCCGA AGG	4	-	Intergenic	sc-416795_A	PAM_right_NGG
6	20319091	20319233	6:20319091-20319233	A01182:91:HCWWMDSX3:4:1152:14181:22983	1	+	A01182:91:HCWWMDSX3:4:1410:13214:25473	1	+	0	3760111	GAAGAACAAGTTTATTCCGA AGG	4	-	Intergenic	sc-416795_A	PAM_right_NGG
6	20449877	20449929	6:20449877-20449929		0		A01182:91:HCWWMDSX3:4:2305:32949:12743	1	-	Inf	3629325	GAAGAACAAGTTTATTCCGA AGG	4	-	Intergenic	sc-416795_A	PAM_right_NGG
6	20981627	20981683	6:20981627-20981683	A01182:91:HCWWMDSX3:4:1601:32994:1579	1	-		0		-Inf	3097575	GAAGAACAAGTTTATTCCGA AGG	4	-	Intergenic	sc-416795_A	PAM_right_NGG
6	22869586	22869726	6:22869586-22869726	A01182:91:HCWWMDSX3:4:1324:1244:36589	1	-		0		-Inf	1209616	GAAGAACAAGTTTATTCCGA AGG	4	-	Intergenic	sc-416795_A	PAM_right_NGG
6	23992023	23992057	6:23992023-23992057		0		A01182:91:HCWWMDSX3:4:2601:32931:4977	1	-	Inf	87179	GAAGAACAAGTTTATTCCGA AGG	4	-	Intergenic	sc-416795_A	PAM_right_NGG
6	24363893	24364035	6:24363893-24364035		0		A01182:91:HCWWMDSX3:4:2570:24903:13745	1	-	Inf	-284691	GAAGAACAAGTTTATTCCGA AGG	4	-	Intergenic	sc-416795_A	PAM_right_NGG
6	25131488	25131521	6:25131488-25131521	A01182:91:HCWWMDSX3:4:1302:33003:17409	1	+		0		-Inf	-1052286	GAAGAACAAGTTTATTCCGA AGG	4	-	Intergenic	sc-416795_A	PAM_right_NGG
6	25588066	25588100	6:25588066-25588100	A01182:91:HCWWMDSX3:4:2303:32949:22983	1	-		0		-Inf	-1508864	GAAGAACAAGTTTATTCCGA AGG	4	-	Intergenic	sc-416795_A	PAM_right_NGG
6	26844266	26844349	6:26844266-26844349	A01182:91:HCWWMDSX3:4:2203:32949:10708	1	+		0		-Inf	-2765064	GAAGAACAAGTTTATTCCGA AGG	4	-	Intergenic	sc-416795_A	PAM_right_NGG
6	28024607	28024641	6:28024607-28024641		0		A01182:91:HCWWMDSX3:4:1403:33003:13275	1	+	Inf	2922078	TCTTTCCTTCTTTAAAAGAC TGG	4	+	Intronic	sc-416795_C	PAM_left_CCN
6	28614575	28614608	6:28614575-28614608	A01182:91:HCWWMDSX3:4:1302:33003:17409	1	-		0		-Inf	2332110	TCTTTCCTTCTTTAAAAGAC TGG	4	+	Intronic	sc-416795_C	PAM_left_CCN
6	28854073	28854215	6:28854073-28854215		0		A01182:91:HCWWMDSX3:4:2322:6442:7733	1	-	Inf	2092612	TCTTTCCTTCTTTAAAAGAC TGG	4	+	Intronic	sc-416795_C	PAM_left_CCN
6	29060498	29060541	6:29060498-29060541	A01182:91:HCWWMDSX3:4:2207:32949:23766	1	-		0		-Inf	1886187	TCTTTCCTTCTTTAAAAGAC TGG	4	+	Intronic	sc-416795_C	PAM_left_CCN
6	29067740	29067823	6:29067740-29067823	A01182:91:HCWWMDSX3:4:2207:32949:23766	1	-		0		-Inf	1878945	TCTTTCCTTCTTTAAAAGAC TGG	4	+	Intronic	sc-416795_C	PAM_left_CCN
6	30252263	30252346	6:30252263-30252346	A01182:91:HCWWMDSX3:4:2203:32949:10708	1	+		0		-Inf	694422	TCTTTCCTTCTTTAAAAGAC TGG	4	+	Intronic	sc-416795_C	PAM_left_CCN
6	30269451	30269503	6:30269451-30269503	A01182:91:HCWWMDSX3:4:2311:32931:20979	1	-		0		-Inf	677234	TCTTTCCTTCTTTAAAAGAC TGG	4	+	Intronic	sc-416795_C	PAM_left_CCN
6	30713933	30714075	6:30713933-30714075	A01182:91:HCWWMDSX3:4:1660:9308:26976	1	+		0		-Inf	232752	TCTTTCCTTCTTTAAAAGAC TGG	4	+	Intronic	sc-416795_C	PAM_left_CCN
6	30963507	30963559	6:30963507-30963559	A01182:91:HCWWMDSX3:4:2311:32931:20979	1	+		0		-Inf	-16822	TCTTTCCTTCTTTAAAAGAC TGG	4	+	Intronic	sc-416795_C	PAM_left_CCN
6	31843375	31843409	6:31843375-31843409		0		A01182:91:HCWWMDSX3:4:1201:32985:36292	1	+	Inf	-896690	TCTTTCCTTCTTTAAAAGAC TGG	4	+	Intronic	sc-416795_C	PAM_left_CCN
6	32258972	32259029	6:32258972-32259029	A01182:91:HCWWMDSX3:4:2207:32949:23766	1	-		0		-Inf	-1312287	TCTTTCCTTCTTTAAAAGAC TGG	4	+	Intronic	sc-416795_C	PAM_left_CCN
6	32543329	32543385	6:32543329-32543385	A01182:91:HCWWMDSX3:4:1601:32994:1579	1	+		0		-Inf	-1596644	TCTTTCCTTCTTTAAAAGAC TGG	4	+	Intronic	sc-416795_C	PAM_left_CCN
6	32688372	32688406	6:32688372-32688406		0		A01182:91:HCWWMDSX3:4:1201:32985:36292	1	-	Inf	-1741687	TCTTTCCTTCTTTAAAAGAC TGG	4	+	Intronic	sc-416795_C	PAM_left_CCN
6	32706003	32706055	6:32706003-32706055	A01182:91:HCWWMDSX3:4:2311:32931:20979	1	+		0		-Inf	-1759318	TCTTTCCTTCTTTAAAAGAC TGG	4	+	Intronic	sc-416795_C	PAM_left_CCN
6	34225126	34225178	6:34225126-34225178	A01182:91:HCWWMDSX3:4:2311:32931:20979	1	+		0		-Inf	1422617	GTCTTCCAGAGAAGAAAAGA TGG	4	-	Intronic	sc-416795_C	PAM_right_NGG
6	35337601	35337684	6:35337601-35337684	A01182:91:HCWWMDSX3:4:2203:32949:10708	1	-		0		-Inf	310142	GTCTTCCAGAGAAGAAAAGA TGG	4	-	Intronic	sc-416795_C	PAM_right_NGG
6	35553153	35553197	6:35553153-35553197	A01182:91:HCWWMDSX3:4:2311:32931:20979	1	+		0		-Inf	94590	GTCTTCCAGAGAAGAAAAGA TGG	4	-	Intronic	sc-416795_C	PAM_right_NGG
6	35824021	35824075	6:35824021-35824075	A01182:91:HCWWMDSX3:4:2303:32949:22983	1	+		0		-Inf	-176278	GTCTTCCAGAGAAGAAAAGA TGG	4	-	Intronic	sc-416795_C	PAM_right_NGG
6	35893798	35893854	6:35893798-35893854	A01182:91:HCWWMDSX3:4:1601:32994:1579	1	-		0		-Inf	-246055	GTCTTCCAGAGAAGAAAAGA TGG	4	-	Intronic	sc-416795_C	PAM_right_NGG
6	35915919	35915953	6:35915919-35915953	A01182:91:HCWWMDSX3:4:1105:32985:23296	1	+		0		-Inf	-268176	GTCTTCCAGAGAAGAAAAGA TGG	4	-	Intronic	sc-416795_C	PAM_right_NGG
6	36129167	36129223	6:36129167-36129223	A01182:91:HCWWMDSX3:4:1601:32994:1579	1	-		0		-Inf	-481424	GTCTTCCAGAGAAGAAAAGA TGG	4	-	Intronic	sc-416795_C	PAM_right_NGG
6	36364794	36364935	6:36364794-36364935	A01182:91:HCWWMDSX3:4:1344:14344:34225	1	+	A01182:91:HCWWMDSX3:4:2260:24153:17863	1	+	0	-717051	GTCTTCCAGAGAAGAAAAGA TGG	4	-	Intronic	sc-416795_C	PAM_right_NGG
6	37653139	37653281	6:37653139-37653281	A01182:91:HCWWMDSX3:4:1537:23113:35759	1	-		0		-Inf	172972	TCTTTTCTGTTTTTGAAGAA AGG	4	+	Intronic	sc-416795_C	PAM_left_CCN
6	38938452	38938496	6:38938452-38938496		0		A01182:91:HCWWMDSX3:4:2305:32949:12743	1	+	Inf	-1112341	TCTTTTCTGTTTTTGAAGAA AGG	4	+	Intronic	sc-416795_C	PAM_left_CCN
6	39536921	39536955	6:39536921-39536955		0		A01182:91:HCWWMDSX3:4:1403:33003:13275	1	+	Inf	-1710810	TCTTTTCTGTTTTTGAAGAA AGG	4	+	Intronic	sc-416795_C	PAM_left_CCN
6	39538374	39538516	6:39538374-39538516		0		A01182:91:HCWWMDSX3:4:2322:6442:7733	1	-	Inf	-1712263	TCTTTTCTGTTTTTGAAGAA AGG	4	+	Intronic	sc-416795_C	PAM_left_CCN
6	39738908	39738942	6:39738908-39738942		0		A01182:91:HCWWMDSX3:4:2601:32931:4977	1	-	Inf	-1912797	TCTTTTCTGTTTTTGAAGAA AGG	4	+	Intronic	sc-416795_C	PAM_left_CCN
6	39741711	39741853	6:39741711-39741853		0		A01182:91:HCWWMDSX3:4:2322:6442:7733	1	-	Inf	-1915600	TCTTTTCTGTTTTTGAAGAA AGG	4	+	Intronic	sc-416795_C	PAM_left_CCN
6	41245955	41246038	6:41245955-41246038	A01182:91:HCWWMDSX3:4:2203:32949:10708	1	+		0		-Inf	1025793	TAAGTATTAAAATGTTCTTC TGG	4	-	Intronic	sc-416795_A	PAM_left_CCN
6	41264378	41264411	6:41264378-41264411	A01182:91:HCWWMDSX3:4:1302:33003:17409	1	+		0		-Inf	1007370	TAAGTATTAAAATGTTCTTC TGG	4	-	Intronic	sc-416795_A	PAM_left_CCN
6	42962573	42962715	6:42962573-42962715	A01182:91:HCWWMDSX3:4:2650:28800:2988	1	-		0		-Inf	-534525	CGGAAATAGGAGTCAAGTCT GGG	4	+	Intronic	sc-416795_B	PAM_left_CCN
6	43863431	43863572	6:43863431-43863572	A01182:91:HCWWMDSX3:4:2517:29423:7357	1	-	A01182:91:HCWWMDSX3:4:2239:8305:28338,A01182:91:HCWWMDSX3:4:2239:8305:28338	2	+,-	1	-1435383	CGGAAATAGGAGTCAAGTCT GGG	4	+	Intronic	sc-416795_B	PAM_left_CCN
6	44693610	44693752	6:44693610-44693752	A01182:91:HCWWMDSX3:4:2610:7509:23954	1	-		0		-Inf	-2265562	CGGAAATAGGAGTCAAGTCT GGG	4	+	Intronic	sc-416795_B	PAM_left_CCN
6	45827344	45827400	6:45827344-45827400	A01182:91:HCWWMDSX3:4:1601:32994:1579	1	-		0		-Inf	-3399296	CGGAAATAGGAGTCAAGTCT GGG	4	+	Intronic	sc-416795_B	PAM_left_CCN
6	45885408	45885550	6:45885408-45885550	A01182:91:HCWWMDSX3:4:2471:26675:15875	1	+		0		-Inf	-3457360	CGGAAATAGGAGTCAAGTCT GGG	4	+	Intronic	sc-416795_B	PAM_left_CCN
6	46083882	46083916	6:46083882-46083916		0		A01182:91:HCWWMDSX3:4:2601:32931:4977	1	+	Inf	-3655834	CGGAAATAGGAGTCAAGTCT GGG	4	+	Intronic	sc-416795_B	PAM_left_CCN
6	47274532	47274615	6:47274532-47274615	A01182:91:HCWWMDSX3:4:2203:32949:10708	1	+		0		-Inf	-4846484	CGGAAATAGGAGTCAAGTCT GGG	4	+	Intronic	sc-416795_B	PAM_left_CCN
6	48267469	48267514	6:48267469-48267514		0		A01182:91:HCWWMDSX3:4:1108:32976:27007	1	-	Inf	-5839421	CGGAAATAGGAGTCAAGTCT GGG	4	+	Intronic	sc-416795_B	PAM_left_CCN
6	49100742	49100819	6:49100742-49100819		0		A01182:91:HCWWMDSX3:4:1108:32976:27007	1	+	Inf	-6672694	CGGAAATAGGAGTCAAGTCT GGG	4	+	Intronic	sc-416795_B	PAM_left_CCN
6	49474239	49474329	6:49474239-49474329	A01182:91:HCWWMDSX3:4:1405:33003:13777	1	-		0		-Inf	-7046191	CGGAAATAGGAGTCAAGTCT GGG	4	+	Intronic	sc-416795_B	PAM_left_CCN
6	50080733	50080785	6:50080733-50080785		0		A01182:91:HCWWMDSX3:4:2305:32949:12743	1	-	Inf	-7652685	CGGAAATAGGAGTCAAGTCT GGG	4	+	Intronic	sc-416795_B	PAM_left_CCN
6	50225182	50225263	6:50225182-50225263	A01182:91:HCWWMDSX3:4:2207:32949:23766	1	-		0		-Inf	-7797134	CGGAAATAGGAGTCAAGTCT GGG	4	+	Intronic	sc-416795_B	PAM_left_CCN
6	51034746	51034851	6:51034746-51034851	A01182:91:HCWWMDSX3:4:1405:33003:13777	1	+		0		-Inf	-8606698	CGGAAATAGGAGTCAAGTCT GGG	4	+	Intronic	sc-416795_B	PAM_left_CCN
6	51190369	51190450	6:51190369-51190450		0		A01182:91:HCWWMDSX3:4:1108:32976:27007	1	-	Inf	-8762321	CGGAAATAGGAGTCAAGTCT GGG	4	+	Intronic	sc-416795_B	PAM_left_CCN
6	51243528	51243561	6:51243528-51243561	A01182:91:HCWWMDSX3:4:2605:32949:31062	1	-		0		-Inf	-8815480	CGGAAATAGGAGTCAAGTCT GGG	4	+	Intronic	sc-416795_B	PAM_left_CCN
6	51333602	51333744	6:51333602-51333744		0		A01182:91:HCWWMDSX3:4:2322:6442:7733	1	-	Inf	-8905554	CGGAAATAGGAGTCAAGTCT GGG	4	+	Intronic	sc-416795_B	PAM_left_CCN
6	52443322	52443405	6:52443322-52443405	A01182:91:HCWWMDSX3:4:2203:32949:10708	1	-		0		-Inf	-10015274	CGGAAATAGGAGTCAAGTCT GGG	4	+	Intronic	sc-416795_B	PAM_left_CCN
6	53412754	53412896	6:53412754-53412896	A01182:91:HCWWMDSX3:4:2450:32072:16485,A01182:91:HCWWMDSX3:4:2513:31702:5134	2	+,-		0		-Inf	9592250	TATTTTCTCAGTAAGAAGAC AGG	4	+	Intergenic	sc-416795_C	PAM_left_CCN
6	53776535	53776569	6:53776535-53776569		0		A01182:91:HCWWMDSX3:4:2601:32931:4977	1	-	Inf	9228469	TATTTTCTCAGTAAGAAGAC AGG	4	+	Intergenic	sc-416795_C	PAM_left_CCN
6	53779051	53779134	6:53779051-53779134	A01182:91:HCWWMDSX3:4:2203:32949:10708	1	+		0		-Inf	9225953	TATTTTCTCAGTAAGAAGAC AGG	4	+	Intergenic	sc-416795_C	PAM_left_CCN
6	54069574	54069608	6:54069574-54069608	A01182:91:HCWWMDSX3:4:2303:32949:22983	1	+		0		-Inf	8935430	TATTTTCTCAGTAAGAAGAC AGG	4	+	Intergenic	sc-416795_C	PAM_left_CCN
6	54501924	54501958	6:54501924-54501958		0		A01182:91:HCWWMDSX3:4:1403:33003:13275	1	-	Inf	8503080	TATTTTCTCAGTAAGAAGAC AGG	4	+	Intergenic	sc-416795_C	PAM_left_CCN
6	55366747	55366781	6:55366747-55366781	A01182:91:HCWWMDSX3:4:2402:32958:13823	1	-		0		-Inf	7638257	TATTTTCTCAGTAAGAAGAC AGG	4	+	Intergenic	sc-416795_C	PAM_left_CCN
6	56780438	56780580	6:56780438-56780580		0		A01182:91:HCWWMDSX3:4:2322:6442:7733	1	+	Inf	6224566	TATTTTCTCAGTAAGAAGAC AGG	4	+	Intergenic	sc-416795_C	PAM_left_CCN
6	56783331	56783365	6:56783331-56783365		0		A01182:91:HCWWMDSX3:4:2601:32931:4977	1	+	Inf	6221673	TATTTTCTCAGTAAGAAGAC AGG	4	+	Intergenic	sc-416795_C	PAM_left_CCN
6	57238270	57238375	6:57238270-57238375	A01182:91:HCWWMDSX3:4:1405:33003:13777	1	-		0		-Inf	5766734	TATTTTCTCAGTAAGAAGAC AGG	4	+	Intergenic	sc-416795_C	PAM_left_CCN
6	57639653	57639691	6:57639653-57639691		0		A01182:91:HCWWMDSX3:4:1108:32976:27007	1	+	Inf	5365351	TATTTTCTCAGTAAGAAGAC AGG	4	+	Intergenic	sc-416795_C	PAM_left_CCN
6	57744988	57745135	6:57744988-57745135	A01182:91:HCWWMDSX3:4:2318:12138:26396	1	+		0		-Inf	5260016	TATTTTCTCAGTAAGAAGAC AGG	4	+	Intergenic	sc-416795_C	PAM_left_CCN
6	58312027	58312061	6:58312027-58312061		0		A01182:91:HCWWMDSX3:4:1403:33003:13275	1	-	Inf	4692977	TATTTTCTCAGTAAGAAGAC AGG	4	+	Intergenic	sc-416795_C	PAM_left_CCN
6	58313061	58313095	6:58313061-58313095	A01182:91:HCWWMDSX3:4:2402:32958:13823	1	-		0		-Inf	4691943	TATTTTCTCAGTAAGAAGAC AGG	4	+	Intergenic	sc-416795_C	PAM_left_CCN
6	58623455	58623489	6:58623455-58623489	A01182:91:HCWWMDSX3:4:1105:32994:11224	1	-		0		-Inf	4381549	TATTTTCTCAGTAAGAAGAC AGG	4	+	Intergenic	sc-416795_C	PAM_left_CCN
6	58665217	58665251	6:58665217-58665251	A01182:91:HCWWMDSX3:4:1105:32994:11224	1	-		0		-Inf	4339787	TATTTTCTCAGTAAGAAGAC AGG	4	+	Intergenic	sc-416795_C	PAM_left_CCN
6	58829749	58829783	6:58829749-58829783	A01182:91:HCWWMDSX3:4:1105:32994:11224	1	-		0		-Inf	4175255	TATTTTCTCAGTAAGAAGAC AGG	4	+	Intergenic	sc-416795_C	PAM_left_CCN
6	58835864	58835898	6:58835864-58835898	A01182:91:HCWWMDSX3:4:1105:32994:11224	1	-		0		-Inf	4169140	TATTTTCTCAGTAAGAAGAC AGG	4	+	Intergenic	sc-416795_C	PAM_left_CCN
6	58848073	58848107	6:58848073-58848107	A01182:91:HCWWMDSX3:4:1105:32994:11224	1	-		0		-Inf	4156931	TATTTTCTCAGTAAGAAGAC AGG	4	+	Intergenic	sc-416795_C	PAM_left_CCN
6	58878630	58878664	6:58878630-58878664	A01182:91:HCWWMDSX3:4:1105:32994:11224	1	-		0		-Inf	4126374	TATTTTCTCAGTAAGAAGAC AGG	4	+	Intergenic	sc-416795_C	PAM_left_CCN
6	59203060	59203094	6:59203060-59203094	A01182:91:HCWWMDSX3:4:1105:32994:11224	1	-		0		-Inf	3801944	TATTTTCTCAGTAAGAAGAC AGG	4	+	Intergenic	sc-416795_C	PAM_left_CCN
6	59266223	59266257	6:59266223-59266257	A01182:91:HCWWMDSX3:4:1105:32994:11224	1	-		0		-Inf	3738781	TATTTTCTCAGTAAGAAGAC AGG	4	+	Intergenic	sc-416795_C	PAM_left_CCN
6	59299635	59299669	6:59299635-59299669	A01182:91:HCWWMDSX3:4:1105:32994:11224	1	-		0		-Inf	3705369	TATTTTCTCAGTAAGAAGAC AGG	4	+	Intergenic	sc-416795_C	PAM_left_CCN
6	59366164	59366198	6:59366164-59366198	A01182:91:HCWWMDSX3:4:1105:32994:11224	1	-		0		-Inf	3638840	TATTTTCTCAGTAAGAAGAC AGG	4	+	Intergenic	sc-416795_C	PAM_left_CCN
6	59449916	59449950	6:59449916-59449950	A01182:91:HCWWMDSX3:4:1105:32994:11224	1	-		0		-Inf	3555088	TATTTTCTCAGTAAGAAGAC AGG	4	+	Intergenic	sc-416795_C	PAM_left_CCN
6	59491703	59491737	6:59491703-59491737	A01182:91:HCWWMDSX3:4:1105:32994:11224	1	-		0		-Inf	3513301	TATTTTCTCAGTAAGAAGAC AGG	4	+	Intergenic	sc-416795_C	PAM_left_CCN
6	59559835	59559869	6:59559835-59559869	A01182:91:HCWWMDSX3:4:1105:32994:11224	1	-		0		-Inf	3445169	TATTTTCTCAGTAAGAAGAC AGG	4	+	Intergenic	sc-416795_C	PAM_left_CCN
6	59709727	59709761	6:59709727-59709761	A01182:91:HCWWMDSX3:4:1105:32994:11224	1	-		0		-Inf	3295277	TATTTTCTCAGTAAGAAGAC AGG	4	+	Intergenic	sc-416795_C	PAM_left_CCN
6	59785133	59785167	6:59785133-59785167	A01182:91:HCWWMDSX3:4:1105:32994:11224	1	-		0		-Inf	3219871	TATTTTCTCAGTAAGAAGAC AGG	4	+	Intergenic	sc-416795_C	PAM_left_CCN
6	61208880	61209022	6:61208880-61209022		0		A01182:91:HCWWMDSX3:4:1255:9498:36104,A01182:91:HCWWMDSX3:4:2419:25337:34507	2	+,+	Inf	1796124	TATTTTCTCAGTAAGAAGAC AGG	4	+	Intergenic	sc-416795_C	PAM_left_CCN
6	61396577	61396626	6:61396577-61396626		0		A01182:91:HCWWMDSX3:4:1408:32994:15859	1	-	Inf	1608427	TATTTTCTCAGTAAGAAGAC AGG	4	+	Intergenic	sc-416795_C	PAM_left_CCN
6	61402879	61402928	6:61402879-61402928		0		A01182:91:HCWWMDSX3:4:1408:32994:15859	1	-	Inf	1602125	TATTTTCTCAGTAAGAAGAC AGG	4	+	Intergenic	sc-416795_C	PAM_left_CCN
6	61522651	61522703	6:61522651-61522703		0		A01182:91:HCWWMDSX3:4:1108:32976:27007	1	+	Inf	1482353	TATTTTCTCAGTAAGAAGAC AGG	4	+	Intergenic	sc-416795_C	PAM_left_CCN
6	61535196	61535245	6:61535196-61535245		0		A01182:91:HCWWMDSX3:4:1108:32976:27007	1	+	Inf	1469808	TATTTTCTCAGTAAGAAGAC AGG	4	+	Intergenic	sc-416795_C	PAM_left_CCN
6	62105479	62105560	6:62105479-62105560		0		A01182:91:HCWWMDSX3:4:1108:32976:27007	1	-	Inf	899525	TATTTTCTCAGTAAGAAGAC AGG	4	+	Intergenic	sc-416795_C	PAM_left_CCN
6	62106128	62106233	6:62106128-62106233	A01182:91:HCWWMDSX3:4:1405:33003:13777	1	+		0		-Inf	898876	TATTTTCTCAGTAAGAAGAC AGG	4	+	Intergenic	sc-416795_C	PAM_left_CCN
6	62408560	62408597	6:62408560-62408597		0		A01182:91:HCWWMDSX3:4:2305:32949:12743	1	+	Inf	596444	TATTTTCTCAGTAAGAAGAC AGG	4	+	Intergenic	sc-416795_C	PAM_left_CCN
6	62556984	62557033	6:62556984-62557033		0		A01182:91:HCWWMDSX3:4:1108:32976:27007	1	+	Inf	448020	TATTTTCTCAGTAAGAAGAC AGG	4	+	Intergenic	sc-416795_C	PAM_left_CCN
6	62752718	62752752	6:62752718-62752752		0		A01182:91:HCWWMDSX3:4:1201:32985:36292	1	-	Inf	252286	TATTTTCTCAGTAAGAAGAC AGG	4	+	Intergenic	sc-416795_C	PAM_left_CCN
6	62951709	62951851	6:62951709-62951851		0		A01182:91:HCWWMDSX3:4:2322:6442:7733	1	-	Inf	53295	TATTTTCTCAGTAAGAAGAC AGG	4	+	Intergenic	sc-416795_C	PAM_left_CCN
6	63054585	63054619	6:63054585-63054619		0		A01182:91:HCWWMDSX3:4:2601:32931:4977	1	-	Inf	-49581	TATTTTCTCAGTAAGAAGAC AGG	4	+	Intergenic	sc-416795_C	PAM_left_CCN
6	63535252	63535308	6:63535252-63535308	A01182:91:HCWWMDSX3:4:1601:32994:1579	1	-		0		-Inf	-530248	TATTTTCTCAGTAAGAAGAC AGG	4	+	Intergenic	sc-416795_C	PAM_left_CCN
6	63834104	63834187	6:63834104-63834187	A01182:91:HCWWMDSX3:4:2203:32949:10708	1	+		0		-Inf	-829100	TATTTTCTCAGTAAGAAGAC AGG	4	+	Intergenic	sc-416795_C	PAM_left_CCN
6	64196051	64196193	6:64196051-64196193		0		A01182:91:HCWWMDSX3:4:2322:6442:7733	1	-	Inf	-1191047	TATTTTCTCAGTAAGAAGAC AGG	4	+	Intergenic	sc-416795_C	PAM_left_CCN
6	64635201	64635283	6:64635201-64635283	A01182:91:HCWWMDSX3:4:2207:32949:23766	1	-		0		-Inf	852861	TCTTTTCTTCTTTAGTAGTC TGG	4	+	Intronic	sc-416795_C	PAM_left_CCN
6	65687633	65687716	6:65687633-65687716	A01182:91:HCWWMDSX3:4:2207:32949:23766	1	+		0		-Inf	-199571	TCTTTTCTTCTTTAGTAGTC TGG	4	+	Intronic	sc-416795_C	PAM_left_CCN
6	65753649	65753732	6:65753649-65753732	A01182:91:HCWWMDSX3:4:2203:32949:10708	1	+		0		-Inf	237564	GTCTTCTAAGGTGGAAGAGA GGG	4	-	Intergenic	sc-416795_C	PAM_right_NGG
6	65974840	65974874	6:65974840-65974874		0		A01182:91:HCWWMDSX3:4:1403:33003:13275	1	+	Inf	16373	GTCTTCTAAGGTGGAAGAGA GGG	4	-	Intergenic	sc-416795_C	PAM_right_NGG
6	66591420	66591503	6:66591420-66591503	A01182:91:HCWWMDSX3:4:2207:32949:23766	1	-		0		-Inf	-600207	GTCTTCTAAGGTGGAAGAGA GGG	4	-	Intergenic	sc-416795_C	PAM_right_NGG
6	66820972	66821015	6:66820972-66821015	A01182:91:HCWWMDSX3:4:2207:32949:23766	1	-		0		-Inf	-829759	GTCTTCTAAGGTGGAAGAGA GGG	4	-	Intergenic	sc-416795_C	PAM_right_NGG
6	66843078	66843159	6:66843078-66843159		0		A01182:91:HCWWMDSX3:4:1108:32976:27007	1	+	Inf	-851865	GTCTTCTAAGGTGGAAGAGA GGG	4	-	Intergenic	sc-416795_C	PAM_right_NGG
6	67746205	67746347	6:67746205-67746347		0		A01182:91:HCWWMDSX3:4:2322:6442:7733	1	+	Inf	-1754992	GTCTTCTAAGGTGGAAGAGA GGG	4	-	Intergenic	sc-416795_C	PAM_right_NGG
6	68602268	68602351	6:68602268-68602351	A01182:91:HCWWMDSX3:4:2207:32949:23766	1	-		0		-Inf	1112529	TCGGCATCACTATGATCTTC TGG	4	+	Intronic	sc-416795_A	PAM_left_CCN
6	69468601	69468743	6:69468601-69468743	A01182:91:HCWWMDSX3:4:2331:15745:6527	1	-		0		-Inf	246196	TCGGCATCACTATGATCTTC TGG	4	+	Intronic	sc-416795_A	PAM_left_CCN
6	69482894	69482999	6:69482894-69482999	A01182:91:HCWWMDSX3:4:1405:33003:13777	1	-		0		-Inf	231903	TCGGCATCACTATGATCTTC TGG	4	+	Intronic	sc-416795_A	PAM_left_CCN
6	70063188	70063293	6:70063188-70063293	A01182:91:HCWWMDSX3:4:1405:33003:13777	1	-		0		-Inf	84592	AAAACTGACCCCTACTTCAG AGG	4	+	Intronic	sc-416795_B	PAM_right_NGG
6	70192234	70192268	6:70192234-70192268	A01182:91:HCWWMDSX3:4:1601:32994:1579	1	+		0		-Inf	-44454	AAAACTGACCCCTACTTCAG AGG	4	+	Intronic	sc-416795_B	PAM_right_NGG
6	70705452	70705484	6:70705452-70705484		0		A01182:91:HCWWMDSX3:4:1201:32985:36292	1	+	Inf	-557672	AAAACTGACCCCTACTTCAG AGG	4	+	Intronic	sc-416795_B	PAM_right_NGG
6	70767627	70767710	6:70767627-70767710	A01182:91:HCWWMDSX3:4:2207:32949:23766	1	-		0		-Inf	-619847	AAAACTGACCCCTACTTCAG AGG	4	+	Intronic	sc-416795_B	PAM_right_NGG
6	70786505	70786588	6:70786505-70786588	A01182:91:HCWWMDSX3:4:2207:32949:23766	1	+		0		-Inf	-638725	AAAACTGACCCCTACTTCAG AGG	4	+	Intronic	sc-416795_B	PAM_right_NGG
6	70937160	70937212	6:70937160-70937212		0		A01182:91:HCWWMDSX3:4:1108:32976:27007	1	+	Inf	-789380	AAAACTGACCCCTACTTCAG AGG	4	+	Intronic	sc-416795_B	PAM_right_NGG
6	71002199	71002282	6:71002199-71002282	A01182:91:HCWWMDSX3:4:2207:32949:23766	1	+		0		-Inf	-854419	AAAACTGACCCCTACTTCAG AGG	4	+	Intronic	sc-416795_B	PAM_right_NGG
6	71786012	71786154	6:71786012-71786154	A01182:91:HCWWMDSX3:4:2137:14326:16407	1	-		0		-Inf	-1638232	AAAACTGACCCCTACTTCAG AGG	4	+	Intronic	sc-416795_B	PAM_right_NGG
6	71830060	71830165	6:71830060-71830165	A01182:91:HCWWMDSX3:4:1405:33003:13777	1	+		0		-Inf	-1682280	AAAACTGACCCCTACTTCAG AGG	4	+	Intronic	sc-416795_B	PAM_right_NGG
6	71995986	71996020	6:71995986-71996020		0		A01182:91:HCWWMDSX3:4:1201:32985:36292	1	+	Inf	-1848206	AAAACTGACCCCTACTTCAG AGG	4	+	Intronic	sc-416795_B	PAM_right_NGG
6	72572707	72572812	6:72572707-72572812	A01182:91:HCWWMDSX3:4:1405:33003:13777	1	-		0		-Inf	2170628	TCTCTATGAATATCTGCTTC TGG	4	+	Intergenic	sc-416795_A	PAM_left_CCN
6	72990535	72990618	6:72990535-72990618	A01182:91:HCWWMDSX3:4:2207:32949:23766	1	-		0		-Inf	1752800	TCTCTATGAATATCTGCTTC TGG	4	+	Intergenic	sc-416795_A	PAM_left_CCN
6	73217063	73217106	6:73217063-73217106		0		A01182:91:HCWWMDSX3:4:2305:32949:12743	1	+	Inf	1526272	TCTCTATGAATATCTGCTTC TGG	4	+	Intergenic	sc-416795_A	PAM_left_CCN
6	73611906	73611939	6:73611906-73611939		0		A01182:91:HCWWMDSX3:4:2204:32958:36245	1	-	Inf	1131429	TCTCTATGAATATCTGCTTC TGG	4	+	Intergenic	sc-416795_A	PAM_left_CCN
6	73921363	73921397	6:73921363-73921397		0		A01182:91:HCWWMDSX3:4:1403:33003:13275	1	+	Inf	821972	TCTCTATGAATATCTGCTTC TGG	4	+	Intergenic	sc-416795_A	PAM_left_CCN
6	74010520	74010625	6:74010520-74010625	A01182:91:HCWWMDSX3:4:1405:33003:13777	1	+		0		-Inf	732815	TCTCTATGAATATCTGCTTC TGG	4	+	Intergenic	sc-416795_A	PAM_left_CCN
6	74341133	74341238	6:74341133-74341238	A01182:91:HCWWMDSX3:4:1405:33003:13777	1	+		0		-Inf	402202	TCTCTATGAATATCTGCTTC TGG	4	+	Intergenic	sc-416795_A	PAM_left_CCN
6	74861469	74861611	6:74861469-74861611		0		A01182:91:HCWWMDSX3:4:2322:6442:7733	1	-	Inf	-118134	TCTCTATGAATATCTGCTTC TGG	4	+	Intergenic	sc-416795_A	PAM_left_CCN
6	74906264	74906298	6:74906264-74906298		0		A01182:91:HCWWMDSX3:4:2601:32931:4977	1	-	Inf	-162929	TCTCTATGAATATCTGCTTC TGG	4	+	Intergenic	sc-416795_A	PAM_left_CCN
6	75006206	75006240	6:75006206-75006240		0		A01182:91:HCWWMDSX3:4:2601:32931:4977	1	-	Inf	-262871	TCTCTATGAATATCTGCTTC TGG	4	+	Intergenic	sc-416795_A	PAM_left_CCN
6	75016159	75016193	6:75016159-75016193		0		A01182:91:HCWWMDSX3:4:1403:33003:13275	1	+	Inf	-272824	TCTCTATGAATATCTGCTTC TGG	4	+	Intergenic	sc-416795_A	PAM_left_CCN
6	75186824	75186873	6:75186824-75186873		0		A01182:91:HCWWMDSX3:4:2305:32949:12743	1	+	Inf	-443489	TCTCTATGAATATCTGCTTC TGG	4	+	Intergenic	sc-416795_A	PAM_left_CCN
6	75683431	75683514	6:75683431-75683514	A01182:91:HCWWMDSX3:4:2203:32949:10708	1	-		0		-Inf	273053	TCTTTTCTTCTTTAGTAGTC TGG	4	+	Intronic	sc-416795_C	PAM_left_CCN
6	75957514	75957548	6:75957514-75957548		0		A01182:91:HCWWMDSX3:4:2601:32931:4977	1	+	Inf	-1030	TCTTTTCTTCTTTAGTAGTC TGG	4	+	Intronic	sc-416795_C	PAM_left_CCN
6	76114651	76114734	6:76114651-76114734	A01182:91:HCWWMDSX3:4:2207:32949:23766	1	-		0		-Inf	-158167	TCTTTTCTTCTTTAGTAGTC TGG	4	+	Intronic	sc-416795_C	PAM_left_CCN
6	76139664	76139747	6:76139664-76139747	A01182:91:HCWWMDSX3:4:2207:32949:23766	1	-		0		-Inf	-183180	TCTTTTCTTCTTTAGTAGTC TGG	4	+	Intronic	sc-416795_C	PAM_left_CCN
6	76296240	76296292	6:76296240-76296292		0		A01182:91:HCWWMDSX3:4:1108:32976:27007	1	-	Inf	-339756	TCTTTTCTTCTTTAGTAGTC TGG	4	+	Intronic	sc-416795_C	PAM_left_CCN
6	76747924	76747958	6:76747924-76747958		0		A01182:91:HCWWMDSX3:4:1403:33003:13275	1	-	Inf	-791440	TCTTTTCTTCTTTAGTAGTC TGG	4	+	Intronic	sc-416795_C	PAM_left_CCN
6	77085782	77085816	6:77085782-77085816	A01182:91:HCWWMDSX3:4:2402:32958:13823	1	-		0		-Inf	-1129298	TCTTTTCTTCTTTAGTAGTC TGG	4	+	Intronic	sc-416795_C	PAM_left_CCN
6	77713991	77714040	6:77713991-77714040		0		A01182:91:HCWWMDSX3:4:2305:32949:12743	1	-	Inf	-1757507	TCTTTTCTTCTTTAGTAGTC TGG	4	+	Intronic	sc-416795_C	PAM_left_CCN
6	78470560	78470641	6:78470560-78470641		0		A01182:91:HCWWMDSX3:4:1108:32976:27007	1	+	Inf	1716864	GTATTCTAACTCAGTAGAGA GGG	4	+	Intronic	sc-416795_C	PAM_right_NGG
6	78649247	78649281	6:78649247-78649281		0		A01182:91:HCWWMDSX3:4:2601:32931:4977	1	-	Inf	1538177	GTATTCTAACTCAGTAGAGA GGG	4	+	Intronic	sc-416795_C	PAM_right_NGG
6	79660841	79660922	6:79660841-79660922		0		A01182:91:HCWWMDSX3:4:1108:32976:27007	1	-	Inf	526583	GTATTCTAACTCAGTAGAGA GGG	4	+	Intronic	sc-416795_C	PAM_right_NGG
6	79957365	79957399	6:79957365-79957399		0		A01182:91:HCWWMDSX3:4:2601:32931:4977	1	+	Inf	230059	GTATTCTAACTCAGTAGAGA GGG	4	+	Intronic	sc-416795_C	PAM_right_NGG
6	80140576	80140610	6:80140576-80140610		0		A01182:91:HCWWMDSX3:4:1403:33003:13275	1	-	Inf	46848	GTATTCTAACTCAGTAGAGA GGG	4	+	Intronic	sc-416795_C	PAM_right_NGG
6	80157668	80157711	6:80157668-80157711	A01182:91:HCWWMDSX3:4:2311:32931:20979	1	+		0		-Inf	29756	GTATTCTAACTCAGTAGAGA GGG	4	+	Intronic	sc-416795_C	PAM_right_NGG
6	80239637	80239720	6:80239637-80239720	A01182:91:HCWWMDSX3:4:2203:32949:10708	1	-		0		-Inf	-52213	GTATTCTAACTCAGTAGAGA GGG	4	+	Intronic	sc-416795_C	PAM_right_NGG
6	80615440	80615521	6:80615440-80615521		0		A01182:91:HCWWMDSX3:4:1108:32976:27007	1	+	Inf	165667	GAAAGACTTATTCATACAGA TGG	4	+	Intergenic	sc-416795_A	PAM_right_NGG
6	80920705	80920788	6:80920705-80920788	A01182:91:HCWWMDSX3:4:2207:32949:23766	1	+		0		-Inf	-113025	GAATAACCTAATCACACCGA AGG	4	+	Intergenic	sc-416795_A	PAM_right_NGG
6	81014769	81014850	6:81014769-81014850		0		A01182:91:HCWWMDSX3:4:1108:32976:27007	1	-	Inf	-207089	GAATAACCTAATCACACCGA AGG	4	+	Intergenic	sc-416795_A	PAM_right_NGG
6	81400175	81400258	6:81400175-81400258	A01182:91:HCWWMDSX3:4:2203:32949:10708	1	+		0		-Inf	-592495	GAATAACCTAATCACACCGA AGG	4	+	Intergenic	sc-416795_A	PAM_right_NGG
6	81956384	81956489	6:81956384-81956489	A01182:91:HCWWMDSX3:4:1405:33003:13777	1	+		0		-Inf	-1148704	GAATAACCTAATCACACCGA AGG	4	+	Intergenic	sc-416795_A	PAM_right_NGG
6	82103970	82104004	6:82103970-82104004	A01182:91:HCWWMDSX3:4:2402:32958:13823	1	+		0		-Inf	-1296290	GAATAACCTAATCACACCGA AGG	4	+	Intergenic	sc-416795_A	PAM_right_NGG
6	82154059	82154093	6:82154059-82154093	A01182:91:HCWWMDSX3:4:2402:32958:13823	1	+		0		-Inf	-1346379	GAATAACCTAATCACACCGA AGG	4	+	Intergenic	sc-416795_A	PAM_right_NGG
6	82281096	82281137	6:82281096-82281137		0		A01182:91:HCWWMDSX3:4:1108:32976:27007	1	-	Inf	-1473416	GAATAACCTAATCACACCGA AGG	4	+	Intergenic	sc-416795_A	PAM_right_NGG
6	82301327	82301410	6:82301327-82301410	A01182:91:HCWWMDSX3:4:2207:32949:23766	1	+		0		-Inf	-1493647	GAATAACCTAATCACACCGA AGG	4	+	Intergenic	sc-416795_A	PAM_right_NGG
6	82392723	82392757	6:82392723-82392757	A01182:91:HCWWMDSX3:4:2402:32958:13823	1	-		0		-Inf	-1585043	GAATAACCTAATCACACCGA AGG	4	+	Intergenic	sc-416795_A	PAM_right_NGG
6	82499142	82499223	6:82499142-82499223		0		A01182:91:HCWWMDSX3:4:1108:32976:27007	1	-	Inf	-1691462	GAATAACCTAATCACACCGA AGG	4	+	Intergenic	sc-416795_A	PAM_right_NGG
6	82561083	82561117	6:82561083-82561117	A01182:91:HCWWMDSX3:4:2402:32958:13823	1	+		0		-Inf	-1753403	GAATAACCTAATCACACCGA AGG	4	+	Intergenic	sc-416795_A	PAM_right_NGG
6	82634749	82634854	6:82634749-82634854	A01182:91:HCWWMDSX3:4:1405:33003:13777	1	-		0		-Inf	-1827069	GAATAACCTAATCACACCGA AGG	4	+	Intergenic	sc-416795_A	PAM_right_NGG
6	83336523	83336628	6:83336523-83336628	A01182:91:HCWWMDSX3:4:1405:33003:13777	1	-		0		-Inf	-2528843	GAATAACCTAATCACACCGA AGG	4	+	Intergenic	sc-416795_A	PAM_right_NGG
6	83338019	83338102	6:83338019-83338102	A01182:91:HCWWMDSX3:4:2207:32949:23766	1	+		0		-Inf	-2530339	GAATAACCTAATCACACCGA AGG	4	+	Intergenic	sc-416795_A	PAM_right_NGG
6	83347064	83347097	6:83347064-83347097	A01182:91:HCWWMDSX3:4:1302:33003:17409	1	-		0		-Inf	-2539384	GAATAACCTAATCACACCGA AGG	4	+	Intergenic	sc-416795_A	PAM_right_NGG
6	83441082	83441116	6:83441082-83441116	A01182:91:HCWWMDSX3:4:2402:32958:13823	1	-		0		-Inf	-2633402	GAATAACCTAATCACACCGA AGG	4	+	Intergenic	sc-416795_A	PAM_right_NGG
6	83472351	83472493	6:83472351-83472493		0		A01182:91:HCWWMDSX3:4:1116:1868:11741	1	-	Inf	-2664671	GAATAACCTAATCACACCGA AGG	4	+	Intergenic	sc-416795_A	PAM_right_NGG
6	83801052	83801086	6:83801052-83801086	A01182:91:HCWWMDSX3:4:2402:32958:13823	1	-		0		-Inf	-2993372	GAATAACCTAATCACACCGA AGG	4	+	Intergenic	sc-416795_A	PAM_right_NGG
6	83899667	83899748	6:83899667-83899748		0		A01182:91:HCWWMDSX3:4:1108:32976:27007	1	-	Inf	-3091987	GAATAACCTAATCACACCGA AGG	4	+	Intergenic	sc-416795_A	PAM_right_NGG
6	84367238	84367319	6:84367238-84367319		0		A01182:91:HCWWMDSX3:4:1108:32976:27007	1	-	Inf	2918296	TTGGTATGAATATGTCAGTC TGG	4	-	Intronic	sc-416795_A	PAM_left_CCN
6	84612503	84612586	6:84612503-84612586	A01182:91:HCWWMDSX3:4:2207:32949:23766	1	+		0		-Inf	2673031	TTGGTATGAATATGTCAGTC TGG	4	-	Intronic	sc-416795_A	PAM_left_CCN
6	85130407	85130441	6:85130407-85130441	A01182:91:HCWWMDSX3:4:1601:32994:1579	1	+		0		-Inf	2155127	TTGGTATGAATATGTCAGTC TGG	4	-	Intronic	sc-416795_A	PAM_left_CCN
6	85204509	85204543	6:85204509-85204543		0		A01182:91:HCWWMDSX3:4:2601:32931:4977	1	-	Inf	2081025	TTGGTATGAATATGTCAGTC TGG	4	-	Intronic	sc-416795_A	PAM_left_CCN
6	85666878	85666912	6:85666878-85666912	A01182:91:HCWWMDSX3:4:2303:32949:22983	1	-		0		-Inf	1618656	TTGGTATGAATATGTCAGTC TGG	4	-	Intronic	sc-416795_A	PAM_left_CCN
6	85760011	85760063	6:85760011-85760063		0		A01182:91:HCWWMDSX3:4:1108:32976:27007	1	-	Inf	1525523	TTGGTATGAATATGTCAGTC TGG	4	-	Intronic	sc-416795_A	PAM_left_CCN
6	85760917	85760951	6:85760917-85760951		0		A01182:91:HCWWMDSX3:4:2601:32931:4977	1	+	Inf	1524617	TTGGTATGAATATGTCAGTC TGG	4	-	Intronic	sc-416795_A	PAM_left_CCN
6	85783120	85783203	6:85783120-85783203	A01182:91:HCWWMDSX3:4:2203:32949:10708	1	-		0		-Inf	1502414	TTGGTATGAATATGTCAGTC TGG	4	-	Intronic	sc-416795_A	PAM_left_CCN
6	85906402	85906481	6:85906402-85906481	A01182:91:HCWWMDSX3:4:1405:33003:13777	1	+		0		-Inf	1379132	TTGGTATGAATATGTCAGTC TGG	4	-	Intronic	sc-416795_A	PAM_left_CCN
6	86024796	86024830	6:86024796-86024830	A01182:91:HCWWMDSX3:4:2402:32958:13823	1	-		0		-Inf	1260738	TTGGTATGAATATGTCAGTC TGG	4	-	Intronic	sc-416795_A	PAM_left_CCN
6	86054090	86054124	6:86054090-86054124		0		A01182:91:HCWWMDSX3:4:1403:33003:13275	1	-	Inf	1231444	TTGGTATGAATATGTCAGTC TGG	4	-	Intronic	sc-416795_A	PAM_left_CCN
6	86680795	86680884	6:86680795-86680884	A01182:91:HCWWMDSX3:4:2417:12735:14810,A01182:91:HCWWMDSX3:4:2417:12735:14810	2	+,-		0		-Inf	604739	TTGGTATGAATATGTCAGTC TGG	4	-	Intronic	sc-416795_A	PAM_left_CCN
6	86864670	86864812	6:86864670-86864812		0		A01182:91:HCWWMDSX3:4:2322:6442:7733	1	-	Inf	420864	TTGGTATGAATATGTCAGTC TGG	4	-	Intronic	sc-416795_A	PAM_left_CCN
6	86901776	86901859	6:86901776-86901859	A01182:91:HCWWMDSX3:4:2207:32949:23766	1	+		0		-Inf	383758	TTGGTATGAATATGTCAGTC TGG	4	-	Intronic	sc-416795_A	PAM_left_CCN
6	87036540	87036645	6:87036540-87036645	A01182:91:HCWWMDSX3:4:1405:33003:13777	1	+		0		-Inf	248994	TTGGTATGAATATGTCAGTC TGG	4	-	Intronic	sc-416795_A	PAM_left_CCN
6	87627198	87627232	6:87627198-87627232		0		A01182:91:HCWWMDSX3:4:1201:32985:36292	1	+	Inf	-341664	TTGGTATGAATATGTCAGTC TGG	4	-	Intronic	sc-416795_A	PAM_left_CCN
6	87973445	87973497	6:87973445-87973497		0		A01182:91:HCWWMDSX3:4:2305:32949:12743	1	-	Inf	633334	GAAGCACAAATTCATACTAA GGG	4	+	Intergenic	sc-416795_A	PAM_right_NGG
6	89587933	89588074	6:89587933-89588074	A01182:91:HCWWMDSX3:4:2647:19334:20791	1	-		0		-Inf	-981154	GAAGCACAAATTCATACTAA GGG	4	+	Intergenic	sc-416795_A	PAM_right_NGG
6	89800212	89800264	6:89800212-89800264	A01182:91:HCWWMDSX3:4:2311:32931:20979	1	-		0		-Inf	-1193433	GAAGCACAAATTCATACTAA GGG	4	+	Intergenic	sc-416795_A	PAM_right_NGG
6	89867483	89867625	6:89867483-89867625		0		A01182:91:HCWWMDSX3:4:2255:6271:36871	1	-	Inf	-1260704	GAAGCACAAATTCATACTAA GGG	4	+	Intergenic	sc-416795_A	PAM_right_NGG
6	91402804	91402887	6:91402804-91402887	A01182:91:HCWWMDSX3:4:2207:32949:23766	1	-		0		-Inf	26767	TCTGGGTGAATATTTTCTTC TGG	4	-	Intergenic	sc-416795_A	PAM_left_CCN
6	91407536	91407581	6:91407536-91407581		0		A01182:91:HCWWMDSX3:4:2305:32949:12743	1	-	Inf	22035	TCTGGGTGAATATTTTCTTC TGG	4	-	Intergenic	sc-416795_A	PAM_left_CCN
6	92236105	92236149	6:92236105-92236149		0		A01182:91:HCWWMDSX3:4:2305:32949:12743	1	-	Inf	-806534	TCTGGGTGAATATTTTCTTC TGG	4	-	Intergenic	sc-416795_A	PAM_left_CCN
6	92956085	92956136	6:92956085-92956136	A01182:91:HCWWMDSX3:4:2207:32949:23766	1	+		0		-Inf	329907	GAATTCTAACACAGAAAACA TGG	4	+	Intronic	sc-416795_C	PAM_right_NGG
6	92998531	92998612	6:92998531-92998612		0		A01182:91:HCWWMDSX3:4:1108:32976:27007	1	+	Inf	287461	GAATTCTAACACAGAAAACA TGG	4	+	Intronic	sc-416795_C	PAM_right_NGG
6	93546599	93546682	6:93546599-93546682	A01182:91:HCWWMDSX3:4:2203:32949:10708	1	-		0		-Inf	-260607	GAATTCTAACACAGAAAACA TGG	4	+	Intronic	sc-416795_C	PAM_right_NGG
6	94175088	94175144	6:94175088-94175144	A01182:91:HCWWMDSX3:4:1601:32994:1579	1	+		0		-Inf	-889096	GAATTCTAACACAGAAAACA TGG	4	+	Intronic	sc-416795_C	PAM_right_NGG
6	94309361	94309444	6:94309361-94309444	A01182:91:HCWWMDSX3:4:2203:32949:10708	1	-		0		-Inf	-1023369	GAATTCTAACACAGAAAACA TGG	4	+	Intronic	sc-416795_C	PAM_right_NGG
6	94760279	94760313	6:94760279-94760313		0		A01182:91:HCWWMDSX3:4:2601:32931:4977	1	-	Inf	-1474287	GAATTCTAACACAGAAAACA TGG	4	+	Intronic	sc-416795_C	PAM_right_NGG
6	95457517	95457659	6:95457517-95457659		0		A01182:91:HCWWMDSX3:4:2322:6442:7733	1	-	Inf	-2171525	GAATTCTAACACAGAAAACA TGG	4	+	Intronic	sc-416795_C	PAM_right_NGG
6	96497876	96497910	6:96497876-96497910		0		A01182:91:HCWWMDSX3:4:2601:32931:4977	1	+	Inf	-3211884	GAATTCTAACACAGAAAACA TGG	4	+	Intronic	sc-416795_C	PAM_right_NGG
6	96641022	96641103	6:96641022-96641103		0		A01182:91:HCWWMDSX3:4:1108:32976:27007	1	+	Inf	-3355030	GAATTCTAACACAGAAAACA TGG	4	+	Intronic	sc-416795_C	PAM_right_NGG
6	96920461	96920603	6:96920461-96920603	A01182:91:HCWWMDSX3:4:1119:14055:13338	1	+		0		-Inf	3121539	TCTTTTCTTCTTTAGTAGTC TGG	4	-	Intergenic	sc-416795_C	PAM_left_CCN
6	96984483	96984517	6:96984483-96984517		0		A01182:91:HCWWMDSX3:4:2601:32931:4977	1	+	Inf	3057517	TCTTTTCTTCTTTAGTAGTC TGG	4	-	Intergenic	sc-416795_C	PAM_left_CCN
6	97542169	97542253	6:97542169-97542253	A01182:91:HCWWMDSX3:4:2149:7175:1329	1	+		0		-Inf	2499831	TCTTTTCTTCTTTAGTAGTC TGG	4	-	Intergenic	sc-416795_C	PAM_left_CCN
6	98394567	98394601	6:98394567-98394601		0		A01182:91:HCWWMDSX3:4:1403:33003:13275	1	+	Inf	1647433	TCTTTTCTTCTTTAGTAGTC TGG	4	-	Intergenic	sc-416795_C	PAM_left_CCN
6	99043619	99043653	6:99043619-99043653		0		A01182:91:HCWWMDSX3:4:2601:32931:4977	1	+	Inf	998381	TCTTTTCTTCTTTAGTAGTC TGG	4	-	Intergenic	sc-416795_C	PAM_left_CCN
6	99417841	99417874	6:99417841-99417874	A01182:91:HCWWMDSX3:4:1302:33003:17409	1	+		0		-Inf	624159	TCTTTTCTTCTTTAGTAGTC TGG	4	-	Intergenic	sc-416795_C	PAM_left_CCN
6	99928539	99928591	6:99928539-99928591		0		A01182:91:HCWWMDSX3:4:1108:32976:27007	1	-	Inf	113461	TCTTTTCTTCTTTAGTAGTC TGG	4	-	Intergenic	sc-416795_C	PAM_left_CCN
6	100129283	100129317	6:100129283-100129317	A01182:91:HCWWMDSX3:4:2303:32949:22983	1	+		0		-Inf	-87283	TCTTTTCTTCTTTAGTAGTC TGG	4	-	Intergenic	sc-416795_C	PAM_left_CCN
6	100670439	100670473	6:100670439-100670473	A01182:91:HCWWMDSX3:4:2303:32949:22983	1	+		0		-Inf	-628439	TCTTTTCTTCTTTAGTAGTC TGG	4	-	Intergenic	sc-416795_C	PAM_left_CCN
6	101028701	101028806	6:101028701-101028806	A01182:91:HCWWMDSX3:4:1405:33003:13777	1	+		0		-Inf	-986701	TCTTTTCTTCTTTAGTAGTC TGG	4	-	Intergenic	sc-416795_C	PAM_left_CCN
6	101498580	101498722	6:101498580-101498722		0		A01182:91:HCWWMDSX3:4:2322:6442:7733	1	+	Inf	1125825	CGGAAATAGGAGTAATTGAT GGG	4	-	Intergenic	sc-416795_B	PAM_left_CCN
6	102825474	102825597	6:102825474-102825597		0		A01182:91:HCWWMDSX3:4:2322:6442:7733	1	+	Inf	-201069	CGGAAATAGGAGTAATTGAT GGG	4	-	Intergenic	sc-416795_B	PAM_left_CCN
6	104001729	104001810	6:104001729-104001810		0		A01182:91:HCWWMDSX3:4:1108:32976:27007	1	-	Inf	-1377324	CGGAAATAGGAGTAATTGAT GGG	4	-	Intergenic	sc-416795_B	PAM_left_CCN
6	104062362	104062504	6:104062362-104062504		0		A01182:91:HCWWMDSX3:4:2322:6442:7733	1	-	Inf	-1437957	CGGAAATAGGAGTAATTGAT GGG	4	-	Intergenic	sc-416795_B	PAM_left_CCN
6	104088128	104088233	6:104088128-104088233	A01182:91:HCWWMDSX3:4:1405:33003:13777	1	-		0		-Inf	-1463723	CGGAAATAGGAGTAATTGAT GGG	4	-	Intergenic	sc-416795_B	PAM_left_CCN
6	104323728	104323780	6:104323728-104323780		0		A01182:91:HCWWMDSX3:4:2305:32949:12743	1	+	Inf	-1699323	CGGAAATAGGAGTAATTGAT GGG	4	-	Intergenic	sc-416795_B	PAM_left_CCN
6	104377302	104377384	6:104377302-104377384	A01182:91:HCWWMDSX3:4:1405:33003:13777	1	-		0		-Inf	-1752897	CGGAAATAGGAGTAATTGAT GGG	4	-	Intergenic	sc-416795_B	PAM_left_CCN
6	104378799	104378882	6:104378799-104378882	A01182:91:HCWWMDSX3:4:2207:32949:23766	1	+		0		-Inf	-1754394	CGGAAATAGGAGTAATTGAT GGG	4	-	Intergenic	sc-416795_B	PAM_left_CCN
6	104455503	104455586	6:104455503-104455586	A01182:91:HCWWMDSX3:4:2207:32949:23766	1	+		0		-Inf	-1831098	CGGAAATAGGAGTAATTGAT GGG	4	-	Intergenic	sc-416795_B	PAM_left_CCN
6	104570834	104570976	6:104570834-104570976		0		A01182:91:HCWWMDSX3:4:2322:6442:7733	1	+	Inf	-1946429	CGGAAATAGGAGTAATTGAT GGG	4	-	Intergenic	sc-416795_B	PAM_left_CCN
6	104802238	104802272	6:104802238-104802272		0		A01182:91:HCWWMDSX3:4:2601:32931:4977	1	-	Inf	-2177833	CGGAAATAGGAGTAATTGAT GGG	4	-	Intergenic	sc-416795_B	PAM_left_CCN
6	104870235	104870291	6:104870235-104870291	A01182:91:HCWWMDSX3:4:1601:32994:1579	1	-		0		-Inf	-2245830	CGGAAATAGGAGTAATTGAT GGG	4	-	Intergenic	sc-416795_B	PAM_left_CCN
6	104873220	104873267	6:104873220-104873267		0		A01182:91:HCWWMDSX3:4:1108:32976:27007	1	-	Inf	-2248815	CGGAAATAGGAGTAATTGAT GGG	4	-	Intergenic	sc-416795_B	PAM_left_CCN
6	104949862	104950004	6:104949862-104950004		0		A01182:91:HCWWMDSX3:4:2222:1253:8891	1	+	Inf	-2325457	CGGAAATAGGAGTAATTGAT GGG	4	-	Intergenic	sc-416795_B	PAM_left_CCN
6	105151337	105151371	6:105151337-105151371	A01182:91:HCWWMDSX3:4:2303:32949:22983	1	+		0		-Inf	-2526932	CGGAAATAGGAGTAATTGAT GGG	4	-	Intergenic	sc-416795_B	PAM_left_CCN
6	105449312	105449346	6:105449312-105449346		0		A01182:91:HCWWMDSX3:4:1201:32985:36292	1	+	Inf	2545215	TTGGTGTGAGTATATTCTTC AGG	4	+	Intergenic	sc-416795_A	PAM_left_CCN
6	106416435	106416577	6:106416435-106416577	A01182:91:HCWWMDSX3:4:1555:24885:30248,A01182:91:HCWWMDSX3:4:2469:14651:31876	2	-,-	A01182:91:HCWWMDSX3:4:1444:12753:34319	1	+	-1	1578092	TTGGTGTGAGTATATTCTTC AGG	4	+	Intergenic	sc-416795_A	PAM_left_CCN
6	107075046	107075188	6:107075046-107075188	A01182:91:HCWWMDSX3:4:1504:16396:6183	1	+		0		-Inf	919481	TTGGTGTGAGTATATTCTTC AGG	4	+	Intergenic	sc-416795_A	PAM_left_CCN
6	108388727	108388832	6:108388727-108388832	A01182:91:HCWWMDSX3:4:1405:33003:13777	1	+		0		-Inf	-394200	TTGGTGTGAGTATATTCTTC AGG	4	+	Intergenic	sc-416795_A	PAM_left_CCN
6	109248530	109248564	6:109248530-109248564	A01182:91:HCWWMDSX3:4:2402:32958:13823	1	-		0		-Inf	-1254003	TTGGTGTGAGTATATTCTTC AGG	4	+	Intergenic	sc-416795_A	PAM_left_CCN
6	109314684	109314766	6:109314684-109314766	A01182:91:HCWWMDSX3:4:1411:32994:11318	1	-		0		-Inf	-1320157	TTGGTGTGAGTATATTCTTC AGG	4	+	Intergenic	sc-416795_A	PAM_left_CCN
6	109567309	109567390	6:109567309-109567390		0		A01182:91:HCWWMDSX3:4:1108:32976:27007	1	+	Inf	-1572782	TTGGTGTGAGTATATTCTTC AGG	4	+	Intergenic	sc-416795_A	PAM_left_CCN
6	109669266	109669349	6:109669266-109669349	A01182:91:HCWWMDSX3:4:2207:32949:23766	1	-		0		-Inf	-1674739	TTGGTGTGAGTATATTCTTC AGG	4	+	Intergenic	sc-416795_A	PAM_left_CCN
6	109754212	109754246	6:109754212-109754246		0		A01182:91:HCWWMDSX3:4:1403:33003:13275	1	-	Inf	-1759685	TTGGTGTGAGTATATTCTTC AGG	4	+	Intergenic	sc-416795_A	PAM_left_CCN
6	109886417	109886558	6:109886417-109886558	A01182:91:HCWWMDSX3:4:2629:27136:16485	1	-		0		-Inf	-1891890	TTGGTGTGAGTATATTCTTC AGG	4	+	Intergenic	sc-416795_A	PAM_left_CCN
6	111078682	111078725	6:111078682-111078725	A01182:91:HCWWMDSX3:4:2311:32931:20979	1	-		0		-Inf	-3084155	TTGGTGTGAGTATATTCTTC AGG	4	+	Intergenic	sc-416795_A	PAM_left_CCN
6	111102979	111103012	6:111102979-111103012		0		A01182:91:HCWWMDSX3:4:2204:32958:36245	1	-	Inf	-3108452	TTGGTGTGAGTATATTCTTC AGG	4	+	Intergenic	sc-416795_A	PAM_left_CCN
6	111636758	111636841	6:111636758-111636841	A01182:91:HCWWMDSX3:4:2207:32949:23766	1	-		0		-Inf	-3642231	TTGGTGTGAGTATATTCTTC AGG	4	+	Intergenic	sc-416795_A	PAM_left_CCN
6	111637980	111638061	6:111637980-111638061		0		A01182:91:HCWWMDSX3:4:1108:32976:27007	1	+	Inf	-3643453	TTGGTGTGAGTATATTCTTC AGG	4	+	Intergenic	sc-416795_A	PAM_left_CCN
6	113213402	113213485	6:113213402-113213485	A01182:91:HCWWMDSX3:4:2203:32949:10708	1	-		0		-Inf	-5218875	TTGGTGTGAGTATATTCTTC AGG	4	+	Intergenic	sc-416795_A	PAM_left_CCN
6	114743617	114743679	6:114743617-114743679	A01182:91:HCWWMDSX3:4:2207:32949:23766	1	+		0		-Inf	4601206	AAAGAACATTTTCATATTGA TGG	4	-	Intronic	sc-416795_A	PAM_right_NGG
6	114918686	114918720	6:114918686-114918720		0		A01182:91:HCWWMDSX3:4:2601:32931:4977	1	-	Inf	4426137	AAAGAACATTTTCATATTGA TGG	4	-	Intronic	sc-416795_A	PAM_right_NGG
6	115011137	115011171	6:115011137-115011171	A01182:91:HCWWMDSX3:4:2402:32958:13823	1	+		0		-Inf	4333686	AAAGAACATTTTCATATTGA TGG	4	-	Intronic	sc-416795_A	PAM_right_NGG
6	115013360	115013443	6:115013360-115013443	A01182:91:HCWWMDSX3:4:2203:32949:10708	1	+		0		-Inf	4331463	AAAGAACATTTTCATATTGA TGG	4	-	Intronic	sc-416795_A	PAM_right_NGG
6	115084423	115084457	6:115084423-115084457		0		A01182:91:HCWWMDSX3:4:1403:33003:13275	1	+	Inf	4260400	AAAGAACATTTTCATATTGA TGG	4	-	Intronic	sc-416795_A	PAM_right_NGG
6	115124061	115124095	6:115124061-115124095	A01182:91:HCWWMDSX3:4:2402:32958:13823	1	+		0		-Inf	4220762	AAAGAACATTTTCATATTGA TGG	4	-	Intronic	sc-416795_A	PAM_right_NGG
6	115177912	115177946	6:115177912-115177946	A01182:91:HCWWMDSX3:4:2402:32958:13823	1	+		0		-Inf	4166911	AAAGAACATTTTCATATTGA TGG	4	-	Intronic	sc-416795_A	PAM_right_NGG
6	115225441	115225522	6:115225441-115225522		0		A01182:91:HCWWMDSX3:4:1108:32976:27007	1	+	Inf	4119382	AAAGAACATTTTCATATTGA TGG	4	-	Intronic	sc-416795_A	PAM_right_NGG
6	115298585	115298637	6:115298585-115298637		0		A01182:91:HCWWMDSX3:4:1108:32976:27007	1	-	Inf	4046238	AAAGAACATTTTCATATTGA TGG	4	-	Intronic	sc-416795_A	PAM_right_NGG
6	115745186	115745269	6:115745186-115745269	A01182:91:HCWWMDSX3:4:2207:32949:23766	1	+		0		-Inf	3599637	AAAGAACATTTTCATATTGA TGG	4	-	Intronic	sc-416795_A	PAM_right_NGG
6	116081143	116081285	6:116081143-116081285		0		A01182:91:HCWWMDSX3:4:1540:1325:19977,A01182:91:HCWWMDSX3:4:2540:2682:14716,A01182:91:HCWWMDSX3:4:2361:7907:7701	3	+,+,-	Inf	3263680	AAAGAACATTTTCATATTGA TGG	4	-	Intronic	sc-416795_A	PAM_right_NGG
6	116091464	116091606	6:116091464-116091606		0		A01182:91:HCWWMDSX3:4:2261:22752:6762	1	-	Inf	3253359	AAAGAACATTTTCATATTGA TGG	4	-	Intronic	sc-416795_A	PAM_right_NGG
6	116447388	116447530	6:116447388-116447530	A01182:91:HCWWMDSX3:4:1328:31304:29747,A01182:91:HCWWMDSX3:4:1328:31403:30107	2	+,+		0		-Inf	2897435	AAAGAACATTTTCATATTGA TGG	4	-	Intronic	sc-416795_A	PAM_right_NGG
6	117097969	117098016	6:117097969-117098016		0		A01182:91:HCWWMDSX3:4:1108:32976:27007	1	-	Inf	2246854	AAAGAACATTTTCATATTGA TGG	4	-	Intronic	sc-416795_A	PAM_right_NGG
6	117113936	117114015	6:117113936-117114015		0		A01182:91:HCWWMDSX3:4:1108:32976:27007	1	+	Inf	2230887	AAAGAACATTTTCATATTGA TGG	4	-	Intronic	sc-416795_A	PAM_right_NGG
6	117724659	117724740	6:117724659-117724740		0		A01182:91:HCWWMDSX3:4:1108:32976:27007	1	+	Inf	1620164	AAAGAACATTTTCATATTGA TGG	4	-	Intronic	sc-416795_A	PAM_right_NGG
6	117856325	117856359	6:117856325-117856359		0		A01182:91:HCWWMDSX3:4:2601:32931:4977	1	-	Inf	1488498	AAAGAACATTTTCATATTGA TGG	4	-	Intronic	sc-416795_A	PAM_right_NGG
6	118127968	118128110	6:118127968-118128110		0		A01182:91:HCWWMDSX3:4:2322:6442:7733	1	-	Inf	1216855	AAAGAACATTTTCATATTGA TGG	4	-	Intronic	sc-416795_A	PAM_right_NGG
6	120155674	120155708	6:120155674-120155708		0		A01182:91:HCWWMDSX3:4:1403:33003:13275	1	-	Inf	-810851	AAAGAACATTTTCATATTGA TGG	4	-	Intronic	sc-416795_A	PAM_right_NGG
6	120156105	120156186	6:120156105-120156186		0		A01182:91:HCWWMDSX3:4:1108:32976:27007	1	-	Inf	-811282	AAAGAACATTTTCATATTGA TGG	4	-	Intronic	sc-416795_A	PAM_right_NGG
6	120361728	120361869	6:120361728-120361869	A01182:91:HCWWMDSX3:4:1331:1533:21840	1	+		0		-Inf	-1016905	AAAGAACATTTTCATATTGA TGG	4	-	Intronic	sc-416795_A	PAM_right_NGG
6	120724222	120724327	6:120724222-120724327	A01182:91:HCWWMDSX3:4:1405:33003:13777	1	+		0		-Inf	-1379399	AAAGAACATTTTCATATTGA TGG	4	-	Intronic	sc-416795_A	PAM_right_NGG
6	120847160	120847194	6:120847160-120847194		0		A01182:91:HCWWMDSX3:4:1403:33003:13275	1	+	Inf	-1502337	AAAGAACATTTTCATATTGA TGG	4	-	Intronic	sc-416795_A	PAM_right_NGG
6	121097091	121097174	6:121097091-121097174	A01182:91:HCWWMDSX3:4:2203:32949:10708	1	+		0		-Inf	-1752268	AAAGAACATTTTCATATTGA TGG	4	-	Intronic	sc-416795_A	PAM_right_NGG
6	121568312	121568346	6:121568312-121568346		0		A01182:91:HCWWMDSX3:4:1403:33003:13275	1	-	Inf	-2223489	AAAGAACATTTTCATATTGA TGG	4	-	Intronic	sc-416795_A	PAM_right_NGG
6	122900754	122900896	6:122900754-122900896	A01182:91:HCWWMDSX3:4:2552:1307:24956	1	-		0		-Inf	-3555931	AAAGAACATTTTCATATTGA TGG	4	-	Intronic	sc-416795_A	PAM_right_NGG
6	123379833	123379975	6:123379833-123379975	A01182:91:HCWWMDSX3:4:2306:5032:26584,A01182:91:HCWWMDSX3:4:2306:5005:26600,A01182:91:HCWWMDSX3:4:2306:5041:26600	3	-,-,-		0		-Inf	-4035010	AAAGAACATTTTCATATTGA TGG	4	-	Intronic	sc-416795_A	PAM_right_NGG
6	123531468	123531547	6:123531468-123531547		0		A01182:91:HCWWMDSX3:4:1505:32994:23281	1	+	Inf	-4186645	AAAGAACATTTTCATATTGA TGG	4	-	Intronic	sc-416795_A	PAM_right_NGG
6	124807196	124807301	6:124807196-124807301	A01182:91:HCWWMDSX3:4:1405:33003:13777	1	-		0		-Inf	-5462373	AAAGAACATTTTCATATTGA TGG	4	-	Intronic	sc-416795_A	PAM_right_NGG
6	125033907	125034049	6:125033907-125034049		0		A01182:91:HCWWMDSX3:4:2322:6442:7733	1	+	Inf	-5689084	AAAGAACATTTTCATATTGA TGG	4	-	Intronic	sc-416795_A	PAM_right_NGG
6	125272692	125272834	6:125272692-125272834		0		A01182:91:HCWWMDSX3:4:1257:2094:27289	1	+	Inf	-5927869	AAAGAACATTTTCATATTGA TGG	4	-	Intronic	sc-416795_A	PAM_right_NGG
6	126863799	126863833	6:126863799-126863833		0		A01182:91:HCWWMDSX3:4:1403:33003:13275	1	-	Inf	5025169	CAGAAAGAGGGAAAAGTTCT GGG	4	-	Intronic	sc-416795_B	PAM_left_CCN
6	127195242	127195275	6:127195242-127195275		0		A01182:91:HCWWMDSX3:4:2204:32958:36245	1	-	Inf	4693726	CAGAAAGAGGGAAAAGTTCT GGG	4	-	Intronic	sc-416795_B	PAM_left_CCN
6	127418171	127418205	6:127418171-127418205	A01182:91:HCWWMDSX3:4:2303:32949:22983	1	+		0		-Inf	4470797	CAGAAAGAGGGAAAAGTTCT GGG	4	-	Intronic	sc-416795_B	PAM_left_CCN
6	127505378	127505423	6:127505378-127505423		0		A01182:91:HCWWMDSX3:4:2305:32949:12743	1	+	Inf	4383590	CAGAAAGAGGGAAAAGTTCT GGG	4	-	Intronic	sc-416795_B	PAM_left_CCN
6	127595962	127595996	6:127595962-127595996	A01182:91:HCWWMDSX3:4:2402:32958:13823	1	+		0		-Inf	4293006	CAGAAAGAGGGAAAAGTTCT GGG	4	-	Intronic	sc-416795_B	PAM_left_CCN
6	129170469	129170503	6:129170469-129170503	A01182:91:HCWWMDSX3:4:2402:32958:13823	1	-		0		-Inf	2718499	CAGAAAGAGGGAAAAGTTCT GGG	4	-	Intronic	sc-416795_B	PAM_left_CCN
6	129851469	129851503	6:129851469-129851503		0		A01182:91:HCWWMDSX3:4:1201:32985:36292	1	+	Inf	2037499	CAGAAAGAGGGAAAAGTTCT GGG	4	-	Intronic	sc-416795_B	PAM_left_CCN
6	131889504	131889541	6:131889504-131889541		0		A01182:91:HCWWMDSX3:4:2305:32949:12743	1	-	Inf	-536	CAGAAAGAGGGAAAAGTTCT GGG	4	-	Intronic	sc-416795_B	PAM_left_CCN
6	133022596	133022679	6:133022596-133022679	A01182:91:HCWWMDSX3:4:2207:32949:23766	1	-		0		-Inf	-1133628	CAGAAAGAGGGAAAAGTTCT GGG	4	-	Intronic	sc-416795_B	PAM_left_CCN
6	133145380	133145414	6:133145380-133145414	A01182:91:HCWWMDSX3:4:2402:32958:13823	1	-		0		-Inf	-1256412	CAGAAAGAGGGAAAAGTTCT GGG	4	-	Intronic	sc-416795_B	PAM_left_CCN
6	133717289	133717341	6:133717289-133717341		0		A01182:91:HCWWMDSX3:4:2305:32949:12743	1	+	Inf	1817236	TATTTTCTGTGTTATAAGAA TGG	4	-	Intergenic	sc-416795_C	PAM_left_CCN
6	134968318	134968453	6:134968318-134968453	A01182:91:HCWWMDSX3:4:2635:22869:26256	1	-		0		-Inf	566207	TATTTTCTGTGTTATAAGAA TGG	4	-	Intergenic	sc-416795_C	PAM_left_CCN
6	135380350	135380384	6:135380350-135380384	A01182:91:HCWWMDSX3:4:2303:32949:22983	1	-		0		-Inf	154175	TATTTTCTGTGTTATAAGAA TGG	4	-	Intergenic	sc-416795_C	PAM_left_CCN
6	135510149	135510291	6:135510149-135510291		0		A01182:91:HCWWMDSX3:4:2322:6442:7733	1	+	Inf	24376	TATTTTCTGTGTTATAAGAA TGG	4	-	Intergenic	sc-416795_C	PAM_left_CCN
6	136985067	136985101	6:136985067-136985101	A01182:91:HCWWMDSX3:4:2303:32949:22983	1	-		0		-Inf	887184	GATGCACATATTCTTACCCA AGG	4	-	Intronic	sc-416795_A	PAM_right_NGG
6	137453833	137453885	6:137453833-137453885		0		A01182:91:HCWWMDSX3:4:2305:32949:12743	1	-	Inf	418418	GATGCACATATTCTTACCCA AGG	4	-	Intronic	sc-416795_A	PAM_right_NGG
6	137605142	137605284	6:137605142-137605284		0		A01182:91:HCWWMDSX3:4:2118:9146:5368,A01182:91:HCWWMDSX3:4:2536:19253:18114	2	+,-	Inf	267109	GATGCACATATTCTTACCCA AGG	4	-	Intronic	sc-416795_A	PAM_right_NGG
6	138357514	138357597	6:138357514-138357597	A01182:91:HCWWMDSX3:4:2207:32949:23766	1	+		0		-Inf	-216419	TTTCTTCTGTGTTGGAAGAC AGG	4	+	Intergenic	sc-416795_C	PAM_left_CCN
6	138526391	138526424	6:138526391-138526424		0		A01182:91:HCWWMDSX3:4:2204:32958:36245	1	+	Inf	-385296	TTTCTTCTGTGTTGGAAGAC AGG	4	+	Intergenic	sc-416795_C	PAM_left_CCN
6	138837769	138837803	6:138837769-138837803	A01182:91:HCWWMDSX3:4:2403:32967:7451	1	+		0		-Inf	-696674	TTTCTTCTGTGTTGGAAGAC AGG	4	+	Intergenic	sc-416795_C	PAM_left_CCN
6	139357511	139357545	6:139357511-139357545	A01182:91:HCWWMDSX3:4:1201:32985:35978	1	-		0		-Inf	1094497	GGAAGTTACCCCTATTTTCC TGG	4	+	Intergenic	sc-416795_B	PAM_right_NGG
6	139538159	139538192	6:139538159-139538192	A01182:91:HCWWMDSX3:4:1302:33003:17409	1	+		0		-Inf	913849	GGAAGTTACCCCTATTTTCC TGG	4	+	Intergenic	sc-416795_B	PAM_right_NGG
6	140117249	140117283	6:140117249-140117283		0		A01182:91:HCWWMDSX3:4:2601:32931:4977	1	-	Inf	334759	GGAAGTTACCCCTATTTTCC TGG	4	+	Intergenic	sc-416795_B	PAM_right_NGG
6	140341448	140341500	6:140341448-140341500	A01182:91:HCWWMDSX3:4:1201:32985:34757	1	+		0		-Inf	110560	GGAAGTTACCCCTATTTTCC TGG	4	+	Intergenic	sc-416795_B	PAM_right_NGG
6	140688840	140688945	6:140688840-140688945	A01182:91:HCWWMDSX3:4:1405:33003:13777	1	-		0		-Inf	-236832	GGAAGTTACCCCTATTTTCC TGG	4	+	Intergenic	sc-416795_B	PAM_right_NGG
6	141568676	141568781	6:141568676-141568781	A01182:91:HCWWMDSX3:4:1405:33003:13777	1	-		0		-Inf	-1116668	GGAAGTTACCCCTATTTTCC TGG	4	+	Intergenic	sc-416795_B	PAM_right_NGG
6	141919536	141919570	6:141919536-141919570	A01182:91:HCWWMDSX3:4:2402:32958:13823	1	+		0		-Inf	-1467528	GGAAGTTACCCCTATTTTCC TGG	4	+	Intergenic	sc-416795_B	PAM_right_NGG
6	141972041	141972075	6:141972041-141972075		0		A01182:91:HCWWMDSX3:4:2601:32931:4977	1	-	Inf	-1520033	GGAAGTTACCCCTATTTTCC TGG	4	+	Intergenic	sc-416795_B	PAM_right_NGG
6	141973377	141973411	6:141973377-141973411		0		A01182:91:HCWWMDSX3:4:1403:33003:13275	1	+	Inf	-1521369	GGAAGTTACCCCTATTTTCC TGG	4	+	Intergenic	sc-416795_B	PAM_right_NGG
6	143469711	143469794	6:143469711-143469794	A01182:91:HCWWMDSX3:4:2203:32949:10708	1	-		0		-Inf	1438767	GAAGAATATATTGATAATGA AGG	4	+	Intergenic	sc-416795_A	PAM_right_NGG
6	144229370	144229512	6:144229370-144229512		0		A01182:91:HCWWMDSX3:4:2441:23529:36010	1	+	Inf	679108	GAAGAATATATTGATAATGA AGG	4	+	Intergenic	sc-416795_A	PAM_right_NGG
6	145300956	145301036	6:145300956-145301036	A01182:91:HCWWMDSX3:4:1405:33003:13777	1	+		0		-Inf	-392478	GAAGAATATATTGATAATGA AGG	4	+	Intergenic	sc-416795_A	PAM_right_NGG
6	145323205	145323270	6:145323205-145323270	A01182:91:HCWWMDSX3:4:2203:32949:10708	1	+		0		-Inf	-414727	GAAGAATATATTGATAATGA AGG	4	+	Intergenic	sc-416795_A	PAM_right_NGG
6	145564033	145564067	6:145564033-145564067	A01182:91:HCWWMDSX3:4:2303:32949:22983	1	+		0		-Inf	-655555	GAAGAATATATTGATAATGA AGG	4	+	Intergenic	sc-416795_A	PAM_right_NGG
6	145853998	145854032	6:145853998-145854032	A01182:91:HCWWMDSX3:4:2402:32958:13823	1	-		0		-Inf	-945520	GAAGAATATATTGATAATGA AGG	4	+	Intergenic	sc-416795_A	PAM_right_NGG
6	146226767	146226908	6:146226767-146226908	A01182:91:HCWWMDSX3:4:2264:20401:16250	1	-		0		-Inf	-1318289	GAAGAATATATTGATAATGA AGG	4	+	Intergenic	sc-416795_A	PAM_right_NGG
6	146295980	146296032	6:146295980-146296032		0		A01182:91:HCWWMDSX3:4:2305:32949:12743	1	-	Inf	-1387502	GAAGAATATATTGATAATGA AGG	4	+	Intergenic	sc-416795_A	PAM_right_NGG
6	146511534	146511617	6:146511534-146511617	A01182:91:HCWWMDSX3:4:2207:32949:23766	1	-		0		-Inf	-1603056	GAAGAATATATTGATAATGA AGG	4	+	Intergenic	sc-416795_A	PAM_right_NGG
6	147615035	147615069	6:147615035-147615069	A01182:91:HCWWMDSX3:4:2303:32949:22983	1	-		0		-Inf	-2706557	GAAGAATATATTGATAATGA AGG	4	+	Intergenic	sc-416795_A	PAM_right_NGG
6	147956224	147956366	6:147956224-147956366		0		A01182:91:HCWWMDSX3:4:2322:6442:7733	1	+	Inf	-3047746	GAAGAATATATTGATAATGA AGG	4	+	Intergenic	sc-416795_A	PAM_right_NGG
6	148161672	148161706	6:148161672-148161706		0		A01182:91:HCWWMDSX3:4:1403:33003:13275	1	-	Inf	-3253194	GAAGAATATATTGATAATGA AGG	4	+	Intergenic	sc-416795_A	PAM_right_NGG
6	148364106	148364248	6:148364106-148364248	A01182:91:HCWWMDSX3:4:2612:24921:19789	1	-		0		-Inf	-3455628	GAAGAATATATTGATAATGA AGG	4	+	Intergenic	sc-416795_A	PAM_right_NGG
6	148669661	148669744	6:148669661-148669744	A01182:91:HCWWMDSX3:4:2207:32949:23766	1	-		0		-Inf	-3761183	GAAGAATATATTGATAATGA AGG	4	+	Intergenic	sc-416795_A	PAM_right_NGG
6	148780544	148780595	6:148780544-148780595		0		A01182:91:HCWWMDSX3:4:2305:32949:12743	1	-	Inf	-3872066	GAAGAATATATTGATAATGA AGG	4	+	Intergenic	sc-416795_A	PAM_right_NGG
6	149193361	149193417	6:149193361-149193417	A01182:91:HCWWMDSX3:4:1601:32994:1579	1	-		0		-Inf	-4284883	GAAGAATATATTGATAATGA AGG	4	+	Intergenic	sc-416795_A	PAM_right_NGG
6	149283497	149283553	6:149283497-149283553	A01182:91:HCWWMDSX3:4:1601:32994:1579	1	-		0		-Inf	-4375019	GAAGAATATATTGATAATGA AGG	4	+	Intergenic	sc-416795_A	PAM_right_NGG
6	149705968	149706020	6:149705968-149706020	A01182:91:HCWWMDSX3:4:2311:32931:20979	1	-		0		-Inf	-4797490	GAAGAATATATTGATAATGA AGG	4	+	Intergenic	sc-416795_A	PAM_right_NGG
6	150790207	150790259	6:150790207-150790259	A01182:91:HCWWMDSX3:4:2311:32931:20979	1	+		0		-Inf	4694190	GATGAAGATATTCACACTGA TGG	4	-	Intergenic	sc-416795_A	PAM_right_NGG
6	150802835	150802891	6:150802835-150802891	A01182:91:HCWWMDSX3:4:1601:32994:1579	1	+		0		-Inf	4681562	GATGAAGATATTCACACTGA TGG	4	-	Intergenic	sc-416795_A	PAM_right_NGG
6	150849769	150849911	6:150849769-150849911	A01182:91:HCWWMDSX3:4:2662:32000:26036	1	+		0		-Inf	4634628	GATGAAGATATTCACACTGA TGG	4	-	Intergenic	sc-416795_A	PAM_right_NGG
6	150988786	150988838	6:150988786-150988838	A01182:91:HCWWMDSX3:4:2311:32931:20979	1	+		0		-Inf	4495611	GATGAAGATATTCACACTGA TGG	4	-	Intergenic	sc-416795_A	PAM_right_NGG
6	151344707	151344763	6:151344707-151344763	A01182:91:HCWWMDSX3:4:1601:32994:1579	1	+		0		-Inf	4139690	GATGAAGATATTCACACTGA TGG	4	-	Intergenic	sc-416795_A	PAM_right_NGG
6	151488056	151488147	6:151488056-151488147	A01182:91:HCWWMDSX3:4:1424:16830:10034	1	+		0		-Inf	3996341	GATGAAGATATTCACACTGA TGG	4	-	Intergenic	sc-416795_A	PAM_right_NGG
6	152885162	152885196	6:152885162-152885196		0		A01182:91:HCWWMDSX3:4:2601:32931:4977	1	-	Inf	2599235	GATGAAGATATTCACACTGA TGG	4	-	Intergenic	sc-416795_A	PAM_right_NGG
6	153018283	153018425	6:153018283-153018425		0		A01182:91:HCWWMDSX3:4:1122:12210:10238	1	-	Inf	2466114	GATGAAGATATTCACACTGA TGG	4	-	Intergenic	sc-416795_A	PAM_right_NGG
6	153142257	153142353	6:153142257-153142353	A01182:91:HCWWMDSX3:4:1424:16830:10034	1	+		0		-Inf	2342140	GATGAAGATATTCACACTGA TGG	4	-	Intergenic	sc-416795_A	PAM_right_NGG
6	153630264	153630406	6:153630264-153630406		0		A01182:91:HCWWMDSX3:4:2353:10691:25488	1	+	Inf	1854133	GATGAAGATATTCACACTGA TGG	4	-	Intergenic	sc-416795_A	PAM_right_NGG
6	154659667	154659711	6:154659667-154659711	A01182:91:HCWWMDSX3:4:2311:32931:20979	1	-		0		-Inf	824730	GATGAAGATATTCACACTGA TGG	4	-	Intergenic	sc-416795_A	PAM_right_NGG
6	155187768	155187810	6:155187768-155187810	A01182:91:HCWWMDSX3:4:2311:32931:20979	1	+		0		-Inf	296629	GATGAAGATATTCACACTGA TGG	4	-	Intergenic	sc-416795_A	PAM_right_NGG
6	155717326	155717359	6:155717326-155717359	A01182:91:HCWWMDSX3:4:1503:33003:6637	1	-		0		-Inf	-232929	GATGAAGATATTCACACTGA TGG	4	-	Intergenic	sc-416795_A	PAM_right_NGG
6	156132903	156132948	6:156132903-156132948		0		A01182:91:HCWWMDSX3:4:2305:32949:12743	1	+	Inf	-648506	GATGAAGATATTCACACTGA TGG	4	-	Intergenic	sc-416795_A	PAM_right_NGG
6	156237556	156237608	6:156237556-156237608		0		A01182:91:HCWWMDSX3:4:2305:32949:12743	1	+	Inf	-753159	GATGAAGATATTCACACTGA TGG	4	-	Intergenic	sc-416795_A	PAM_right_NGG
6	156647458	156647600	6:156647458-156647600		0		A01182:91:HCWWMDSX3:4:1159:31250:11177,A01182:91:HCWWMDSX3:4:1520:6623:29434,A01182:91:HCWWMDSX3:4:1520:6659:29465,A01182:91:HCWWMDSX3:4:1520:6696:29496	4	+,+,+,+	Inf	-1163061	GATGAAGATATTCACACTGA TGG	4	-	Intergenic	sc-416795_A	PAM_right_NGG
6	157129956	157130012	6:157129956-157130012	A01182:91:HCWWMDSX3:4:1601:32994:1579	1	-		0		-Inf	1598075	GATGAACATTTTCATACATA TGG	4	+	Intronic	sc-416795_A	PAM_right_NGG
6	157206793	157206935	6:157206793-157206935	A01182:91:HCWWMDSX3:4:2576:28221:3208,A01182:91:HCWWMDSX3:4:2576:28221:3208	2	+,-	A01182:91:HCWWMDSX3:4:1166:25509:2174,A01182:91:HCWWMDSX3:4:1273:26241:14559	2	-,-	0	1521238	GATGAACATTTTCATACATA TGG	4	+	Intronic	sc-416795_A	PAM_right_NGG
6	157342205	157342288	6:157342205-157342288	A01182:91:HCWWMDSX3:4:2203:32949:10708	1	+		0		-Inf	1385826	GATGAACATTTTCATACATA TGG	4	+	Intronic	sc-416795_A	PAM_right_NGG
6	157691129	157691162	6:157691129-157691162		0		A01182:91:HCWWMDSX3:4:2204:32958:36245	1	-	Inf	1036902	GATGAACATTTTCATACATA TGG	4	+	Intronic	sc-416795_A	PAM_right_NGG
6	158036423	158036464	6:158036423-158036464	A01182:91:HCWWMDSX3:4:1302:33013:4492	1	-		0		-Inf	691608	GATGAACATTTTCATACATA TGG	4	+	Intronic	sc-416795_A	PAM_right_NGG
6	158616362	158616445	6:158616362-158616445	A01182:91:HCWWMDSX3:4:2207:32949:23766	1	-		0		-Inf	111669	GATGAACATTTTCATACATA TGG	4	+	Intronic	sc-416795_A	PAM_right_NGG
6	158881098	158881152	6:158881098-158881152	A01182:91:HCWWMDSX3:4:2604:32940:35336	1	+		0		-Inf	-153067	GATGAACATTTTCATACATA TGG	4	+	Intronic	sc-416795_A	PAM_right_NGG
6	159287255	159287327	6:159287255-159287327		0		A01182:91:HCWWMDSX3:4:1108:32976:27007	1	-	Inf	472635	TGAGTATGAATATATTCTTC TGG	3	-	Intronic	sc-416795_A	PAM_left_CCN
6	159458913	159458996	6:159458913-159458996	A01182:91:HCWWMDSX3:4:2207:32949:23766	1	-		0		-Inf	300977	TGAGTATGAATATATTCTTC TGG	3	-	Intronic	sc-416795_A	PAM_left_CCN
6	159549093	159549176	6:159549093-159549176	A01182:91:HCWWMDSX3:4:2207:32949:23766	1	-		0		-Inf	210797	TGAGTATGAATATATTCTTC TGG	3	-	Intronic	sc-416795_A	PAM_left_CCN
6	159574586	159574642	6:159574586-159574642	A01182:91:HCWWMDSX3:4:1601:32994:1579	1	+		0		-Inf	185304	TGAGTATGAATATATTCTTC TGG	3	-	Intronic	sc-416795_A	PAM_left_CCN
6	160189474	160189616	6:160189474-160189616	A01182:91:HCWWMDSX3:4:1639:12264:7200,A01182:91:HCWWMDSX3:4:1453:32018:29637,A01182:91:HCWWMDSX3:4:1663:31955:33755	3	+,+,-	A01182:91:HCWWMDSX3:4:1620:15374:14935	1	+	-158496250072116	-429584	TGAGTATGAATATATTCTTC TGG	3	-	Intronic	sc-416795_A	PAM_left_CCN
6	160201010	160201152	6:160201010-160201152		0		A01182:91:HCWWMDSX3:4:2122:4345:18474	1	+	Inf	-441120	TGAGTATGAATATATTCTTC TGG	3	-	Intronic	sc-416795_A	PAM_left_CCN
6	161326709	161326755	6:161326709-161326755	A01182:91:HCWWMDSX3:4:2311:32931:20979	1	-		0		-Inf	-1566819	TGAGTATGAATATATTCTTC TGG	3	-	Intronic	sc-416795_A	PAM_left_CCN
6	163889614	163889646	6:163889614-163889646	A01182:91:HCWWMDSX3:4:1601:32994:1579	1	+		0		-Inf	112299	TTCTTCTAGCGCAGAAAACT TGG	4	-	Intergenic	sc-416795_C	PAM_right_NGG
6	164033948	164034031	6:164033948-164034031	A01182:91:HCWWMDSX3:4:2207:32949:23766	1	-		0		-Inf	-32035	TTCTTCTAGCGCAGAAAACT TGG	4	-	Intergenic	sc-416795_C	PAM_right_NGG
6	164962816	164962958	6:164962816-164962958		0		A01182:91:HCWWMDSX3:4:2156:19994:11381	1	-	Inf	-669928	TATTTTCTGCGTTAGACAAA AGG	4	-	Intergenic	sc-416795_C	PAM_left_CCN
6	166099484	166099626	6:166099484-166099626		0		A01182:91:HCWWMDSX3:4:1307:22742:1110,A01182:91:HCWWMDSX3:4:2435:6732:14810,A01182:91:HCWWMDSX3:4:2126:8079:7059	3	+,+,-	Inf	-1806596	TATTTTCTGCGTTAGACAAA AGG	4	-	Intergenic	sc-416795_C	PAM_left_CCN
6	166527497	166527639	6:166527497-166527639	A01182:91:HCWWMDSX3:4:1461:1443:16110	1	+		0		-Inf	-2234609	TATTTTCTGCGTTAGACAAA AGG	4	-	Intergenic	sc-416795_C	PAM_left_CCN
6	167082815	167082898	6:167082815-167082898	A01182:91:HCWWMDSX3:4:2207:32949:23766	1	-		0		-Inf	-2789927	TATTTTCTGCGTTAGACAAA AGG	4	-	Intergenic	sc-416795_C	PAM_left_CCN
6	167083639	167083720	6:167083639-167083720		0		A01182:91:HCWWMDSX3:4:1108:32976:27007	1	-	Inf	-2790751	TATTTTCTGCGTTAGACAAA AGG	4	-	Intergenic	sc-416795_C	PAM_left_CCN
6	168976773	168976807	6:168976773-168976807		0		A01182:91:HCWWMDSX3:4:1403:33003:13275	1	+	Inf	-4683885	TATTTTCTGCGTTAGACAAA AGG	4	-	Intergenic	sc-416795_C	PAM_left_CCN
6	169358833	169358867	6:169358833-169358867		0		A01182:91:HCWWMDSX3:4:2601:32931:4977	1	-	Inf	-5065945	TATTTTCTGCGTTAGACAAA AGG	4	-	Intergenic	sc-416795_C	PAM_left_CCN
6	169359722	169359774	6:169359722-169359774		0		A01182:91:HCWWMDSX3:4:1108:32976:27007	1	+	Inf	-5066834	TATTTTCTGCGTTAGACAAA AGG	4	-	Intergenic	sc-416795_C	PAM_left_CCN
KI270737.1	467	608	KI270737.1:467-608	A01182:91:HCWWMDSX3:4:1366:5367:13260,A01182:91:HCWWMDSX3:4:2415:31186:6120	2	+,+		0		-Inf	-Inf
15	17509916	17510058	15:17509916-17510058		0		A01182:91:HCWWMDSX3:4:2553:5059:24408	1	+	Inf	7795708	GAAGATCATGTGCATACCCA GGG	4	-	Intergenic	sc-416795_A	PAM_right_NGG
15	17513333	17513475	15:17513333-17513475		0		A01182:91:HCWWMDSX3:4:2553:5059:24408	1	+	Inf	7792291	GAAGATCATGTGCATACCCA GGG	4	-	Intergenic	sc-416795_A	PAM_right_NGG
15	17516748	17516890	15:17516748-17516890		0		A01182:91:HCWWMDSX3:4:2553:5059:24408	1	+	Inf	7788876	GAAGATCATGTGCATACCCA GGG	4	-	Intergenic	sc-416795_A	PAM_right_NGG
15	17520163	17520305	15:17520163-17520305		0		A01182:91:HCWWMDSX3:4:2553:5059:24408	1	+	Inf	7785461	GAAGATCATGTGCATACCCA GGG	4	-	Intergenic	sc-416795_A	PAM_right_NGG
15	17530410	17530552	15:17530410-17530552		0		A01182:91:HCWWMDSX3:4:2553:5059:24408	1	+	Inf	7775214	GAAGATCATGTGCATACCCA GGG	4	-	Intergenic	sc-416795_A	PAM_right_NGG
15	17533828	17533970	15:17533828-17533970		0		A01182:91:HCWWMDSX3:4:2553:5059:24408	1	+	Inf	7771796	GAAGATCATGTGCATACCCA GGG	4	-	Intergenic	sc-416795_A	PAM_right_NGG
15	17537246	17537388	15:17537246-17537388		0		A01182:91:HCWWMDSX3:4:2553:5059:24408	1	+	Inf	7768378	GAAGATCATGTGCATACCCA GGG	4	-	Intergenic	sc-416795_A	PAM_right_NGG
15	17540661	17540803	15:17540661-17540803		0		A01182:91:HCWWMDSX3:4:2553:5059:24408	1	+	Inf	7764963	GAAGATCATGTGCATACCCA GGG	4	-	Intergenic	sc-416795_A	PAM_right_NGG
15	17544076	17544218	15:17544076-17544218		0		A01182:91:HCWWMDSX3:4:2553:5059:24408	1	+	Inf	7761548	GAAGATCATGTGCATACCCA GGG	4	-	Intergenic	sc-416795_A	PAM_right_NGG
15	17550908	17551050	15:17550908-17551050		0		A01182:91:HCWWMDSX3:4:2553:5059:24408	1	+	Inf	7754716	GAAGATCATGTGCATACCCA GGG	4	-	Intergenic	sc-416795_A	PAM_right_NGG
15	17554325	17554467	15:17554325-17554467		0		A01182:91:HCWWMDSX3:4:2553:5059:24408	1	+	Inf	7751299	GAAGATCATGTGCATACCCA GGG	4	-	Intergenic	sc-416795_A	PAM_right_NGG
15	17557741	17557883	15:17557741-17557883		0		A01182:91:HCWWMDSX3:4:2553:5059:24408	1	+	Inf	7747883	GAAGATCATGTGCATACCCA GGG	4	-	Intergenic	sc-416795_A	PAM_right_NGG
15	17561159	17561301	15:17561159-17561301		0		A01182:91:HCWWMDSX3:4:2553:5059:24408	1	+	Inf	7744465	GAAGATCATGTGCATACCCA GGG	4	-	Intergenic	sc-416795_A	PAM_right_NGG
15	17564575	17564717	15:17564575-17564717		0		A01182:91:HCWWMDSX3:4:2553:5059:24408	1	+	Inf	7741049	GAAGATCATGTGCATACCCA GGG	4	-	Intergenic	sc-416795_A	PAM_right_NGG
15	17567989	17568131	15:17567989-17568131		0		A01182:91:HCWWMDSX3:4:2553:5059:24408	1	+	Inf	7737635	GAAGATCATGTGCATACCCA GGG	4	-	Intergenic	sc-416795_A	PAM_right_NGG
15	17574818	17574960	15:17574818-17574960		0		A01182:91:HCWWMDSX3:4:2553:5059:24408	1	+	Inf	7730806	GAAGATCATGTGCATACCCA GGG	4	-	Intergenic	sc-416795_A	PAM_right_NGG
15	17578233	17578375	15:17578233-17578375		0		A01182:91:HCWWMDSX3:4:2553:5059:24408	1	+	Inf	7727391	GAAGATCATGTGCATACCCA GGG	4	-	Intergenic	sc-416795_A	PAM_right_NGG
15	17588479	17588621	15:17588479-17588621		0		A01182:91:HCWWMDSX3:4:2553:5059:24408	1	+	Inf	7717145	GAAGATCATGTGCATACCCA GGG	4	-	Intergenic	sc-416795_A	PAM_right_NGG
15	17595309	17595451	15:17595309-17595451		0		A01182:91:HCWWMDSX3:4:2553:5059:24408	1	+	Inf	7710315	GAAGATCATGTGCATACCCA GGG	4	-	Intergenic	sc-416795_A	PAM_right_NGG
15	17598723	17598865	15:17598723-17598865		0		A01182:91:HCWWMDSX3:4:2553:5059:24408	1	+	Inf	7706901	GAAGATCATGTGCATACCCA GGG	4	-	Intergenic	sc-416795_A	PAM_right_NGG
15	17605545	17605687	15:17605545-17605687		0		A01182:91:HCWWMDSX3:4:2553:5059:24408	1	+	Inf	7700079	GAAGATCATGTGCATACCCA GGG	4	-	Intergenic	sc-416795_A	PAM_right_NGG
15	17612373	17612515	15:17612373-17612515		0		A01182:91:HCWWMDSX3:4:2553:5059:24408	1	+	Inf	7693251	GAAGATCATGTGCATACCCA GGG	4	-	Intergenic	sc-416795_A	PAM_right_NGG
15	17615789	17615931	15:17615789-17615931		0		A01182:91:HCWWMDSX3:4:2553:5059:24408	1	+	Inf	7689835	GAAGATCATGTGCATACCCA GGG	4	-	Intergenic	sc-416795_A	PAM_right_NGG
15	17619204	17619346	15:17619204-17619346		0		A01182:91:HCWWMDSX3:4:2553:5059:24408	1	+	Inf	7686420	GAAGATCATGTGCATACCCA GGG	4	-	Intergenic	sc-416795_A	PAM_right_NGG
15	17626035	17626177	15:17626035-17626177		0		A01182:91:HCWWMDSX3:4:2553:5059:24408	1	+	Inf	7679589	GAAGATCATGTGCATACCCA GGG	4	-	Intergenic	sc-416795_A	PAM_right_NGG
15	17629450	17629592	15:17629450-17629592		0		A01182:91:HCWWMDSX3:4:2553:5059:24408	1	+	Inf	7676174	GAAGATCATGTGCATACCCA GGG	4	-	Intergenic	sc-416795_A	PAM_right_NGG
15	17632865	17633007	15:17632865-17633007		0		A01182:91:HCWWMDSX3:4:2553:5059:24408	1	+	Inf	7672759	GAAGATCATGTGCATACCCA GGG	4	-	Intergenic	sc-416795_A	PAM_right_NGG
15	17636281	17636423	15:17636281-17636423		0		A01182:91:HCWWMDSX3:4:2553:5059:24408	1	+	Inf	7669343	GAAGATCATGTGCATACCCA GGG	4	-	Intergenic	sc-416795_A	PAM_right_NGG
15	17639695	17639837	15:17639695-17639837		0		A01182:91:HCWWMDSX3:4:2553:5059:24408	1	+	Inf	7665929	GAAGATCATGTGCATACCCA GGG	4	-	Intergenic	sc-416795_A	PAM_right_NGG
15	17643112	17643254	15:17643112-17643254		0		A01182:91:HCWWMDSX3:4:2553:5059:24408	1	+	Inf	7662512	GAAGATCATGTGCATACCCA GGG	4	-	Intergenic	sc-416795_A	PAM_right_NGG
15	17646526	17646668	15:17646526-17646668		0		A01182:91:HCWWMDSX3:4:2553:5059:24408	1	+	Inf	7659098	GAAGATCATGTGCATACCCA GGG	4	-	Intergenic	sc-416795_A	PAM_right_NGG
15	17649940	17650082	15:17649940-17650082		0		A01182:91:HCWWMDSX3:4:2553:5059:24408	1	+	Inf	7655684	GAAGATCATGTGCATACCCA GGG	4	-	Intergenic	sc-416795_A	PAM_right_NGG
15	17653348	17653490	15:17653348-17653490		0		A01182:91:HCWWMDSX3:4:2553:5059:24408	1	+	Inf	7652276	GAAGATCATGTGCATACCCA GGG	4	-	Intergenic	sc-416795_A	PAM_right_NGG
15	17656763	17656905	15:17656763-17656905		0		A01182:91:HCWWMDSX3:4:2553:5059:24408	1	+	Inf	7648861	GAAGATCATGTGCATACCCA GGG	4	-	Intergenic	sc-416795_A	PAM_right_NGG
15	17660178	17660320	15:17660178-17660320		0		A01182:91:HCWWMDSX3:4:2553:5059:24408	1	+	Inf	7645446	GAAGATCATGTGCATACCCA GGG	4	-	Intergenic	sc-416795_A	PAM_right_NGG
15	17663594	17663736	15:17663594-17663736		0		A01182:91:HCWWMDSX3:4:2553:5059:24408	1	+	Inf	7642030	GAAGATCATGTGCATACCCA GGG	4	-	Intergenic	sc-416795_A	PAM_right_NGG
15	17667007	17667149	15:17667007-17667149		0		A01182:91:HCWWMDSX3:4:2553:5059:24408	1	+	Inf	7638617	GAAGATCATGTGCATACCCA GGG	4	-	Intergenic	sc-416795_A	PAM_right_NGG
15	17670422	17670564	15:17670422-17670564		0		A01182:91:HCWWMDSX3:4:2553:5059:24408	1	+	Inf	7635202	GAAGATCATGTGCATACCCA GGG	4	-	Intergenic	sc-416795_A	PAM_right_NGG
15	17673837	17673979	15:17673837-17673979		0		A01182:91:HCWWMDSX3:4:2553:5059:24408	1	+	Inf	7631787	GAAGATCATGTGCATACCCA GGG	4	-	Intergenic	sc-416795_A	PAM_right_NGG
15	17680666	17680808	15:17680666-17680808		0		A01182:91:HCWWMDSX3:4:2553:5059:24408	1	+	Inf	7624958	GAAGATCATGTGCATACCCA GGG	4	-	Intergenic	sc-416795_A	PAM_right_NGG
15	17684082	17684224	15:17684082-17684224		0		A01182:91:HCWWMDSX3:4:2553:5059:24408	1	+	Inf	7621542	GAAGATCATGTGCATACCCA GGG	4	-	Intergenic	sc-416795_A	PAM_right_NGG
15	17687498	17687640	15:17687498-17687640		0		A01182:91:HCWWMDSX3:4:2553:5059:24408	1	+	Inf	7618126	GAAGATCATGTGCATACCCA GGG	4	-	Intergenic	sc-416795_A	PAM_right_NGG
15	17690742	17690884	15:17690742-17690884		0		A01182:91:HCWWMDSX3:4:2553:5059:24408	1	+	Inf	7614882	GAAGATCATGTGCATACCCA GGG	4	-	Intergenic	sc-416795_A	PAM_right_NGG
15	17697570	17697712	15:17697570-17697712		0		A01182:91:HCWWMDSX3:4:2553:5059:24408	1	+	Inf	7608054	GAAGATCATGTGCATACCCA GGG	4	-	Intergenic	sc-416795_A	PAM_right_NGG
15	17700984	17701126	15:17700984-17701126		0		A01182:91:HCWWMDSX3:4:2553:5059:24408	1	+	Inf	7604640	GAAGATCATGTGCATACCCA GGG	4	-	Intergenic	sc-416795_A	PAM_right_NGG
15	17704399	17704541	15:17704399-17704541		0		A01182:91:HCWWMDSX3:4:2553:5059:24408	1	+	Inf	7601225	GAAGATCATGTGCATACCCA GGG	4	-	Intergenic	sc-416795_A	PAM_right_NGG
15	17714638	17714780	15:17714638-17714780		0		A01182:91:HCWWMDSX3:4:2553:5059:24408	1	+	Inf	7590986	GAAGATCATGTGCATACCCA GGG	4	-	Intergenic	sc-416795_A	PAM_right_NGG
15	17718052	17718194	15:17718052-17718194		0		A01182:91:HCWWMDSX3:4:2553:5059:24408	1	+	Inf	7587572	GAAGATCATGTGCATACCCA GGG	4	-	Intergenic	sc-416795_A	PAM_right_NGG
15	17724884	17725026	15:17724884-17725026		0		A01182:91:HCWWMDSX3:4:2553:5059:24408	1	+	Inf	7580740	GAAGATCATGTGCATACCCA GGG	4	-	Intergenic	sc-416795_A	PAM_right_NGG
15	17728297	17728439	15:17728297-17728439		0		A01182:91:HCWWMDSX3:4:2553:5059:24408	1	+	Inf	7577327	GAAGATCATGTGCATACCCA GGG	4	-	Intergenic	sc-416795_A	PAM_right_NGG
15	17731711	17731853	15:17731711-17731853		0		A01182:91:HCWWMDSX3:4:2553:5059:24408	1	+	Inf	7573913	GAAGATCATGTGCATACCCA GGG	4	-	Intergenic	sc-416795_A	PAM_right_NGG
15	17735130	17735272	15:17735130-17735272		0		A01182:91:HCWWMDSX3:4:2553:5059:24408	1	+	Inf	7570494	GAAGATCATGTGCATACCCA GGG	4	-	Intergenic	sc-416795_A	PAM_right_NGG
15	17738535	17738677	15:17738535-17738677		0		A01182:91:HCWWMDSX3:4:2553:5059:24408	1	+	Inf	7567089	GAAGATCATGTGCATACCCA GGG	4	-	Intergenic	sc-416795_A	PAM_right_NGG
15	17741952	17742094	15:17741952-17742094		0		A01182:91:HCWWMDSX3:4:2553:5059:24408	1	+	Inf	7563672	GAAGATCATGTGCATACCCA GGG	4	-	Intergenic	sc-416795_A	PAM_right_NGG
15	17748774	17748916	15:17748774-17748916		0		A01182:91:HCWWMDSX3:4:2553:5059:24408	1	+	Inf	7556850	GAAGATCATGTGCATACCCA GGG	4	-	Intergenic	sc-416795_A	PAM_right_NGG
15	17755800	17755942	15:17755800-17755942		0		A01182:91:HCWWMDSX3:4:2553:5059:24408	1	+	Inf	7549824	GAAGATCATGTGCATACCCA GGG	4	-	Intergenic	sc-416795_A	PAM_right_NGG
15	17759215	17759357	15:17759215-17759357		0		A01182:91:HCWWMDSX3:4:2553:5059:24408	1	+	Inf	7546409	GAAGATCATGTGCATACCCA GGG	4	-	Intergenic	sc-416795_A	PAM_right_NGG
15	17762629	17762771	15:17762629-17762771		0		A01182:91:HCWWMDSX3:4:2553:5059:24408	1	+	Inf	7542995	GAAGATCATGTGCATACCCA GGG	4	-	Intergenic	sc-416795_A	PAM_right_NGG
15	17766044	17766186	15:17766044-17766186		0		A01182:91:HCWWMDSX3:4:2553:5059:24408	1	+	Inf	7539580	GAAGATCATGTGCATACCCA GGG	4	-	Intergenic	sc-416795_A	PAM_right_NGG
15	17771167	17771309	15:17771167-17771309		0		A01182:91:HCWWMDSX3:4:2553:5059:24408	1	+	Inf	7534457	GAAGATCATGTGCATACCCA GGG	4	-	Intergenic	sc-416795_A	PAM_right_NGG
15	17781412	17781554	15:17781412-17781554		0		A01182:91:HCWWMDSX3:4:2553:5059:24408	1	+	Inf	7524212	GAAGATCATGTGCATACCCA GGG	4	-	Intergenic	sc-416795_A	PAM_right_NGG
15	17784829	17784971	15:17784829-17784971		0		A01182:91:HCWWMDSX3:4:2553:5059:24408	1	+	Inf	7520795	GAAGATCATGTGCATACCCA GGG	4	-	Intergenic	sc-416795_A	PAM_right_NGG
15	17788244	17788386	15:17788244-17788386		0		A01182:91:HCWWMDSX3:4:2553:5059:24408	1	+	Inf	7517380	GAAGATCATGTGCATACCCA GGG	4	-	Intergenic	sc-416795_A	PAM_right_NGG
15	17791659	17791801	15:17791659-17791801		0		A01182:91:HCWWMDSX3:4:2553:5059:24408	1	+	Inf	7513965	GAAGATCATGTGCATACCCA GGG	4	-	Intergenic	sc-416795_A	PAM_right_NGG
15	17795074	17795216	15:17795074-17795216		0		A01182:91:HCWWMDSX3:4:2553:5059:24408	1	+	Inf	7510550	GAAGATCATGTGCATACCCA GGG	4	-	Intergenic	sc-416795_A	PAM_right_NGG
15	17798490	17798632	15:17798490-17798632		0		A01182:91:HCWWMDSX3:4:2553:5059:24408	1	+	Inf	7507134	GAAGATCATGTGCATACCCA GGG	4	-	Intergenic	sc-416795_A	PAM_right_NGG
15	17801906	17802048	15:17801906-17802048		0		A01182:91:HCWWMDSX3:4:2553:5059:24408	1	+	Inf	7503718	GAAGATCATGTGCATACCCA GGG	4	-	Intergenic	sc-416795_A	PAM_right_NGG
15	17815566	17815708	15:17815566-17815708		0		A01182:91:HCWWMDSX3:4:2553:5059:24408	1	+	Inf	7490058	GAAGATCATGTGCATACCCA GGG	4	-	Intergenic	sc-416795_A	PAM_right_NGG
15	17818983	17819125	15:17818983-17819125		0		A01182:91:HCWWMDSX3:4:2553:5059:24408	1	+	Inf	7486641	GAAGATCATGTGCATACCCA GGG	4	-	Intergenic	sc-416795_A	PAM_right_NGG
15	17822400	17822542	15:17822400-17822542		0		A01182:91:HCWWMDSX3:4:2553:5059:24408	1	+	Inf	7483224	GAAGATCATGTGCATACCCA GGG	4	-	Intergenic	sc-416795_A	PAM_right_NGG
15	17825816	17825958	15:17825816-17825958		0		A01182:91:HCWWMDSX3:4:2553:5059:24408	1	+	Inf	7479808	GAAGATCATGTGCATACCCA GGG	4	-	Intergenic	sc-416795_A	PAM_right_NGG
15	17829231	17829373	15:17829231-17829373		0		A01182:91:HCWWMDSX3:4:2553:5059:24408	1	+	Inf	7476393	GAAGATCATGTGCATACCCA GGG	4	-	Intergenic	sc-416795_A	PAM_right_NGG
15	17836059	17836201	15:17836059-17836201		0		A01182:91:HCWWMDSX3:4:2553:5059:24408	1	+	Inf	7469565	GAAGATCATGTGCATACCCA GGG	4	-	Intergenic	sc-416795_A	PAM_right_NGG
15	17839475	17839617	15:17839475-17839617		0		A01182:91:HCWWMDSX3:4:2553:5059:24408	1	+	Inf	7466149	GAAGATCATGTGCATACCCA GGG	4	-	Intergenic	sc-416795_A	PAM_right_NGG
15	17842890	17843032	15:17842890-17843032		0		A01182:91:HCWWMDSX3:4:2553:5059:24408	1	+	Inf	7462734	GAAGATCATGTGCATACCCA GGG	4	-	Intergenic	sc-416795_A	PAM_right_NGG
15	17849726	17849868	15:17849726-17849868		0		A01182:91:HCWWMDSX3:4:2553:5059:24408	1	+	Inf	7455898	GAAGATCATGTGCATACCCA GGG	4	-	Intergenic	sc-416795_A	PAM_right_NGG
15	17853140	17853282	15:17853140-17853282		0		A01182:91:HCWWMDSX3:4:2553:5059:24408	1	+	Inf	7452484	GAAGATCATGTGCATACCCA GGG	4	-	Intergenic	sc-416795_A	PAM_right_NGG
15	17859970	17860112	15:17859970-17860112		0		A01182:91:HCWWMDSX3:4:2553:5059:24408	1	+	Inf	7445654	GAAGATCATGTGCATACCCA GGG	4	-	Intergenic	sc-416795_A	PAM_right_NGG
15	17866798	17866940	15:17866798-17866940		0		A01182:91:HCWWMDSX3:4:2553:5059:24408	1	+	Inf	7438826	GAAGATCATGTGCATACCCA GGG	4	-	Intergenic	sc-416795_A	PAM_right_NGG
15	17870213	17870355	15:17870213-17870355		0		A01182:91:HCWWMDSX3:4:2553:5059:24408	1	+	Inf	7435411	GAAGATCATGTGCATACCCA GGG	4	-	Intergenic	sc-416795_A	PAM_right_NGG
15	17873627	17873769	15:17873627-17873769		0		A01182:91:HCWWMDSX3:4:2553:5059:24408	1	+	Inf	7431997	GAAGATCATGTGCATACCCA GGG	4	-	Intergenic	sc-416795_A	PAM_right_NGG
15	17877042	17877184	15:17877042-17877184		0		A01182:91:HCWWMDSX3:4:2553:5059:24408	1	+	Inf	7428582	GAAGATCATGTGCATACCCA GGG	4	-	Intergenic	sc-416795_A	PAM_right_NGG
15	17880456	17880598	15:17880456-17880598		0		A01182:91:HCWWMDSX3:4:2553:5059:24408	1	+	Inf	7425168	GAAGATCATGTGCATACCCA GGG	4	-	Intergenic	sc-416795_A	PAM_right_NGG
15	17883870	17884012	15:17883870-17884012		0		A01182:91:HCWWMDSX3:4:2553:5059:24408	1	+	Inf	7421754	GAAGATCATGTGCATACCCA GGG	4	-	Intergenic	sc-416795_A	PAM_right_NGG
15	17887285	17887427	15:17887285-17887427		0		A01182:91:HCWWMDSX3:4:2553:5059:24408	1	+	Inf	7418339	GAAGATCATGTGCATACCCA GGG	4	-	Intergenic	sc-416795_A	PAM_right_NGG
15	17890700	17890842	15:17890700-17890842		0		A01182:91:HCWWMDSX3:4:2553:5059:24408	1	+	Inf	7414924	GAAGATCATGTGCATACCCA GGG	4	-	Intergenic	sc-416795_A	PAM_right_NGG
15	17894116	17894258	15:17894116-17894258		0		A01182:91:HCWWMDSX3:4:2553:5059:24408	1	+	Inf	7411508	GAAGATCATGTGCATACCCA GGG	4	-	Intergenic	sc-416795_A	PAM_right_NGG
15	17900945	17901087	15:17900945-17901087		0		A01182:91:HCWWMDSX3:4:2553:5059:24408	1	+	Inf	7404679	GAAGATCATGTGCATACCCA GGG	4	-	Intergenic	sc-416795_A	PAM_right_NGG
15	17904360	17904502	15:17904360-17904502		0		A01182:91:HCWWMDSX3:4:2553:5059:24408	1	+	Inf	7401264	GAAGATCATGTGCATACCCA GGG	4	-	Intergenic	sc-416795_A	PAM_right_NGG
15	17907774	17907916	15:17907774-17907916		0		A01182:91:HCWWMDSX3:4:2553:5059:24408	1	+	Inf	7397850	GAAGATCATGTGCATACCCA GGG	4	-	Intergenic	sc-416795_A	PAM_right_NGG
15	17911190	17911332	15:17911190-17911332		0		A01182:91:HCWWMDSX3:4:2553:5059:24408	1	+	Inf	7394434	GAAGATCATGTGCATACCCA GGG	4	-	Intergenic	sc-416795_A	PAM_right_NGG
15	17914605	17914747	15:17914605-17914747		0		A01182:91:HCWWMDSX3:4:2553:5059:24408	1	+	Inf	7391019	GAAGATCATGTGCATACCCA GGG	4	-	Intergenic	sc-416795_A	PAM_right_NGG
15	17918025	17918167	15:17918025-17918167		0		A01182:91:HCWWMDSX3:4:2553:5059:24408	1	+	Inf	7387599	GAAGATCATGTGCATACCCA GGG	4	-	Intergenic	sc-416795_A	PAM_right_NGG
15	17921440	17921582	15:17921440-17921582		0		A01182:91:HCWWMDSX3:4:2553:5059:24408	1	+	Inf	7384184	GAAGATCATGTGCATACCCA GGG	4	-	Intergenic	sc-416795_A	PAM_right_NGG
15	17924856	17924998	15:17924856-17924998		0		A01182:91:HCWWMDSX3:4:2553:5059:24408	1	+	Inf	7380768	GAAGATCATGTGCATACCCA GGG	4	-	Intergenic	sc-416795_A	PAM_right_NGG
15	17928270	17928412	15:17928270-17928412		0		A01182:91:HCWWMDSX3:4:2553:5059:24408	1	+	Inf	7377354	GAAGATCATGTGCATACCCA GGG	4	-	Intergenic	sc-416795_A	PAM_right_NGG
15	17931686	17931828	15:17931686-17931828		0		A01182:91:HCWWMDSX3:4:2553:5059:24408	1	+	Inf	7373938	GAAGATCATGTGCATACCCA GGG	4	-	Intergenic	sc-416795_A	PAM_right_NGG
15	17935101	17935243	15:17935101-17935243		0		A01182:91:HCWWMDSX3:4:2553:5059:24408	1	+	Inf	7370523	GAAGATCATGTGCATACCCA GGG	4	-	Intergenic	sc-416795_A	PAM_right_NGG
15	17944153	17944295	15:17944153-17944295		0		A01182:91:HCWWMDSX3:4:2553:5059:24408	1	+	Inf	7361471	GAAGATCATGTGCATACCCA GGG	4	-	Intergenic	sc-416795_A	PAM_right_NGG
15	17947568	17947710	15:17947568-17947710		0		A01182:91:HCWWMDSX3:4:2553:5059:24408	1	+	Inf	7358056	GAAGATCATGTGCATACCCA GGG	4	-	Intergenic	sc-416795_A	PAM_right_NGG
15	17956109	17956251	15:17956109-17956251		0		A01182:91:HCWWMDSX3:4:2553:5059:24408	1	+	Inf	7349515	GAAGATCATGTGCATACCCA GGG	4	-	Intergenic	sc-416795_A	PAM_right_NGG
15	17959526	17959668	15:17959526-17959668		0		A01182:91:HCWWMDSX3:4:2553:5059:24408	1	+	Inf	7346098	GAAGATCATGTGCATACCCA GGG	4	-	Intergenic	sc-416795_A	PAM_right_NGG
15	17962941	17963083	15:17962941-17963083		0		A01182:91:HCWWMDSX3:4:2553:5059:24408	1	+	Inf	7342683	GAAGATCATGTGCATACCCA GGG	4	-	Intergenic	sc-416795_A	PAM_right_NGG
15	17966355	17966497	15:17966355-17966497		0		A01182:91:HCWWMDSX3:4:2553:5059:24408	1	+	Inf	7339269	GAAGATCATGTGCATACCCA GGG	4	-	Intergenic	sc-416795_A	PAM_right_NGG
15	17969770	17969912	15:17969770-17969912		0		A01182:91:HCWWMDSX3:4:2553:5059:24408	1	+	Inf	7335854	GAAGATCATGTGCATACCCA GGG	4	-	Intergenic	sc-416795_A	PAM_right_NGG
15	17973183	17973325	15:17973183-17973325		0		A01182:91:HCWWMDSX3:4:2553:5059:24408	1	+	Inf	7332441	GAAGATCATGTGCATACCCA GGG	4	-	Intergenic	sc-416795_A	PAM_right_NGG
15	17976598	17976740	15:17976598-17976740		0		A01182:91:HCWWMDSX3:4:2553:5059:24408	1	+	Inf	7329026	GAAGATCATGTGCATACCCA GGG	4	-	Intergenic	sc-416795_A	PAM_right_NGG
15	17980013	17980155	15:17980013-17980155		0		A01182:91:HCWWMDSX3:4:2553:5059:24408	1	+	Inf	7325611	GAAGATCATGTGCATACCCA GGG	4	-	Intergenic	sc-416795_A	PAM_right_NGG
15	17981721	17981863	15:17981721-17981863		0		A01182:91:HCWWMDSX3:4:2553:5059:24408	1	+	Inf	7323903	GAAGATCATGTGCATACCCA GGG	4	-	Intergenic	sc-416795_A	PAM_right_NGG
15	17985135	17985277	15:17985135-17985277		0		A01182:91:HCWWMDSX3:4:2553:5059:24408	1	+	Inf	7320489	GAAGATCATGTGCATACCCA GGG	4	-	Intergenic	sc-416795_A	PAM_right_NGG
15	17988553	17988695	15:17988553-17988695		0		A01182:91:HCWWMDSX3:4:2553:5059:24408	1	+	Inf	7317071	GAAGATCATGTGCATACCCA GGG	4	-	Intergenic	sc-416795_A	PAM_right_NGG
15	17991968	17992110	15:17991968-17992110		0		A01182:91:HCWWMDSX3:4:2553:5059:24408	1	+	Inf	7313656	GAAGATCATGTGCATACCCA GGG	4	-	Intergenic	sc-416795_A	PAM_right_NGG
15	17995383	17995525	15:17995383-17995525		0		A01182:91:HCWWMDSX3:4:2553:5059:24408	1	+	Inf	7310241	GAAGATCATGTGCATACCCA GGG	4	-	Intergenic	sc-416795_A	PAM_right_NGG
15	17998798	17998940	15:17998798-17998940		0		A01182:91:HCWWMDSX3:4:2553:5059:24408	1	+	Inf	7306826	GAAGATCATGTGCATACCCA GGG	4	-	Intergenic	sc-416795_A	PAM_right_NGG
15	18002213	18002355	15:18002213-18002355		0		A01182:91:HCWWMDSX3:4:2553:5059:24408	1	+	Inf	7303411	GAAGATCATGTGCATACCCA GGG	4	-	Intergenic	sc-416795_A	PAM_right_NGG
15	18005628	18005770	15:18005628-18005770		0		A01182:91:HCWWMDSX3:4:2553:5059:24408	1	+	Inf	7299996	GAAGATCATGTGCATACCCA GGG	4	-	Intergenic	sc-416795_A	PAM_right_NGG
15	18009042	18009184	15:18009042-18009184		0		A01182:91:HCWWMDSX3:4:2553:5059:24408	1	+	Inf	7296582	GAAGATCATGTGCATACCCA GGG	4	-	Intergenic	sc-416795_A	PAM_right_NGG
15	18012458	18012600	15:18012458-18012600		0		A01182:91:HCWWMDSX3:4:2553:5059:24408	1	+	Inf	7293166	GAAGATCATGTGCATACCCA GGG	4	-	Intergenic	sc-416795_A	PAM_right_NGG
15	18015873	18016015	15:18015873-18016015		0		A01182:91:HCWWMDSX3:4:2553:5059:24408	1	+	Inf	7289751	GAAGATCATGTGCATACCCA GGG	4	-	Intergenic	sc-416795_A	PAM_right_NGG
15	18022705	18022847	15:18022705-18022847		0		A01182:91:HCWWMDSX3:4:2553:5059:24408	1	+	Inf	7282919	GAAGATCATGTGCATACCCA GGG	4	-	Intergenic	sc-416795_A	PAM_right_NGG
15	18029534	18029676	15:18029534-18029676		0		A01182:91:HCWWMDSX3:4:2553:5059:24408	1	+	Inf	7276090	GAAGATCATGTGCATACCCA GGG	4	-	Intergenic	sc-416795_A	PAM_right_NGG
15	18036364	18036506	15:18036364-18036506		0		A01182:91:HCWWMDSX3:4:2553:5059:24408	1	+	Inf	7269260	GAAGATCATGTGCATACCCA GGG	4	-	Intergenic	sc-416795_A	PAM_right_NGG
15	18039779	18039921	15:18039779-18039921		0		A01182:91:HCWWMDSX3:4:2553:5059:24408	1	+	Inf	7265845	GAAGATCATGTGCATACCCA GGG	4	-	Intergenic	sc-416795_A	PAM_right_NGG
15	18043195	18043337	15:18043195-18043337		0		A01182:91:HCWWMDSX3:4:2553:5059:24408	1	+	Inf	7262429	GAAGATCATGTGCATACCCA GGG	4	-	Intergenic	sc-416795_A	PAM_right_NGG
15	18049855	18049997	15:18049855-18049997		0		A01182:91:HCWWMDSX3:4:2553:5059:24408	1	+	Inf	7255769	GAAGATCATGTGCATACCCA GGG	4	-	Intergenic	sc-416795_A	PAM_right_NGG
15	18053269	18053411	15:18053269-18053411		0		A01182:91:HCWWMDSX3:4:2553:5059:24408	1	+	Inf	7252355	GAAGATCATGTGCATACCCA GGG	4	-	Intergenic	sc-416795_A	PAM_right_NGG
15	18056683	18056825	15:18056683-18056825		0		A01182:91:HCWWMDSX3:4:2553:5059:24408	1	+	Inf	7248941	GAAGATCATGTGCATACCCA GGG	4	-	Intergenic	sc-416795_A	PAM_right_NGG
15	18060099	18060241	15:18060099-18060241		0		A01182:91:HCWWMDSX3:4:2553:5059:24408	1	+	Inf	7245525	GAAGATCATGTGCATACCCA GGG	4	-	Intergenic	sc-416795_A	PAM_right_NGG
15	18063513	18063655	15:18063513-18063655		0		A01182:91:HCWWMDSX3:4:2553:5059:24408	1	+	Inf	7242111	GAAGATCATGTGCATACCCA GGG	4	-	Intergenic	sc-416795_A	PAM_right_NGG
15	18066928	18067070	15:18066928-18067070		0		A01182:91:HCWWMDSX3:4:2553:5059:24408	1	+	Inf	7238696	GAAGATCATGTGCATACCCA GGG	4	-	Intergenic	sc-416795_A	PAM_right_NGG
15	18070344	18070486	15:18070344-18070486		0		A01182:91:HCWWMDSX3:4:2553:5059:24408	1	+	Inf	7235280	GAAGATCATGTGCATACCCA GGG	4	-	Intergenic	sc-416795_A	PAM_right_NGG
15	18073757	18073899	15:18073757-18073899		0		A01182:91:HCWWMDSX3:4:2553:5059:24408	1	+	Inf	7231867	GAAGATCATGTGCATACCCA GGG	4	-	Intergenic	sc-416795_A	PAM_right_NGG
15	18077172	18077314	15:18077172-18077314		0		A01182:91:HCWWMDSX3:4:2553:5059:24408	1	+	Inf	7228452	GAAGATCATGTGCATACCCA GGG	4	-	Intergenic	sc-416795_A	PAM_right_NGG
15	18080586	18080728	15:18080586-18080728		0		A01182:91:HCWWMDSX3:4:2553:5059:24408	1	+	Inf	7225038	GAAGATCATGTGCATACCCA GGG	4	-	Intergenic	sc-416795_A	PAM_right_NGG
15	18084001	18084143	15:18084001-18084143		0		A01182:91:HCWWMDSX3:4:2553:5059:24408	1	+	Inf	7221623	GAAGATCATGTGCATACCCA GGG	4	-	Intergenic	sc-416795_A	PAM_right_NGG
15	18087417	18087559	15:18087417-18087559		0		A01182:91:HCWWMDSX3:4:2553:5059:24408	1	+	Inf	7218207	GAAGATCATGTGCATACCCA GGG	4	-	Intergenic	sc-416795_A	PAM_right_NGG
15	18090831	18090973	15:18090831-18090973		0		A01182:91:HCWWMDSX3:4:2553:5059:24408	1	+	Inf	7214793	GAAGATCATGTGCATACCCA GGG	4	-	Intergenic	sc-416795_A	PAM_right_NGG
15	18101080	18101222	15:18101080-18101222		0		A01182:91:HCWWMDSX3:4:2553:5059:24408	1	+	Inf	7204544	GAAGATCATGTGCATACCCA GGG	4	-	Intergenic	sc-416795_A	PAM_right_NGG
15	18104494	18104636	15:18104494-18104636		0		A01182:91:HCWWMDSX3:4:2553:5059:24408	1	+	Inf	7201130	GAAGATCATGTGCATACCCA GGG	4	-	Intergenic	sc-416795_A	PAM_right_NGG
15	18107909	18108051	15:18107909-18108051		0		A01182:91:HCWWMDSX3:4:2553:5059:24408	1	+	Inf	7197715	GAAGATCATGTGCATACCCA GGG	4	-	Intergenic	sc-416795_A	PAM_right_NGG
15	18111324	18111466	15:18111324-18111466		0		A01182:91:HCWWMDSX3:4:2553:5059:24408	1	+	Inf	7194300	GAAGATCATGTGCATACCCA GGG	4	-	Intergenic	sc-416795_A	PAM_right_NGG
15	18114738	18114880	15:18114738-18114880		0		A01182:91:HCWWMDSX3:4:2553:5059:24408	1	+	Inf	7190886	GAAGATCATGTGCATACCCA GGG	4	-	Intergenic	sc-416795_A	PAM_right_NGG
15	18121568	18121710	15:18121568-18121710		0		A01182:91:HCWWMDSX3:4:2553:5059:24408	1	+	Inf	7184056	GAAGATCATGTGCATACCCA GGG	4	-	Intergenic	sc-416795_A	PAM_right_NGG
15	18124982	18125124	15:18124982-18125124		0		A01182:91:HCWWMDSX3:4:2553:5059:24408	1	+	Inf	7180642	GAAGATCATGTGCATACCCA GGG	4	-	Intergenic	sc-416795_A	PAM_right_NGG
15	18128397	18128539	15:18128397-18128539		0		A01182:91:HCWWMDSX3:4:2553:5059:24408	1	+	Inf	7177227	GAAGATCATGTGCATACCCA GGG	4	-	Intergenic	sc-416795_A	PAM_right_NGG
15	18131814	18131956	15:18131814-18131956		0		A01182:91:HCWWMDSX3:4:2553:5059:24408	1	+	Inf	7173810	GAAGATCATGTGCATACCCA GGG	4	-	Intergenic	sc-416795_A	PAM_right_NGG
15	18135228	18135370	15:18135228-18135370		0		A01182:91:HCWWMDSX3:4:2553:5059:24408	1	+	Inf	7170396	GAAGATCATGTGCATACCCA GGG	4	-	Intergenic	sc-416795_A	PAM_right_NGG
15	18138641	18138783	15:18138641-18138783		0		A01182:91:HCWWMDSX3:4:2553:5059:24408	1	+	Inf	7166983	GAAGATCATGTGCATACCCA GGG	4	-	Intergenic	sc-416795_A	PAM_right_NGG
15	18145476	18145618	15:18145476-18145618		0		A01182:91:HCWWMDSX3:4:2553:5059:24408	1	+	Inf	7160148	GAAGATCATGTGCATACCCA GGG	4	-	Intergenic	sc-416795_A	PAM_right_NGG
15	18152306	18152448	15:18152306-18152448		0		A01182:91:HCWWMDSX3:4:2553:5059:24408	1	+	Inf	7153318	GAAGATCATGTGCATACCCA GGG	4	-	Intergenic	sc-416795_A	PAM_right_NGG
15	18155720	18155862	15:18155720-18155862		0		A01182:91:HCWWMDSX3:4:2553:5059:24408	1	+	Inf	7149904	GAAGATCATGTGCATACCCA GGG	4	-	Intergenic	sc-416795_A	PAM_right_NGG
15	18159134	18159276	15:18159134-18159276		0		A01182:91:HCWWMDSX3:4:2553:5059:24408	1	+	Inf	7146490	GAAGATCATGTGCATACCCA GGG	4	-	Intergenic	sc-416795_A	PAM_right_NGG
15	18162547	18162689	15:18162547-18162689		0		A01182:91:HCWWMDSX3:4:2553:5059:24408	1	+	Inf	7143077	GAAGATCATGTGCATACCCA GGG	4	-	Intergenic	sc-416795_A	PAM_right_NGG
15	18165961	18166103	15:18165961-18166103		0		A01182:91:HCWWMDSX3:4:2553:5059:24408	1	+	Inf	7139663	GAAGATCATGTGCATACCCA GGG	4	-	Intergenic	sc-416795_A	PAM_right_NGG
15	18169375	18169517	15:18169375-18169517		0		A01182:91:HCWWMDSX3:4:2553:5059:24408	1	+	Inf	7136249	GAAGATCATGTGCATACCCA GGG	4	-	Intergenic	sc-416795_A	PAM_right_NGG
15	18172789	18172931	15:18172789-18172931		0		A01182:91:HCWWMDSX3:4:2553:5059:24408	1	+	Inf	7132835	GAAGATCATGTGCATACCCA GGG	4	-	Intergenic	sc-416795_A	PAM_right_NGG
15	18176207	18176349	15:18176207-18176349		0		A01182:91:HCWWMDSX3:4:2553:5059:24408	1	+	Inf	7129417	GAAGATCATGTGCATACCCA GGG	4	-	Intergenic	sc-416795_A	PAM_right_NGG
15	18179622	18179764	15:18179622-18179764		0		A01182:91:HCWWMDSX3:4:2553:5059:24408	1	+	Inf	7126002	GAAGATCATGTGCATACCCA GGG	4	-	Intergenic	sc-416795_A	PAM_right_NGG
15	18183038	18183180	15:18183038-18183180		0		A01182:91:HCWWMDSX3:4:2553:5059:24408	1	+	Inf	7122586	GAAGATCATGTGCATACCCA GGG	4	-	Intergenic	sc-416795_A	PAM_right_NGG
15	18186453	18186595	15:18186453-18186595		0		A01182:91:HCWWMDSX3:4:2553:5059:24408	1	+	Inf	7119171	GAAGATCATGTGCATACCCA GGG	4	-	Intergenic	sc-416795_A	PAM_right_NGG
15	18189869	18190011	15:18189869-18190011		0		A01182:91:HCWWMDSX3:4:2553:5059:24408	1	+	Inf	7115755	GAAGATCATGTGCATACCCA GGG	4	-	Intergenic	sc-416795_A	PAM_right_NGG
15	18196697	18196839	15:18196697-18196839		0		A01182:91:HCWWMDSX3:4:2553:5059:24408	1	+	Inf	7108927	GAAGATCATGTGCATACCCA GGG	4	-	Intergenic	sc-416795_A	PAM_right_NGG
15	18210356	18210498	15:18210356-18210498		0		A01182:91:HCWWMDSX3:4:2553:5059:24408	1	+	Inf	7095268	GAAGATCATGTGCATACCCA GGG	4	-	Intergenic	sc-416795_A	PAM_right_NGG
15	18213773	18213915	15:18213773-18213915		0		A01182:91:HCWWMDSX3:4:2553:5059:24408	1	+	Inf	7091851	GAAGATCATGTGCATACCCA GGG	4	-	Intergenic	sc-416795_A	PAM_right_NGG
15	18220601	18220743	15:18220601-18220743		0		A01182:91:HCWWMDSX3:4:2553:5059:24408	1	+	Inf	7085023	GAAGATCATGTGCATACCCA GGG	4	-	Intergenic	sc-416795_A	PAM_right_NGG
15	18227433	18227575	15:18227433-18227575		0		A01182:91:HCWWMDSX3:4:2553:5059:24408	1	+	Inf	7078191	GAAGATCATGTGCATACCCA GGG	4	-	Intergenic	sc-416795_A	PAM_right_NGG
15	18230847	18230989	15:18230847-18230989		0		A01182:91:HCWWMDSX3:4:2553:5059:24408	1	+	Inf	7074777	GAAGATCATGTGCATACCCA GGG	4	-	Intergenic	sc-416795_A	PAM_right_NGG
15	18234262	18234404	15:18234262-18234404		0		A01182:91:HCWWMDSX3:4:2553:5059:24408	1	+	Inf	7071362	GAAGATCATGTGCATACCCA GGG	4	-	Intergenic	sc-416795_A	PAM_right_NGG
15	18237678	18237820	15:18237678-18237820		0		A01182:91:HCWWMDSX3:4:2553:5059:24408	1	+	Inf	7067946	GAAGATCATGTGCATACCCA GGG	4	-	Intergenic	sc-416795_A	PAM_right_NGG
15	18241091	18241233	15:18241091-18241233		0		A01182:91:HCWWMDSX3:4:2553:5059:24408	1	+	Inf	7064533	GAAGATCATGTGCATACCCA GGG	4	-	Intergenic	sc-416795_A	PAM_right_NGG
15	18244507	18244649	15:18244507-18244649		0		A01182:91:HCWWMDSX3:4:2553:5059:24408	1	+	Inf	7061117	GAAGATCATGTGCATACCCA GGG	4	-	Intergenic	sc-416795_A	PAM_right_NGG
15	18247922	18248064	15:18247922-18248064		0		A01182:91:HCWWMDSX3:4:2553:5059:24408	1	+	Inf	7057702	GAAGATCATGTGCATACCCA GGG	4	-	Intergenic	sc-416795_A	PAM_right_NGG
15	18251337	18251479	15:18251337-18251479		0		A01182:91:HCWWMDSX3:4:2553:5059:24408	1	+	Inf	7054287	GAAGATCATGTGCATACCCA GGG	4	-	Intergenic	sc-416795_A	PAM_right_NGG
15	18254753	18254895	15:18254753-18254895		0		A01182:91:HCWWMDSX3:4:2553:5059:24408	1	+	Inf	7050871	GAAGATCATGTGCATACCCA GGG	4	-	Intergenic	sc-416795_A	PAM_right_NGG
15	18258169	18258311	15:18258169-18258311		0		A01182:91:HCWWMDSX3:4:2553:5059:24408	1	+	Inf	7047455	GAAGATCATGTGCATACCCA GGG	4	-	Intergenic	sc-416795_A	PAM_right_NGG
15	18261585	18261727	15:18261585-18261727		0		A01182:91:HCWWMDSX3:4:2553:5059:24408	1	+	Inf	7044039	GAAGATCATGTGCATACCCA GGG	4	-	Intergenic	sc-416795_A	PAM_right_NGG
15	18268415	18268557	15:18268415-18268557		0		A01182:91:HCWWMDSX3:4:2553:5059:24408	1	+	Inf	7037209	GAAGATCATGTGCATACCCA GGG	4	-	Intergenic	sc-416795_A	PAM_right_NGG
15	18271830	18271972	15:18271830-18271972		0		A01182:91:HCWWMDSX3:4:2553:5059:24408	1	+	Inf	7033794	GAAGATCATGTGCATACCCA GGG	4	-	Intergenic	sc-416795_A	PAM_right_NGG
15	18275245	18275387	15:18275245-18275387		0		A01182:91:HCWWMDSX3:4:2553:5059:24408	1	+	Inf	7030379	GAAGATCATGTGCATACCCA GGG	4	-	Intergenic	sc-416795_A	PAM_right_NGG
15	18278663	18278805	15:18278663-18278805		0		A01182:91:HCWWMDSX3:4:2553:5059:24408	1	+	Inf	7026961	GAAGATCATGTGCATACCCA GGG	4	-	Intergenic	sc-416795_A	PAM_right_NGG
15	18282079	18282221	15:18282079-18282221		0		A01182:91:HCWWMDSX3:4:2553:5059:24408	1	+	Inf	7023545	GAAGATCATGTGCATACCCA GGG	4	-	Intergenic	sc-416795_A	PAM_right_NGG
15	18285495	18285637	15:18285495-18285637		0		A01182:91:HCWWMDSX3:4:2553:5059:24408	1	+	Inf	7020129	GAAGATCATGTGCATACCCA GGG	4	-	Intergenic	sc-416795_A	PAM_right_NGG
15	18288912	18289054	15:18288912-18289054		0		A01182:91:HCWWMDSX3:4:2553:5059:24408	1	+	Inf	7016712	GAAGATCATGTGCATACCCA GGG	4	-	Intergenic	sc-416795_A	PAM_right_NGG
15	18292328	18292470	15:18292328-18292470		0		A01182:91:HCWWMDSX3:4:2553:5059:24408	1	+	Inf	7013296	GAAGATCATGTGCATACCCA GGG	4	-	Intergenic	sc-416795_A	PAM_right_NGG
15	18295744	18295886	15:18295744-18295886		0		A01182:91:HCWWMDSX3:4:2553:5059:24408	1	+	Inf	7009880	GAAGATCATGTGCATACCCA GGG	4	-	Intergenic	sc-416795_A	PAM_right_NGG
15	18302570	18302712	15:18302570-18302712		0		A01182:91:HCWWMDSX3:4:2553:5059:24408	1	+	Inf	7003054	GAAGATCATGTGCATACCCA GGG	4	-	Intergenic	sc-416795_A	PAM_right_NGG
15	18305984	18306126	15:18305984-18306126		0		A01182:91:HCWWMDSX3:4:2553:5059:24408	1	+	Inf	6999640	GAAGATCATGTGCATACCCA GGG	4	-	Intergenic	sc-416795_A	PAM_right_NGG
15	18309227	18309369	15:18309227-18309369		0		A01182:91:HCWWMDSX3:4:2553:5059:24408	1	+	Inf	6996397	GAAGATCATGTGCATACCCA GGG	4	-	Intergenic	sc-416795_A	PAM_right_NGG
15	18312642	18312784	15:18312642-18312784		0		A01182:91:HCWWMDSX3:4:2553:5059:24408	1	+	Inf	6992982	GAAGATCATGTGCATACCCA GGG	4	-	Intergenic	sc-416795_A	PAM_right_NGG
15	18319473	18319615	15:18319473-18319615		0		A01182:91:HCWWMDSX3:4:2553:5059:24408	1	+	Inf	6986151	GAAGATCATGTGCATACCCA GGG	4	-	Intergenic	sc-416795_A	PAM_right_NGG
15	18329716	18329858	15:18329716-18329858		0		A01182:91:HCWWMDSX3:4:2553:5059:24408	1	+	Inf	6975908	GAAGATCATGTGCATACCCA GGG	4	-	Intergenic	sc-416795_A	PAM_right_NGG
15	18333130	18333272	15:18333130-18333272		0		A01182:91:HCWWMDSX3:4:2553:5059:24408	1	+	Inf	6972494	GAAGATCATGTGCATACCCA GGG	4	-	Intergenic	sc-416795_A	PAM_right_NGG
15	18336545	18336687	15:18336545-18336687		0		A01182:91:HCWWMDSX3:4:2553:5059:24408	1	+	Inf	6969079	GAAGATCATGTGCATACCCA GGG	4	-	Intergenic	sc-416795_A	PAM_right_NGG
15	18338078	18338220	15:18338078-18338220		0		A01182:91:HCWWMDSX3:4:2553:5059:24408	1	+	Inf	6967546	GAAGATCATGTGCATACCCA GGG	4	-	Intergenic	sc-416795_A	PAM_right_NGG
15	18348634	18348776	15:18348634-18348776		0		A01182:91:HCWWMDSX3:4:2553:5059:24408	1	+	Inf	6956990	GAAGATCATGTGCATACCCA GGG	4	-	Intergenic	sc-416795_A	PAM_right_NGG
15	18352049	18352191	15:18352049-18352191		0		A01182:91:HCWWMDSX3:4:2553:5059:24408	1	+	Inf	6953575	GAAGATCATGTGCATACCCA GGG	4	-	Intergenic	sc-416795_A	PAM_right_NGG
15	18368360	18368502	15:18368360-18368502	A01182:91:HCWWMDSX3:4:1362:3242:5541	1	+	A01182:91:HCWWMDSX3:4:1121:23683:30452	1	+	0	6937264	GAAGATCATGTGCATACCCA GGG	4	-	Intergenic	sc-416795_A	PAM_right_NGG
15	18372111	18372253	15:18372111-18372253	A01182:91:HCWWMDSX3:4:1362:3242:5541	1	+	A01182:91:HCWWMDSX3:4:1121:23683:30452	1	+	0	6933513	GAAGATCATGTGCATACCCA GGG	4	-	Intergenic	sc-416795_A	PAM_right_NGG
15	18374672	18374814	15:18374672-18374814	A01182:91:HCWWMDSX3:4:1362:3242:5541	1	+	A01182:91:HCWWMDSX3:4:1121:23683:30452	1	+	0	6930952	GAAGATCATGTGCATACCCA GGG	4	-	Intergenic	sc-416795_A	PAM_right_NGG
15	18377901	18378043	15:18377901-18378043	A01182:91:HCWWMDSX3:4:1362:3242:5541	1	+	A01182:91:HCWWMDSX3:4:1121:23683:30452	1	+	0	6927723	GAAGATCATGTGCATACCCA GGG	4	-	Intergenic	sc-416795_A	PAM_right_NGG
15	18380458	18380600	15:18380458-18380600	A01182:91:HCWWMDSX3:4:1362:3242:5541	1	+	A01182:91:HCWWMDSX3:4:1121:23683:30452	1	+	0	6925166	GAAGATCATGTGCATACCCA GGG	4	-	Intergenic	sc-416795_A	PAM_right_NGG
15	18381818	18381960	15:18381818-18381960	A01182:91:HCWWMDSX3:4:1362:3242:5541	1	+	A01182:91:HCWWMDSX3:4:1121:23683:30452	1	+	0	6923806	GAAGATCATGTGCATACCCA GGG	4	-	Intergenic	sc-416795_A	PAM_right_NGG
15	18383691	18383833	15:18383691-18383833	A01182:91:HCWWMDSX3:4:1362:3242:5541	1	+	A01182:91:HCWWMDSX3:4:1121:23683:30452	1	+	0	6921933	GAAGATCATGTGCATACCCA GGG	4	-	Intergenic	sc-416795_A	PAM_right_NGG
15	18390677	18390819	15:18390677-18390819	A01182:91:HCWWMDSX3:4:1362:3242:5541	1	+	A01182:91:HCWWMDSX3:4:1121:23683:30452	1	+	0	6914947	GAAGATCATGTGCATACCCA GGG	4	-	Intergenic	sc-416795_A	PAM_right_NGG
15	18394424	18394566	15:18394424-18394566	A01182:91:HCWWMDSX3:4:1362:3242:5541	1	+	A01182:91:HCWWMDSX3:4:1121:23683:30452	1	+	0	6911200	GAAGATCATGTGCATACCCA GGG	4	-	Intergenic	sc-416795_A	PAM_right_NGG
15	18396981	18397123	15:18396981-18397123	A01182:91:HCWWMDSX3:4:1362:3242:5541	1	+	A01182:91:HCWWMDSX3:4:1121:23683:30452	1	+	0	6908643	GAAGATCATGTGCATACCCA GGG	4	-	Intergenic	sc-416795_A	PAM_right_NGG
15	18399541	18399683	15:18399541-18399683	A01182:91:HCWWMDSX3:4:1362:3242:5541	1	+	A01182:91:HCWWMDSX3:4:1121:23683:30452	1	+	0	6906083	GAAGATCATGTGCATACCCA GGG	4	-	Intergenic	sc-416795_A	PAM_right_NGG
15	18403298	18403440	15:18403298-18403440	A01182:91:HCWWMDSX3:4:1362:3242:5541	1	+	A01182:91:HCWWMDSX3:4:1121:23683:30452	1	+	0	6902326	GAAGATCATGTGCATACCCA GGG	4	-	Intergenic	sc-416795_A	PAM_right_NGG
15	18412674	18412816	15:18412674-18412816	A01182:91:HCWWMDSX3:4:1362:3242:5541	1	+	A01182:91:HCWWMDSX3:4:1121:23683:30452	1	+	0	6892950	GAAGATCATGTGCATACCCA GGG	4	-	Intergenic	sc-416795_A	PAM_right_NGG
15	18413354	18413496	15:18413354-18413496	A01182:91:HCWWMDSX3:4:1362:3242:5541	1	+	A01182:91:HCWWMDSX3:4:1121:23683:30452	1	+	0	6892270	GAAGATCATGTGCATACCCA GGG	4	-	Intergenic	sc-416795_A	PAM_right_NGG
15	18417789	18417931	15:18417789-18417931	A01182:91:HCWWMDSX3:4:1362:3242:5541	1	+	A01182:91:HCWWMDSX3:4:1121:23683:30452	1	+	0	6887835	GAAGATCATGTGCATACCCA GGG	4	-	Intergenic	sc-416795_A	PAM_right_NGG
15	18420350	18420492	15:18420350-18420492	A01182:91:HCWWMDSX3:4:1362:3242:5541	1	+	A01182:91:HCWWMDSX3:4:1121:23683:30452	1	+	0	6885274	GAAGATCATGTGCATACCCA GGG	4	-	Intergenic	sc-416795_A	PAM_right_NGG
15	18423589	18423731	15:18423589-18423731	A01182:91:HCWWMDSX3:4:1362:3242:5541	1	+	A01182:91:HCWWMDSX3:4:1121:23683:30452	1	+	0	6882035	GAAGATCATGTGCATACCCA GGG	4	-	Intergenic	sc-416795_A	PAM_right_NGG
15	18424951	18425093	15:18424951-18425093	A01182:91:HCWWMDSX3:4:1362:3242:5541	1	+	A01182:91:HCWWMDSX3:4:1121:23683:30452	1	+	0	6880673	GAAGATCATGTGCATACCCA GGG	4	-	Intergenic	sc-416795_A	PAM_right_NGG
15	18427511	18427653	15:18427511-18427653	A01182:91:HCWWMDSX3:4:1362:3242:5541	1	+	A01182:91:HCWWMDSX3:4:1121:23683:30452	1	+	0	6878113	GAAGATCATGTGCATACCCA GGG	4	-	Intergenic	sc-416795_A	PAM_right_NGG
15	18429387	18429529	15:18429387-18429529	A01182:91:HCWWMDSX3:4:1362:3242:5541	1	+	A01182:91:HCWWMDSX3:4:1121:23683:30452	1	+	0	6876237	GAAGATCATGTGCATACCCA GGG	4	-	Intergenic	sc-416795_A	PAM_right_NGG
15	18430581	18430723	15:18430581-18430723	A01182:91:HCWWMDSX3:4:1362:3242:5541	1	+	A01182:91:HCWWMDSX3:4:1121:23683:30452	1	+	0	6875043	GAAGATCATGTGCATACCCA GGG	4	-	Intergenic	sc-416795_A	PAM_right_NGG
15	18433819	18433961	15:18433819-18433961	A01182:91:HCWWMDSX3:4:1362:3242:5541	1	+	A01182:91:HCWWMDSX3:4:1121:23683:30452	1	+	0	6871805	GAAGATCATGTGCATACCCA GGG	4	-	Intergenic	sc-416795_A	PAM_right_NGG
15	18435701	18435843	15:18435701-18435843	A01182:91:HCWWMDSX3:4:1362:3242:5541	1	+	A01182:91:HCWWMDSX3:4:1121:23683:30452	1	+	0	6869923	GAAGATCATGTGCATACCCA GGG	4	-	Intergenic	sc-416795_A	PAM_right_NGG
15	18436381	18436523	15:18436381-18436523	A01182:91:HCWWMDSX3:4:1362:3242:5541	1	+	A01182:91:HCWWMDSX3:4:1121:23683:30452	1	+	0	6869243	GAAGATCATGTGCATACCCA GGG	4	-	Intergenic	sc-416795_A	PAM_right_NGG
15	18438938	18439080	15:18438938-18439080	A01182:91:HCWWMDSX3:4:1362:3242:5541	1	+	A01182:91:HCWWMDSX3:4:1121:23683:30452	1	+	0	6866686	GAAGATCATGTGCATACCCA GGG	4	-	Intergenic	sc-416795_A	PAM_right_NGG
15	18439618	18439760	15:18439618-18439760	A01182:91:HCWWMDSX3:4:1362:3242:5541	1	+	A01182:91:HCWWMDSX3:4:1121:23683:30452	1	+	0	6866006	GAAGATCATGTGCATACCCA GGG	4	-	Intergenic	sc-416795_A	PAM_right_NGG
15	18449849	18449991	15:18449849-18449991	A01182:91:HCWWMDSX3:4:1362:3242:5541	1	+	A01182:91:HCWWMDSX3:4:1121:23683:30452	1	+	0	6855775	GAAGATCATGTGCATACCCA GGG	4	-	Intergenic	sc-416795_A	PAM_right_NGG
15	18453088	18453230	15:18453088-18453230	A01182:91:HCWWMDSX3:4:1362:3242:5541	1	+	A01182:91:HCWWMDSX3:4:1121:23683:30452	1	+	0	6852536	GAAGATCATGTGCATACCCA GGG	4	-	Intergenic	sc-416795_A	PAM_right_NGG
15	18455645	18455787	15:18455645-18455787	A01182:91:HCWWMDSX3:4:1362:3242:5541	1	+	A01182:91:HCWWMDSX3:4:1121:23683:30452	1	+	0	6849979	GAAGATCATGTGCATACCCA GGG	4	-	Intergenic	sc-416795_A	PAM_right_NGG
15	18458713	18458855	15:18458713-18458855	A01182:91:HCWWMDSX3:4:1362:3242:5541	1	+	A01182:91:HCWWMDSX3:4:1121:23683:30452	1	+	0	6846911	GAAGATCATGTGCATACCCA GGG	4	-	Intergenic	sc-416795_A	PAM_right_NGG
15	18463655	18463797	15:18463655-18463797	A01182:91:HCWWMDSX3:4:1362:3242:5541	1	+	A01182:91:HCWWMDSX3:4:1121:23683:30452	1	+	0	6841969	GAAGATCATGTGCATACCCA GGG	4	-	Intergenic	sc-416795_A	PAM_right_NGG
15	18466215	18466357	15:18466215-18466357	A01182:91:HCWWMDSX3:4:1362:3242:5541	1	+	A01182:91:HCWWMDSX3:4:1121:23683:30452	1	+	0	6839409	GAAGATCATGTGCATACCCA GGG	4	-	Intergenic	sc-416795_A	PAM_right_NGG
15	18469969	18470111	15:18469969-18470111	A01182:91:HCWWMDSX3:4:1362:3242:5541	1	+	A01182:91:HCWWMDSX3:4:1121:23683:30452	1	+	0	6835655	GAAGATCATGTGCATACCCA GGG	4	-	Intergenic	sc-416795_A	PAM_right_NGG
15	18472526	18472668	15:18472526-18472668	A01182:91:HCWWMDSX3:4:1362:3242:5541	1	+	A01182:91:HCWWMDSX3:4:1121:23683:30452	1	+	0	6833098	GAAGATCATGTGCATACCCA GGG	4	-	Intergenic	sc-416795_A	PAM_right_NGG
15	18475763	18475905	15:18475763-18475905	A01182:91:HCWWMDSX3:4:1362:3242:5541	1	+	A01182:91:HCWWMDSX3:4:1121:23683:30452	1	+	0	6829861	GAAGATCATGTGCATACCCA GGG	4	-	Intergenic	sc-416795_A	PAM_right_NGG
15	18477644	18477786	15:18477644-18477786	A01182:91:HCWWMDSX3:4:1362:3242:5541	1	+	A01182:91:HCWWMDSX3:4:1121:23683:30452	1	+	0	6827980	GAAGATCATGTGCATACCCA GGG	4	-	Intergenic	sc-416795_A	PAM_right_NGG
15	18479521	18479663	15:18479521-18479663	A01182:91:HCWWMDSX3:4:1362:3242:5541	1	+	A01182:91:HCWWMDSX3:4:1121:23683:30452	1	+	0	6826103	GAAGATCATGTGCATACCCA GGG	4	-	Intergenic	sc-416795_A	PAM_right_NGG
15	18482078	18482220	15:18482078-18482220	A01182:91:HCWWMDSX3:4:1362:3242:5541	1	+	A01182:91:HCWWMDSX3:4:1121:23683:30452	1	+	0	6823546	GAAGATCATGTGCATACCCA GGG	4	-	Intergenic	sc-416795_A	PAM_right_NGG
15	18483955	18484097	15:18483955-18484097	A01182:91:HCWWMDSX3:4:1362:3242:5541	1	+	A01182:91:HCWWMDSX3:4:1121:23683:30452	1	+	0	6821669	GAAGATCATGTGCATACCCA GGG	4	-	Intergenic	sc-416795_A	PAM_right_NGG
15	18486512	18486654	15:18486512-18486654	A01182:91:HCWWMDSX3:4:1362:3242:5541	1	+	A01182:91:HCWWMDSX3:4:1121:23683:30452	1	+	0	6819112	GAAGATCATGTGCATACCCA GGG	4	-	Intergenic	sc-416795_A	PAM_right_NGG
15	18489069	18489211	15:18489069-18489211	A01182:91:HCWWMDSX3:4:1362:3242:5541	1	+	A01182:91:HCWWMDSX3:4:1121:23683:30452	1	+	0	6816555	GAAGATCATGTGCATACCCA GGG	4	-	Intergenic	sc-416795_A	PAM_right_NGG
15	18491626	18491768	15:18491626-18491768	A01182:91:HCWWMDSX3:4:1362:3242:5541	1	+	A01182:91:HCWWMDSX3:4:1121:23683:30452	1	+	0	6813998	GAAGATCATGTGCATACCCA GGG	4	-	Intergenic	sc-416795_A	PAM_right_NGG
15	18497250	18497392	15:18497250-18497392	A01182:91:HCWWMDSX3:4:1362:3242:5541	1	+	A01182:91:HCWWMDSX3:4:1121:23683:30452	1	+	0	6808374	GAAGATCATGTGCATACCCA GGG	4	-	Intergenic	sc-416795_A	PAM_right_NGG
15	18499807	18499949	15:18499807-18499949	A01182:91:HCWWMDSX3:4:1362:3242:5541	1	+	A01182:91:HCWWMDSX3:4:1121:23683:30452	1	+	0	6805817	GAAGATCATGTGCATACCCA GGG	4	-	Intergenic	sc-416795_A	PAM_right_NGG
15	18504902	18505044	15:18504902-18505044	A01182:91:HCWWMDSX3:4:1362:3242:5541	1	+	A01182:91:HCWWMDSX3:4:1121:23683:30452	1	+	0	6800722	GAAGATCATGTGCATACCCA GGG	4	-	Intergenic	sc-416795_A	PAM_right_NGG
15	18509338	18509480	15:18509338-18509480	A01182:91:HCWWMDSX3:4:1362:3242:5541	1	+	A01182:91:HCWWMDSX3:4:1121:23683:30452	1	+	0	6796286	GAAGATCATGTGCATACCCA GGG	4	-	Intergenic	sc-416795_A	PAM_right_NGG
15	18515649	18515791	15:18515649-18515791	A01182:91:HCWWMDSX3:4:1362:3242:5541	1	+	A01182:91:HCWWMDSX3:4:1121:23683:30452	1	+	0	6789975	GAAGATCATGTGCATACCCA GGG	4	-	Intergenic	sc-416795_A	PAM_right_NGG
15	18522471	18522613	15:18522471-18522613	A01182:91:HCWWMDSX3:4:1362:3242:5541	1	+	A01182:91:HCWWMDSX3:4:1121:23683:30452	1	+	0	6783153	GAAGATCATGTGCATACCCA GGG	4	-	Intergenic	sc-416795_A	PAM_right_NGG
15	18525710	18525852	15:18525710-18525852	A01182:91:HCWWMDSX3:4:1362:3242:5541	1	+	A01182:91:HCWWMDSX3:4:1121:23683:30452	1	+	0	6779914	GAAGATCATGTGCATACCCA GGG	4	-	Intergenic	sc-416795_A	PAM_right_NGG
15	18526390	18526532	15:18526390-18526532	A01182:91:HCWWMDSX3:4:1362:3242:5541	1	+	A01182:91:HCWWMDSX3:4:1121:23683:30452	1	+	0	6779234	GAAGATCATGTGCATACCCA GGG	4	-	Intergenic	sc-416795_A	PAM_right_NGG
15	18528946	18529088	15:18528946-18529088	A01182:91:HCWWMDSX3:4:1362:3242:5541	1	+	A01182:91:HCWWMDSX3:4:1121:23683:30452	1	+	0	6776678	GAAGATCATGTGCATACCCA GGG	4	-	Intergenic	sc-416795_A	PAM_right_NGG
15	18537299	18537441	15:18537299-18537441	A01182:91:HCWWMDSX3:4:1362:3242:5541	1	+	A01182:91:HCWWMDSX3:4:1121:23683:30452	1	+	0	6768325	GAAGATCATGTGCATACCCA GGG	4	-	Intergenic	sc-416795_A	PAM_right_NGG
15	18539856	18539998	15:18539856-18539998	A01182:91:HCWWMDSX3:4:1362:3242:5541	1	+	A01182:91:HCWWMDSX3:4:1121:23683:30452	1	+	0	6765768	GAAGATCATGTGCATACCCA GGG	4	-	Intergenic	sc-416795_A	PAM_right_NGG
15	18550553	18550695	15:18550553-18550695	A01182:91:HCWWMDSX3:4:1362:3242:5541	1	+	A01182:91:HCWWMDSX3:4:1121:23683:30452	1	+	0	6755071	GAAGATCATGTGCATACCCA GGG	4	-	Intergenic	sc-416795_A	PAM_right_NGG
15	18553110	18553252	15:18553110-18553252	A01182:91:HCWWMDSX3:4:1362:3242:5541	1	+	A01182:91:HCWWMDSX3:4:1121:23683:30452	1	+	0	6752514	GAAGATCATGTGCATACCCA GGG	4	-	Intergenic	sc-416795_A	PAM_right_NGG
15	18559918	18560060	15:18559918-18560060	A01182:91:HCWWMDSX3:4:1362:3242:5541	1	+	A01182:91:HCWWMDSX3:4:1121:23683:30452	1	+	0	6745706	GAAGATCATGTGCATACCCA GGG	4	-	Intergenic	sc-416795_A	PAM_right_NGG
15	18574247	18574389	15:18574247-18574389	A01182:91:HCWWMDSX3:4:1362:3242:5541	1	+	A01182:91:HCWWMDSX3:4:1121:23683:30452	1	+	0	6731377	GAAGATCATGTGCATACCCA GGG	4	-	Intergenic	sc-416795_A	PAM_right_NGG
15	18576804	18576946	15:18576804-18576946	A01182:91:HCWWMDSX3:4:1362:3242:5541	1	+	A01182:91:HCWWMDSX3:4:1121:23683:30452	1	+	0	6728820	GAAGATCATGTGCATACCCA GGG	4	-	Intergenic	sc-416795_A	PAM_right_NGG
15	18579870	18580012	15:18579870-18580012	A01182:91:HCWWMDSX3:4:1362:3242:5541	1	+	A01182:91:HCWWMDSX3:4:1121:23683:30452	1	+	0	6725754	GAAGATCATGTGCATACCCA GGG	4	-	Intergenic	sc-416795_A	PAM_right_NGG
15	18582427	18582569	15:18582427-18582569	A01182:91:HCWWMDSX3:4:1362:3242:5541	1	+	A01182:91:HCWWMDSX3:4:1121:23683:30452	1	+	0	6723197	GAAGATCATGTGCATACCCA GGG	4	-	Intergenic	sc-416795_A	PAM_right_NGG
15	18586840	18586982	15:18586840-18586982	A01182:91:HCWWMDSX3:4:1362:3242:5541	1	+	A01182:91:HCWWMDSX3:4:1121:23683:30452	1	+	0	6718784	GAAGATCATGTGCATACCCA GGG	4	-	Intergenic	sc-416795_A	PAM_right_NGG
15	18591278	18591420	15:18591278-18591420	A01182:91:HCWWMDSX3:4:1362:3242:5541	1	+	A01182:91:HCWWMDSX3:4:1121:23683:30452	1	+	0	6714346	GAAGATCATGTGCATACCCA GGG	4	-	Intergenic	sc-416795_A	PAM_right_NGG
15	18593156	18593298	15:18593156-18593298	A01182:91:HCWWMDSX3:4:1362:3242:5541	1	+	A01182:91:HCWWMDSX3:4:1121:23683:30452	1	+	0	6712468	GAAGATCATGTGCATACCCA GGG	4	-	Intergenic	sc-416795_A	PAM_right_NGG
15	18595715	18595857	15:18595715-18595857	A01182:91:HCWWMDSX3:4:1362:3242:5541	1	+	A01182:91:HCWWMDSX3:4:1121:23683:30452	1	+	0	6709909	GAAGATCATGTGCATACCCA GGG	4	-	Intergenic	sc-416795_A	PAM_right_NGG
15	18600149	18600291	15:18600149-18600291	A01182:91:HCWWMDSX3:4:1362:3242:5541	1	+	A01182:91:HCWWMDSX3:4:1121:23683:30452	1	+	0	6705475	GAAGATCATGTGCATACCCA GGG	4	-	Intergenic	sc-416795_A	PAM_right_NGG
15	18605267	18605409	15:18605267-18605409	A01182:91:HCWWMDSX3:4:1362:3242:5541	1	+	A01182:91:HCWWMDSX3:4:1121:23683:30452	1	+	0	6700357	GAAGATCATGTGCATACCCA GGG	4	-	Intergenic	sc-416795_A	PAM_right_NGG
15	18615842	18615984	15:18615842-18615984	A01182:91:HCWWMDSX3:4:1362:3242:5541	1	+	A01182:91:HCWWMDSX3:4:1121:23683:30452	1	+	0	6689782	GAAGATCATGTGCATACCCA GGG	4	-	Intergenic	sc-416795_A	PAM_right_NGG
15	18627928	18628070	15:18627928-18628070	A01182:91:HCWWMDSX3:4:1362:3242:5541	1	+	A01182:91:HCWWMDSX3:4:1121:23683:30452	1	+	0	6677696	GAAGATCATGTGCATACCCA GGG	4	-	Intergenic	sc-416795_A	PAM_right_NGG
15	18631171	18631313	15:18631171-18631313	A01182:91:HCWWMDSX3:4:1362:3242:5541	1	+	A01182:91:HCWWMDSX3:4:1121:23683:30452	1	+	0	6674453	GAAGATCATGTGCATACCCA GGG	4	-	Intergenic	sc-416795_A	PAM_right_NGG
15	18633728	18633870	15:18633728-18633870	A01182:91:HCWWMDSX3:4:1362:3242:5541	1	+	A01182:91:HCWWMDSX3:4:1121:23683:30452	1	+	0	6671896	GAAGATCATGTGCATACCCA GGG	4	-	Intergenic	sc-416795_A	PAM_right_NGG
15	18636286	18636428	15:18636286-18636428	A01182:91:HCWWMDSX3:4:1362:3242:5541	1	+	A01182:91:HCWWMDSX3:4:1121:23683:30452	1	+	0	6669338	GAAGATCATGTGCATACCCA GGG	4	-	Intergenic	sc-416795_A	PAM_right_NGG
15	18640720	18640862	15:18640720-18640862	A01182:91:HCWWMDSX3:4:1362:3242:5541	1	+	A01182:91:HCWWMDSX3:4:1121:23683:30452	1	+	0	6664904	GAAGATCATGTGCATACCCA GGG	4	-	Intergenic	sc-416795_A	PAM_right_NGG
15	18642598	18642740	15:18642598-18642740	A01182:91:HCWWMDSX3:4:1362:3242:5541	1	+	A01182:91:HCWWMDSX3:4:1121:23683:30452	1	+	0	6663026	GAAGATCATGTGCATACCCA GGG	4	-	Intergenic	sc-416795_A	PAM_right_NGG
15	18658270	18658412	15:18658270-18658412	A01182:91:HCWWMDSX3:4:1362:3242:5541	1	+	A01182:91:HCWWMDSX3:4:1121:23683:30452	1	+	0	6647354	GAAGATCATGTGCATACCCA GGG	4	-	Intergenic	sc-416795_A	PAM_right_NGG
15	18660826	18660968	15:18660826-18660968	A01182:91:HCWWMDSX3:4:1362:3242:5541	1	+	A01182:91:HCWWMDSX3:4:1121:23683:30452	1	+	0	6644798	GAAGATCATGTGCATACCCA GGG	4	-	Intergenic	sc-416795_A	PAM_right_NGG
15	18663387	18663529	15:18663387-18663529	A01182:91:HCWWMDSX3:4:1362:3242:5541	1	+	A01182:91:HCWWMDSX3:4:1121:23683:30452	1	+	0	6642237	GAAGATCATGTGCATACCCA GGG	4	-	Intergenic	sc-416795_A	PAM_right_NGG
15	18672942	18673084	15:18672942-18673084	A01182:91:HCWWMDSX3:4:1362:3242:5541	1	+	A01182:91:HCWWMDSX3:4:1121:23683:30452	1	+	0	6632682	GAAGATCATGTGCATACCCA GGG	4	-	Intergenic	sc-416795_A	PAM_right_NGG
15	18673622	18673764	15:18673622-18673764	A01182:91:HCWWMDSX3:4:1362:3242:5541	1	+	A01182:91:HCWWMDSX3:4:1121:23683:30452	1	+	0	6632002	GAAGATCATGTGCATACCCA GGG	4	-	Intergenic	sc-416795_A	PAM_right_NGG
15	18676179	18676321	15:18676179-18676321	A01182:91:HCWWMDSX3:4:1362:3242:5541	1	+	A01182:91:HCWWMDSX3:4:1121:23683:30452	1	+	0	6629445	GAAGATCATGTGCATACCCA GGG	4	-	Intergenic	sc-416795_A	PAM_right_NGG
15	18678737	18678879	15:18678737-18678879	A01182:91:HCWWMDSX3:4:1362:3242:5541	1	+	A01182:91:HCWWMDSX3:4:1121:23683:30452	1	+	0	6626887	GAAGATCATGTGCATACCCA GGG	4	-	Intergenic	sc-416795_A	PAM_right_NGG
15	18685217	18685359	15:18685217-18685359	A01182:91:HCWWMDSX3:4:1362:3242:5541	1	+	A01182:91:HCWWMDSX3:4:1121:23683:30452	1	+	0	6620407	GAAGATCATGTGCATACCCA GGG	4	-	Intergenic	sc-416795_A	PAM_right_NGG
15	18688452	18688594	15:18688452-18688594	A01182:91:HCWWMDSX3:4:1362:3242:5541	1	+	A01182:91:HCWWMDSX3:4:1121:23683:30452	1	+	0	6617172	GAAGATCATGTGCATACCCA GGG	4	-	Intergenic	sc-416795_A	PAM_right_NGG
15	18689132	18689274	15:18689132-18689274	A01182:91:HCWWMDSX3:4:1362:3242:5541	1	+	A01182:91:HCWWMDSX3:4:1121:23683:30452	1	+	0	6616492	GAAGATCATGTGCATACCCA GGG	4	-	Intergenic	sc-416795_A	PAM_right_NGG
15	18695443	18695585	15:18695443-18695585	A01182:91:HCWWMDSX3:4:1362:3242:5541	1	+	A01182:91:HCWWMDSX3:4:1121:23683:30452	1	+	0	6610181	GAAGATCATGTGCATACCCA GGG	4	-	Intergenic	sc-416795_A	PAM_right_NGG
15	18713359	18713501	15:18713359-18713501	A01182:91:HCWWMDSX3:4:1362:3242:5541	1	+	A01182:91:HCWWMDSX3:4:1121:23683:30452	1	+	0	6592265	GAAGATCATGTGCATACCCA GGG	4	-	Intergenic	sc-416795_A	PAM_right_NGG
15	18715916	18716058	15:18715916-18716058	A01182:91:HCWWMDSX3:4:1362:3242:5541	1	+	A01182:91:HCWWMDSX3:4:1121:23683:30452	1	+	0	6589708	GAAGATCATGTGCATACCCA GGG	4	-	Intergenic	sc-416795_A	PAM_right_NGG
15	18722227	18722369	15:18722227-18722369	A01182:91:HCWWMDSX3:4:1362:3242:5541	1	+	A01182:91:HCWWMDSX3:4:1121:23683:30452	1	+	0	6583397	GAAGATCATGTGCATACCCA GGG	4	-	Intergenic	sc-416795_A	PAM_right_NGG
15	18722906	18723048	15:18722906-18723048	A01182:91:HCWWMDSX3:4:1362:3242:5541	1	+	A01182:91:HCWWMDSX3:4:1121:23683:30452	1	+	0	6582718	GAAGATCATGTGCATACCCA GGG	4	-	Intergenic	sc-416795_A	PAM_right_NGG
15	18724784	18724926	15:18724784-18724926	A01182:91:HCWWMDSX3:4:1362:3242:5541	1	+	A01182:91:HCWWMDSX3:4:1121:23683:30452	1	+	0	6580840	GAAGATCATGTGCATACCCA GGG	4	-	Intergenic	sc-416795_A	PAM_right_NGG
15	18731780	18731922	15:18731780-18731922	A01182:91:HCWWMDSX3:4:1362:3242:5541	1	+	A01182:91:HCWWMDSX3:4:1121:23683:30452	1	+	0	6573844	GAAGATCATGTGCATACCCA GGG	4	-	Intergenic	sc-416795_A	PAM_right_NGG
15	18736217	18736359	15:18736217-18736359	A01182:91:HCWWMDSX3:4:1362:3242:5541	1	+	A01182:91:HCWWMDSX3:4:1121:23683:30452	1	+	0	6569407	GAAGATCATGTGCATACCCA GGG	4	-	Intergenic	sc-416795_A	PAM_right_NGG
15	18740630	18740772	15:18740630-18740772	A01182:91:HCWWMDSX3:4:1362:3242:5541	1	+	A01182:91:HCWWMDSX3:4:1121:23683:30452	1	+	0	6564994	GAAGATCATGTGCATACCCA GGG	4	-	Intergenic	sc-416795_A	PAM_right_NGG
15	18743187	18743329	15:18743187-18743329	A01182:91:HCWWMDSX3:4:1362:3242:5541	1	+	A01182:91:HCWWMDSX3:4:1121:23683:30452	1	+	0	6562437	GAAGATCATGTGCATACCCA GGG	4	-	Intergenic	sc-416795_A	PAM_right_NGG
15	18746424	18746566	15:18746424-18746566	A01182:91:HCWWMDSX3:4:1362:3242:5541	1	+	A01182:91:HCWWMDSX3:4:1121:23683:30452	1	+	0	6559200	GAAGATCATGTGCATACCCA GGG	4	-	Intergenic	sc-416795_A	PAM_right_NGG
15	18750854	18750996	15:18750854-18750996	A01182:91:HCWWMDSX3:4:1362:3242:5541	1	+	A01182:91:HCWWMDSX3:4:1121:23683:30452	1	+	0	6554770	GAAGATCATGTGCATACCCA GGG	4	-	Intergenic	sc-416795_A	PAM_right_NGG
15	18756649	18756791	15:18756649-18756791	A01182:91:HCWWMDSX3:4:1362:3242:5541	1	+	A01182:91:HCWWMDSX3:4:1121:23683:30452	1	+	0	6548975	GAAGATCATGTGCATACCCA GGG	4	-	Intergenic	sc-416795_A	PAM_right_NGG
15	18759206	18759348	15:18759206-18759348	A01182:91:HCWWMDSX3:4:1362:3242:5541	1	+	A01182:91:HCWWMDSX3:4:1121:23683:30452	1	+	0	6546418	GAAGATCATGTGCATACCCA GGG	4	-	Intergenic	sc-416795_A	PAM_right_NGG
15	18759886	18760028	15:18759886-18760028	A01182:91:HCWWMDSX3:4:1362:3242:5541	1	+	A01182:91:HCWWMDSX3:4:1121:23683:30452	1	+	0	6545738	GAAGATCATGTGCATACCCA GGG	4	-	Intergenic	sc-416795_A	PAM_right_NGG
15	18764320	18764462	15:18764320-18764462	A01182:91:HCWWMDSX3:4:1362:3242:5541	1	+	A01182:91:HCWWMDSX3:4:1121:23683:30452	1	+	0	6541304	GAAGATCATGTGCATACCCA GGG	4	-	Intergenic	sc-416795_A	PAM_right_NGG
15	18771309	18771451	15:18771309-18771451	A01182:91:HCWWMDSX3:4:1362:3242:5541	1	+	A01182:91:HCWWMDSX3:4:1121:23683:30452	1	+	0	6534315	GAAGATCATGTGCATACCCA GGG	4	-	Intergenic	sc-416795_A	PAM_right_NGG
15	18782058	18782200	15:18782058-18782200	A01182:91:HCWWMDSX3:4:1362:3242:5541	1	+	A01182:91:HCWWMDSX3:4:1121:23683:30452	1	+	0	6523566	GAAGATCATGTGCATACCCA GGG	4	-	Intergenic	sc-416795_A	PAM_right_NGG
15	18784615	18784757	15:18784615-18784757	A01182:91:HCWWMDSX3:4:1362:3242:5541	1	+	A01182:91:HCWWMDSX3:4:1121:23683:30452	1	+	0	6521009	GAAGATCATGTGCATACCCA GGG	4	-	Intergenic	sc-416795_A	PAM_right_NGG
15	18792293	18792435	15:18792293-18792435	A01182:91:HCWWMDSX3:4:1362:3242:5541	1	+	A01182:91:HCWWMDSX3:4:1121:23683:30452	1	+	0	6513331	GAAGATCATGTGCATACCCA GGG	4	-	Intergenic	sc-416795_A	PAM_right_NGG
15	18794853	18794995	15:18794853-18794995	A01182:91:HCWWMDSX3:4:1362:3242:5541	1	+	A01182:91:HCWWMDSX3:4:1121:23683:30452	1	+	0	6510771	GAAGATCATGTGCATACCCA GGG	4	-	Intergenic	sc-416795_A	PAM_right_NGG
15	18795532	18795674	15:18795532-18795674	A01182:91:HCWWMDSX3:4:1362:3242:5541	1	+	A01182:91:HCWWMDSX3:4:1121:23683:30452	1	+	0	6510092	GAAGATCATGTGCATACCCA GGG	4	-	Intergenic	sc-416795_A	PAM_right_NGG
15	18797390	18797532	15:18797390-18797532	A01182:91:HCWWMDSX3:4:1362:3242:5541	1	+	A01182:91:HCWWMDSX3:4:1121:23683:30452	1	+	0	6508234	GAAGATCATGTGCATACCCA GGG	4	-	Intergenic	sc-416795_A	PAM_right_NGG
15	18798071	18798213	15:18798071-18798213	A01182:91:HCWWMDSX3:4:1362:3242:5541	1	+	A01182:91:HCWWMDSX3:4:1121:23683:30452	1	+	0	6507553	GAAGATCATGTGCATACCCA GGG	4	-	Intergenic	sc-416795_A	PAM_right_NGG
15	18807785	18807927	15:18807785-18807927	A01182:91:HCWWMDSX3:4:1362:3242:5541	1	+	A01182:91:HCWWMDSX3:4:1121:23683:30452	1	+	0	6497839	GAAGATCATGTGCATACCCA GGG	4	-	Intergenic	sc-416795_A	PAM_right_NGG
15	18814258	18814400	15:18814258-18814400	A01182:91:HCWWMDSX3:4:1362:3242:5541	1	+	A01182:91:HCWWMDSX3:4:1121:23683:30452	1	+	0	6491366	GAAGATCATGTGCATACCCA GGG	4	-	Intergenic	sc-416795_A	PAM_right_NGG
15	18814939	18815081	15:18814939-18815081	A01182:91:HCWWMDSX3:4:1362:3242:5541	1	+	A01182:91:HCWWMDSX3:4:1121:23683:30452	1	+	0	6490685	GAAGATCATGTGCATACCCA GGG	4	-	Intergenic	sc-416795_A	PAM_right_NGG
15	18824314	18824456	15:18824314-18824456	A01182:91:HCWWMDSX3:4:1362:3242:5541	1	+	A01182:91:HCWWMDSX3:4:1121:23683:30452	1	+	0	6481310	GAAGATCATGTGCATACCCA GGG	4	-	Intergenic	sc-416795_A	PAM_right_NGG
15	18824994	18825136	15:18824994-18825136	A01182:91:HCWWMDSX3:4:1362:3242:5541	1	+	A01182:91:HCWWMDSX3:4:1121:23683:30452	1	+	0	6480630	GAAGATCATGTGCATACCCA GGG	4	-	Intergenic	sc-416795_A	PAM_right_NGG
15	18826871	18827013	15:18826871-18827013	A01182:91:HCWWMDSX3:4:1362:3242:5541	1	+	A01182:91:HCWWMDSX3:4:1121:23683:30452	1	+	0	6478753	GAAGATCATGTGCATACCCA GGG	4	-	Intergenic	sc-416795_A	PAM_right_NGG
15	18829428	18829570	15:18829428-18829570	A01182:91:HCWWMDSX3:4:1362:3242:5541	1	+	A01182:91:HCWWMDSX3:4:1121:23683:30452	1	+	0	6476196	GAAGATCATGTGCATACCCA GGG	4	-	Intergenic	sc-416795_A	PAM_right_NGG
15	18830108	18830250	15:18830108-18830250	A01182:91:HCWWMDSX3:4:1362:3242:5541	1	+	A01182:91:HCWWMDSX3:4:1121:23683:30452	1	+	0	6475516	GAAGATCATGTGCATACCCA GGG	4	-	Intergenic	sc-416795_A	PAM_right_NGG
15	18833863	18834005	15:18833863-18834005	A01182:91:HCWWMDSX3:4:1362:3242:5541	1	+	A01182:91:HCWWMDSX3:4:1121:23683:30452	1	+	0	6471761	GAAGATCATGTGCATACCCA GGG	4	-	Intergenic	sc-416795_A	PAM_right_NGG
15	18837780	18837922	15:18837780-18837922	A01182:91:HCWWMDSX3:4:1362:3242:5541	1	+	A01182:91:HCWWMDSX3:4:1121:23683:30452	1	+	0	6467844	GAAGATCATGTGCATACCCA GGG	4	-	Intergenic	sc-416795_A	PAM_right_NGG
15	18846651	18846793	15:18846651-18846793	A01182:91:HCWWMDSX3:4:1362:3242:5541	1	+	A01182:91:HCWWMDSX3:4:1121:23683:30452	1	+	0	6458973	GAAGATCATGTGCATACCCA GGG	4	-	Intergenic	sc-416795_A	PAM_right_NGG
15	18851598	18851740	15:18851598-18851740	A01182:91:HCWWMDSX3:4:1362:3242:5541	1	+	A01182:91:HCWWMDSX3:4:1121:23683:30452	1	+	0	6454026	GAAGATCATGTGCATACCCA GGG	4	-	Intergenic	sc-416795_A	PAM_right_NGG
15	18854154	18854296	15:18854154-18854296	A01182:91:HCWWMDSX3:4:1362:3242:5541	1	+	A01182:91:HCWWMDSX3:4:1121:23683:30452	1	+	0	6451470	GAAGATCATGTGCATACCCA GGG	4	-	Intergenic	sc-416795_A	PAM_right_NGG
15	18856711	18856853	15:18856711-18856853	A01182:91:HCWWMDSX3:4:1362:3242:5541	1	+	A01182:91:HCWWMDSX3:4:1121:23683:30452	1	+	0	6448913	GAAGATCATGTGCATACCCA GGG	4	-	Intergenic	sc-416795_A	PAM_right_NGG
15	18859247	18859389	15:18859247-18859389	A01182:91:HCWWMDSX3:4:1362:3242:5541	1	+	A01182:91:HCWWMDSX3:4:1121:23683:30452	1	+	0	6446377	GAAGATCATGTGCATACCCA GGG	4	-	Intergenic	sc-416795_A	PAM_right_NGG
15	18872891	18873033	15:18872891-18873033	A01182:91:HCWWMDSX3:4:1362:3242:5541	1	+	A01182:91:HCWWMDSX3:4:1121:23683:30452	1	+	0	6432733	GAAGATCATGTGCATACCCA GGG	4	-	Intergenic	sc-416795_A	PAM_right_NGG
15	18875446	18875588	15:18875446-18875588	A01182:91:HCWWMDSX3:4:1362:3242:5541	1	+	A01182:91:HCWWMDSX3:4:1121:23683:30452	1	+	0	6430178	GAAGATCATGTGCATACCCA GGG	4	-	Intergenic	sc-416795_A	PAM_right_NGG
15	18878003	18878145	15:18878003-18878145	A01182:91:HCWWMDSX3:4:1362:3242:5541	1	+	A01182:91:HCWWMDSX3:4:1121:23683:30452	1	+	0	6427621	GAAGATCATGTGCATACCCA GGG	4	-	Intergenic	sc-416795_A	PAM_right_NGG
15	18880559	18880701	15:18880559-18880701	A01182:91:HCWWMDSX3:4:1362:3242:5541	1	+	A01182:91:HCWWMDSX3:4:1121:23683:30452	1	+	0	6425065	GAAGATCATGTGCATACCCA GGG	4	-	Intergenic	sc-416795_A	PAM_right_NGG
15	18883798	18883940	15:18883798-18883940	A01182:91:HCWWMDSX3:4:1362:3242:5541	1	+	A01182:91:HCWWMDSX3:4:1121:23683:30452	1	+	0	6421826	GAAGATCATGTGCATACCCA GGG	4	-	Intergenic	sc-416795_A	PAM_right_NGG
15	18886356	18886498	15:18886356-18886498	A01182:91:HCWWMDSX3:4:1362:3242:5541	1	+	A01182:91:HCWWMDSX3:4:1121:23683:30452	1	+	0	6419268	GAAGATCATGTGCATACCCA GGG	4	-	Intergenic	sc-416795_A	PAM_right_NGG
15	18889593	18889735	15:18889593-18889735	A01182:91:HCWWMDSX3:4:1362:3242:5541	1	+	A01182:91:HCWWMDSX3:4:1121:23683:30452	1	+	0	6416031	GAAGATCATGTGCATACCCA GGG	4	-	Intergenic	sc-416795_A	PAM_right_NGG
15	18891472	18891614	15:18891472-18891614	A01182:91:HCWWMDSX3:4:1362:3242:5541	1	+	A01182:91:HCWWMDSX3:4:1121:23683:30452	1	+	0	6414152	GAAGATCATGTGCATACCCA GGG	4	-	Intergenic	sc-416795_A	PAM_right_NGG
15	18900340	18900482	15:18900340-18900482	A01182:91:HCWWMDSX3:4:1362:3242:5541	1	+	A01182:91:HCWWMDSX3:4:1121:23683:30452	1	+	0	6405284	GAAGATCATGTGCATACCCA GGG	4	-	Intergenic	sc-416795_A	PAM_right_NGG
15	18901020	18901162	15:18901020-18901162	A01182:91:HCWWMDSX3:4:1362:3242:5541	1	+	A01182:91:HCWWMDSX3:4:1121:23683:30452	1	+	0	6404604	GAAGATCATGTGCATACCCA GGG	4	-	Intergenic	sc-416795_A	PAM_right_NGG
15	18908507	18908649	15:18908507-18908649	A01182:91:HCWWMDSX3:4:1362:3242:5541	1	+	A01182:91:HCWWMDSX3:4:1121:23683:30452	1	+	0	6397117	GAAGATCATGTGCATACCCA GGG	4	-	Intergenic	sc-416795_A	PAM_right_NGG
15	18914807	18914949	15:18914807-18914949	A01182:91:HCWWMDSX3:4:1362:3242:5541	1	+	A01182:91:HCWWMDSX3:4:1121:23683:30452	1	+	0	6390817	GAAGATCATGTGCATACCCA GGG	4	-	Intergenic	sc-416795_A	PAM_right_NGG
15	18926912	18927054	15:18926912-18927054	A01182:91:HCWWMDSX3:4:1362:3242:5541	1	+	A01182:91:HCWWMDSX3:4:1121:23683:30452	1	+	0	6378712	GAAGATCATGTGCATACCCA GGG	4	-	Intergenic	sc-416795_A	PAM_right_NGG
15	18932026	18932168	15:18932026-18932168	A01182:91:HCWWMDSX3:4:1362:3242:5541	1	+	A01182:91:HCWWMDSX3:4:1121:23683:30452	1	+	0	6373598	GAAGATCATGTGCATACCCA GGG	4	-	Intergenic	sc-416795_A	PAM_right_NGG
15	18933903	18934045	15:18933903-18934045	A01182:91:HCWWMDSX3:4:1362:3242:5541	1	+	A01182:91:HCWWMDSX3:4:1121:23683:30452	1	+	0	6371721	GAAGATCATGTGCATACCCA GGG	4	-	Intergenic	sc-416795_A	PAM_right_NGG
15	18942236	18942378	15:18942236-18942378	A01182:91:HCWWMDSX3:4:1362:3242:5541	1	+	A01182:91:HCWWMDSX3:4:1121:23683:30452	1	+	0	6363388	GAAGATCATGTGCATACCCA GGG	4	-	Intergenic	sc-416795_A	PAM_right_NGG
15	18944113	18944255	15:18944113-18944255	A01182:91:HCWWMDSX3:4:1362:3242:5541	1	+	A01182:91:HCWWMDSX3:4:1121:23683:30452	1	+	0	6361511	GAAGATCATGTGCATACCCA GGG	4	-	Intergenic	sc-416795_A	PAM_right_NGG
15	18945309	18945451	15:18945309-18945451	A01182:91:HCWWMDSX3:4:1362:3242:5541	1	+	A01182:91:HCWWMDSX3:4:1121:23683:30452	1	+	0	6360315	GAAGATCATGTGCATACCCA GGG	4	-	Intergenic	sc-416795_A	PAM_right_NGG
15	18947866	18948008	15:18947866-18948008	A01182:91:HCWWMDSX3:4:1362:3242:5541	1	+	A01182:91:HCWWMDSX3:4:1121:23683:30452	1	+	0	6357758	GAAGATCATGTGCATACCCA GGG	4	-	Intergenic	sc-416795_A	PAM_right_NGG
15	18950425	18950567	15:18950425-18950567	A01182:91:HCWWMDSX3:4:1362:3242:5541	1	+	A01182:91:HCWWMDSX3:4:1121:23683:30452	1	+	0	6355199	GAAGATCATGTGCATACCCA GGG	4	-	Intergenic	sc-416795_A	PAM_right_NGG
15	18954860	18955002	15:18954860-18955002	A01182:91:HCWWMDSX3:4:1362:3242:5541	1	+	A01182:91:HCWWMDSX3:4:1121:23683:30452	1	+	0	6350764	GAAGATCATGTGCATACCCA GGG	4	-	Intergenic	sc-416795_A	PAM_right_NGG
15	18962869	18963011	15:18962869-18963011	A01182:91:HCWWMDSX3:4:1362:3242:5541	1	+	A01182:91:HCWWMDSX3:4:1121:23683:30452	1	+	0	6342755	GAAGATCATGTGCATACCCA GGG	4	-	Intergenic	sc-416795_A	PAM_right_NGG
15	18974803	18974945	15:18974803-18974945	A01182:91:HCWWMDSX3:4:1362:3242:5541	1	+	A01182:91:HCWWMDSX3:4:1121:23683:30452	1	+	0	6330821	GAAGATCATGTGCATACCCA GGG	4	-	Intergenic	sc-416795_A	PAM_right_NGG
15	18975483	18975625	15:18975483-18975625	A01182:91:HCWWMDSX3:4:1362:3242:5541	1	+	A01182:91:HCWWMDSX3:4:1121:23683:30452	1	+	0	6330141	GAAGATCATGTGCATACCCA GGG	4	-	Intergenic	sc-416795_A	PAM_right_NGG
15	18982116	18982258	15:18982116-18982258	A01182:91:HCWWMDSX3:4:1362:3242:5541	1	+	A01182:91:HCWWMDSX3:4:1121:23683:30452	1	+	0	6323508	GAAGATCATGTGCATACCCA GGG	4	-	Intergenic	sc-416795_A	PAM_right_NGG
15	18985357	18985499	15:18985357-18985499	A01182:91:HCWWMDSX3:4:1362:3242:5541	1	+	A01182:91:HCWWMDSX3:4:1121:23683:30452	1	+	0	6320267	GAAGATCATGTGCATACCCA GGG	4	-	Intergenic	sc-416795_A	PAM_right_NGG
15	18986037	18986179	15:18986037-18986179	A01182:91:HCWWMDSX3:4:1362:3242:5541	1	+	A01182:91:HCWWMDSX3:4:1121:23683:30452	1	+	0	6319587	GAAGATCATGTGCATACCCA GGG	4	-	Intergenic	sc-416795_A	PAM_right_NGG
15	18988595	18988737	15:18988595-18988737	A01182:91:HCWWMDSX3:4:1362:3242:5541	1	+	A01182:91:HCWWMDSX3:4:1121:23683:30452	1	+	0	6317029	GAAGATCATGTGCATACCCA GGG	4	-	Intergenic	sc-416795_A	PAM_right_NGG
15	18991811	18991953	15:18991811-18991953	A01182:91:HCWWMDSX3:4:1362:3242:5541	1	+	A01182:91:HCWWMDSX3:4:1121:23683:30452	1	+	0	6313813	GAAGATCATGTGCATACCCA GGG	4	-	Intergenic	sc-416795_A	PAM_right_NGG
15	18993688	18993830	15:18993688-18993830	A01182:91:HCWWMDSX3:4:1362:3242:5541	1	+	A01182:91:HCWWMDSX3:4:1121:23683:30452	1	+	0	6311936	GAAGATCATGTGCATACCCA GGG	4	-	Intergenic	sc-416795_A	PAM_right_NGG
15	19005609	19005751	15:19005609-19005751	A01182:91:HCWWMDSX3:4:1362:3242:5541	1	+	A01182:91:HCWWMDSX3:4:1121:23683:30452	1	+	0	6300015	GAAGATCATGTGCATACCCA GGG	4	-	Intergenic	sc-416795_A	PAM_right_NGG
15	19010048	19010190	15:19010048-19010190	A01182:91:HCWWMDSX3:4:1362:3242:5541	1	+	A01182:91:HCWWMDSX3:4:1121:23683:30452	1	+	0	6295576	GAAGATCATGTGCATACCCA GGG	4	-	Intergenic	sc-416795_A	PAM_right_NGG
15	19016525	19016667	15:19016525-19016667	A01182:91:HCWWMDSX3:4:1362:3242:5541	1	+	A01182:91:HCWWMDSX3:4:1121:23683:30452	1	+	0	6289099	GAAGATCATGTGCATACCCA GGG	4	-	Intergenic	sc-416795_A	PAM_right_NGG
15	19017205	19017347	15:19017205-19017347	A01182:91:HCWWMDSX3:4:1362:3242:5541	1	+	A01182:91:HCWWMDSX3:4:1121:23683:30452	1	+	0	6288419	GAAGATCATGTGCATACCCA GGG	4	-	Intergenic	sc-416795_A	PAM_right_NGG
15	19026587	19026729	15:19026587-19026729	A01182:91:HCWWMDSX3:4:1362:3242:5541	1	+	A01182:91:HCWWMDSX3:4:1121:23683:30452	1	+	0	6279037	GAAGATCATGTGCATACCCA GGG	4	-	Intergenic	sc-416795_A	PAM_right_NGG
15	19029827	19029969	15:19029827-19029969	A01182:91:HCWWMDSX3:4:1362:3242:5541	1	+	A01182:91:HCWWMDSX3:4:1121:23683:30452	1	+	0	6275797	GAAGATCATGTGCATACCCA GGG	4	-	Intergenic	sc-416795_A	PAM_right_NGG
15	19049092	19049234	15:19049092-19049234	A01182:91:HCWWMDSX3:4:1362:3242:5541	1	+	A01182:91:HCWWMDSX3:4:1121:23683:30452	1	+	0	6256532	GAAGATCATGTGCATACCCA GGG	4	-	Intergenic	sc-416795_A	PAM_right_NGG
15	19053526	19053668	15:19053526-19053668	A01182:91:HCWWMDSX3:4:1362:3242:5541	1	+	A01182:91:HCWWMDSX3:4:1121:23683:30452	1	+	0	6252098	GAAGATCATGTGCATACCCA GGG	4	-	Intergenic	sc-416795_A	PAM_right_NGG
15	19058128	19058270	15:19058128-19058270	A01182:91:HCWWMDSX3:4:1362:3242:5541	1	+	A01182:91:HCWWMDSX3:4:1121:23683:30452	1	+	0	6247496	GAAGATCATGTGCATACCCA GGG	4	-	Intergenic	sc-416795_A	PAM_right_NGG
15	19060685	19060827	15:19060685-19060827	A01182:91:HCWWMDSX3:4:1362:3242:5541	1	+	A01182:91:HCWWMDSX3:4:1121:23683:30452	1	+	0	6244939	GAAGATCATGTGCATACCCA GGG	4	-	Intergenic	sc-416795_A	PAM_right_NGG
15	19065117	19065259	15:19065117-19065259	A01182:91:HCWWMDSX3:4:1362:3242:5541	1	+	A01182:91:HCWWMDSX3:4:1121:23683:30452	1	+	0	6240507	GAAGATCATGTGCATACCCA GGG	4	-	Intergenic	sc-416795_A	PAM_right_NGG
15	19067675	19067817	15:19067675-19067817	A01182:91:HCWWMDSX3:4:1362:3242:5541	1	+	A01182:91:HCWWMDSX3:4:1121:23683:30452	1	+	0	6237949	GAAGATCATGTGCATACCCA GGG	4	-	Intergenic	sc-416795_A	PAM_right_NGG
15	19078758	19078900	15:19078758-19078900	A01182:91:HCWWMDSX3:4:1362:3242:5541	1	+	A01182:91:HCWWMDSX3:4:1121:23683:30452	1	+	0	6226866	GAAGATCATGTGCATACCCA GGG	4	-	Intergenic	sc-416795_A	PAM_right_NGG
15	19083191	19083333	15:19083191-19083333	A01182:91:HCWWMDSX3:4:1362:3242:5541	1	+	A01182:91:HCWWMDSX3:4:1121:23683:30452	1	+	0	6222433	GAAGATCATGTGCATACCCA GGG	4	-	Intergenic	sc-416795_A	PAM_right_NGG
15	19090866	19091008	15:19090866-19091008	A01182:91:HCWWMDSX3:4:1362:3242:5541	1	+	A01182:91:HCWWMDSX3:4:1121:23683:30452	1	+	0	6214758	GAAGATCATGTGCATACCCA GGG	4	-	Intergenic	sc-416795_A	PAM_right_NGG
15	19093427	19093569	15:19093427-19093569	A01182:91:HCWWMDSX3:4:1362:3242:5541	1	+	A01182:91:HCWWMDSX3:4:1121:23683:30452	1	+	0	6212197	GAAGATCATGTGCATACCCA GGG	4	-	Intergenic	sc-416795_A	PAM_right_NGG
15	19104851	19104993	15:19104851-19104993	A01182:91:HCWWMDSX3:4:1362:3242:5541	1	+	A01182:91:HCWWMDSX3:4:1121:23683:30452	1	+	0	6200773	GAAGATCATGTGCATACCCA GGG	4	-	Intergenic	sc-416795_A	PAM_right_NGG
15	19109285	19109427	15:19109285-19109427	A01182:91:HCWWMDSX3:4:1362:3242:5541	1	+	A01182:91:HCWWMDSX3:4:1121:23683:30452	1	+	0	6196339	GAAGATCATGTGCATACCCA GGG	4	-	Intergenic	sc-416795_A	PAM_right_NGG
15	19111820	19111962	15:19111820-19111962	A01182:91:HCWWMDSX3:4:1362:3242:5541	1	+	A01182:91:HCWWMDSX3:4:1121:23683:30452	1	+	0	6193804	GAAGATCATGTGCATACCCA GGG	4	-	Intergenic	sc-416795_A	PAM_right_NGG
15	19114377	19114519	15:19114377-19114519	A01182:91:HCWWMDSX3:4:1362:3242:5541	1	+	A01182:91:HCWWMDSX3:4:1121:23683:30452	1	+	0	6191247	GAAGATCATGTGCATACCCA GGG	4	-	Intergenic	sc-416795_A	PAM_right_NGG
15	19117442	19117584	15:19117442-19117584	A01182:91:HCWWMDSX3:4:1362:3242:5541	1	+	A01182:91:HCWWMDSX3:4:1121:23683:30452	1	+	0	6188182	GAAGATCATGTGCATACCCA GGG	4	-	Intergenic	sc-416795_A	PAM_right_NGG
15	19123752	19123894	15:19123752-19123894	A01182:91:HCWWMDSX3:4:1362:3242:5541	1	+	A01182:91:HCWWMDSX3:4:1121:23683:30452	1	+	0	6181872	GAAGATCATGTGCATACCCA GGG	4	-	Intergenic	sc-416795_A	PAM_right_NGG
15	19132450	19132592	15:19132450-19132592	A01182:91:HCWWMDSX3:4:1362:3242:5541	1	+	A01182:91:HCWWMDSX3:4:1121:23683:30452	1	+	0	6173174	GAAGATCATGTGCATACCCA GGG	4	-	Intergenic	sc-416795_A	PAM_right_NGG
15	19139441	19139583	15:19139441-19139583	A01182:91:HCWWMDSX3:4:1362:3242:5541	1	+	A01182:91:HCWWMDSX3:4:1121:23683:30452	1	+	0	6166183	GAAGATCATGTGCATACCCA GGG	4	-	Intergenic	sc-416795_A	PAM_right_NGG
15	19143875	19144017	15:19143875-19144017	A01182:91:HCWWMDSX3:4:1362:3242:5541	1	+	A01182:91:HCWWMDSX3:4:1121:23683:30452	1	+	0	6161749	GAAGATCATGTGCATACCCA GGG	4	-	Intergenic	sc-416795_A	PAM_right_NGG
15	19146433	19146575	15:19146433-19146575	A01182:91:HCWWMDSX3:4:1362:3242:5541	1	+	A01182:91:HCWWMDSX3:4:1121:23683:30452	1	+	0	6159191	GAAGATCATGTGCATACCCA GGG	4	-	Intergenic	sc-416795_A	PAM_right_NGG
15	19148989	19149131	15:19148989-19149131	A01182:91:HCWWMDSX3:4:1362:3242:5541	1	+	A01182:91:HCWWMDSX3:4:1121:23683:30452	1	+	0	6156635	GAAGATCATGTGCATACCCA GGG	4	-	Intergenic	sc-416795_A	PAM_right_NGG
15	19159736	19159878	15:19159736-19159878	A01182:91:HCWWMDSX3:4:1362:3242:5541	1	+	A01182:91:HCWWMDSX3:4:1121:23683:30452	1	+	0	6145888	GAAGATCATGTGCATACCCA GGG	4	-	Intergenic	sc-416795_A	PAM_right_NGG
15	19166728	19166870	15:19166728-19166870	A01182:91:HCWWMDSX3:4:1362:3242:5541	1	+	A01182:91:HCWWMDSX3:4:1121:23683:30452	1	+	0	6138896	GAAGATCATGTGCATACCCA GGG	4	-	Intergenic	sc-416795_A	PAM_right_NGG
15	19169286	19169428	15:19169286-19169428	A01182:91:HCWWMDSX3:4:1362:3242:5541	1	+	A01182:91:HCWWMDSX3:4:1121:23683:30452	1	+	0	6136338	GAAGATCATGTGCATACCCA GGG	4	-	Intergenic	sc-416795_A	PAM_right_NGG
15	19176277	19176419	15:19176277-19176419	A01182:91:HCWWMDSX3:4:1362:3242:5541	1	+	A01182:91:HCWWMDSX3:4:1121:23683:30452	1	+	0	6129347	GAAGATCATGTGCATACCCA GGG	4	-	Intergenic	sc-416795_A	PAM_right_NGG
15	19176957	19177099	15:19176957-19177099	A01182:91:HCWWMDSX3:4:1362:3242:5541	1	+	A01182:91:HCWWMDSX3:4:1121:23683:30452	1	+	0	6128667	GAAGATCATGTGCATACCCA GGG	4	-	Intergenic	sc-416795_A	PAM_right_NGG
15	19181393	19181535	15:19181393-19181535	A01182:91:HCWWMDSX3:4:1362:3242:5541	1	+	A01182:91:HCWWMDSX3:4:1121:23683:30452	1	+	0	6124231	GAAGATCATGTGCATACCCA GGG	4	-	Intergenic	sc-416795_A	PAM_right_NGG
15	19191432	19191574	15:19191432-19191574	A01182:91:HCWWMDSX3:4:1362:3242:5541	1	+	A01182:91:HCWWMDSX3:4:1121:23683:30452	1	+	0	6114192	GAAGATCATGTGCATACCCA GGG	4	-	Intergenic	sc-416795_A	PAM_right_NGG
15	19192624	19192766	15:19192624-19192766	A01182:91:HCWWMDSX3:4:1362:3242:5541	1	+	A01182:91:HCWWMDSX3:4:1121:23683:30452	1	+	0	6113000	GAAGATCATGTGCATACCCA GGG	4	-	Intergenic	sc-416795_A	PAM_right_NGG
15	19195690	19195832	15:19195690-19195832	A01182:91:HCWWMDSX3:4:1362:3242:5541	1	+	A01182:91:HCWWMDSX3:4:1121:23683:30452	1	+	0	6109934	GAAGATCATGTGCATACCCA GGG	4	-	Intergenic	sc-416795_A	PAM_right_NGG
15	19198252	19198394	15:19198252-19198394	A01182:91:HCWWMDSX3:4:1362:3242:5541	1	+	A01182:91:HCWWMDSX3:4:1121:23683:30452	1	+	0	6107372	GAAGATCATGTGCATACCCA GGG	4	-	Intergenic	sc-416795_A	PAM_right_NGG
15	19198932	19199074	15:19198932-19199074	A01182:91:HCWWMDSX3:4:1362:3242:5541	1	+	A01182:91:HCWWMDSX3:4:1121:23683:30452	1	+	0	6106692	GAAGATCATGTGCATACCCA GGG	4	-	Intergenic	sc-416795_A	PAM_right_NGG
15	19202686	19202828	15:19202686-19202828	A01182:91:HCWWMDSX3:4:1362:3242:5541	1	+	A01182:91:HCWWMDSX3:4:1121:23683:30452	1	+	0	6102938	GAAGATCATGTGCATACCCA GGG	4	-	Intergenic	sc-416795_A	PAM_right_NGG
15	19207800	19207942	15:19207800-19207942	A01182:91:HCWWMDSX3:4:1362:3242:5541	1	+	A01182:91:HCWWMDSX3:4:1121:23683:30452	1	+	0	6097824	GAAGATCATGTGCATACCCA GGG	4	-	Intergenic	sc-416795_A	PAM_right_NGG
15	19212919	19213061	15:19212919-19213061	A01182:91:HCWWMDSX3:4:1362:3242:5541	1	+	A01182:91:HCWWMDSX3:4:1121:23683:30452	1	+	0	6092705	GAAGATCATGTGCATACCCA GGG	4	-	Intergenic	sc-416795_A	PAM_right_NGG
15	19215135	19215277	15:19215135-19215277	A01182:91:HCWWMDSX3:4:1362:3242:5541	1	+	A01182:91:HCWWMDSX3:4:1121:23683:30452	1	+	0	6090489	GAAGATCATGTGCATACCCA GGG	4	-	Intergenic	sc-416795_A	PAM_right_NGG
15	19215815	19215957	15:19215815-19215957	A01182:91:HCWWMDSX3:4:1362:3242:5541	1	+	A01182:91:HCWWMDSX3:4:1121:23683:30452	1	+	0	6089809	GAAGATCATGTGCATACCCA GGG	4	-	Intergenic	sc-416795_A	PAM_right_NGG
15	19218373	19218515	15:19218373-19218515	A01182:91:HCWWMDSX3:4:1362:3242:5541	1	+	A01182:91:HCWWMDSX3:4:1121:23683:30452	1	+	0	6087251	GAAGATCATGTGCATACCCA GGG	4	-	Intergenic	sc-416795_A	PAM_right_NGG
15	19221611	19221753	15:19221611-19221753	A01182:91:HCWWMDSX3:4:1362:3242:5541	1	+	A01182:91:HCWWMDSX3:4:1121:23683:30452	1	+	0	6084013	GAAGATCATGTGCATACCCA GGG	4	-	Intergenic	sc-416795_A	PAM_right_NGG
15	19230630	19230772	15:19230630-19230772	A01182:91:HCWWMDSX3:4:1362:3242:5541	1	+	A01182:91:HCWWMDSX3:4:1121:23683:30452	1	+	0	6074994	GAAGATCATGTGCATACCCA GGG	4	-	Intergenic	sc-416795_A	PAM_right_NGG
15	19235068	19235210	15:19235068-19235210	A01182:91:HCWWMDSX3:4:1362:3242:5541	1	+	A01182:91:HCWWMDSX3:4:1121:23683:30452	1	+	0	6070556	GAAGATCATGTGCATACCCA GGG	4	-	Intergenic	sc-416795_A	PAM_right_NGG
15	19240010	19240152	15:19240010-19240152	A01182:91:HCWWMDSX3:4:1362:3242:5541	1	+	A01182:91:HCWWMDSX3:4:1121:23683:30452	1	+	0	6065614	GAAGATCATGTGCATACCCA GGG	4	-	Intergenic	sc-416795_A	PAM_right_NGG
15	19241887	19242029	15:19241887-19242029	A01182:91:HCWWMDSX3:4:1362:3242:5541	1	+	A01182:91:HCWWMDSX3:4:1121:23683:30452	1	+	0	6063737	GAAGATCATGTGCATACCCA GGG	4	-	Intergenic	sc-416795_A	PAM_right_NGG
15	19246302	19246444	15:19246302-19246444	A01182:91:HCWWMDSX3:4:1362:3242:5541	1	+	A01182:91:HCWWMDSX3:4:1121:23683:30452	1	+	0	6059322	GAAGATCATGTGCATACCCA GGG	4	-	Intergenic	sc-416795_A	PAM_right_NGG
15	19253801	19253943	15:19253801-19253943	A01182:91:HCWWMDSX3:4:1362:3242:5541	1	+	A01182:91:HCWWMDSX3:4:1121:23683:30452	1	+	0	6051823	GAAGATCATGTGCATACCCA GGG	4	-	Intergenic	sc-416795_A	PAM_right_NGG
15	19256357	19256499	15:19256357-19256499	A01182:91:HCWWMDSX3:4:1362:3242:5541	1	+	A01182:91:HCWWMDSX3:4:1121:23683:30452	1	+	0	6049267	GAAGATCATGTGCATACCCA GGG	4	-	Intergenic	sc-416795_A	PAM_right_NGG
15	19258914	19259056	15:19258914-19259056	A01182:91:HCWWMDSX3:4:1362:3242:5541	1	+	A01182:91:HCWWMDSX3:4:1121:23683:30452	1	+	0	6046710	GAAGATCATGTGCATACCCA GGG	4	-	Intergenic	sc-416795_A	PAM_right_NGG
15	19263351	19263493	15:19263351-19263493	A01182:91:HCWWMDSX3:4:1362:3242:5541	1	+	A01182:91:HCWWMDSX3:4:1121:23683:30452	1	+	0	6042273	GAAGATCATGTGCATACCCA GGG	4	-	Intergenic	sc-416795_A	PAM_right_NGG
15	19265909	19266051	15:19265909-19266051	A01182:91:HCWWMDSX3:4:1362:3242:5541	1	+	A01182:91:HCWWMDSX3:4:1121:23683:30452	1	+	0	6039715	GAAGATCATGTGCATACCCA GGG	4	-	Intergenic	sc-416795_A	PAM_right_NGG
15	19266589	19266731	15:19266589-19266731	A01182:91:HCWWMDSX3:4:1362:3242:5541	1	+	A01182:91:HCWWMDSX3:4:1121:23683:30452	1	+	0	6039035	GAAGATCATGTGCATACCCA GGG	4	-	Intergenic	sc-416795_A	PAM_right_NGG
15	19267269	19267411	15:19267269-19267411	A01182:91:HCWWMDSX3:4:1362:3242:5541	1	+	A01182:91:HCWWMDSX3:4:1121:23683:30452	1	+	0	6038355	GAAGATCATGTGCATACCCA GGG	4	-	Intergenic	sc-416795_A	PAM_right_NGG
15	19273748	19273890	15:19273748-19273890	A01182:91:HCWWMDSX3:4:1362:3242:5541	1	+	A01182:91:HCWWMDSX3:4:1121:23683:30452	1	+	0	6031876	GAAGATCATGTGCATACCCA GGG	4	-	Intergenic	sc-416795_A	PAM_right_NGG
15	19278673	19278815	15:19278673-19278815	A01182:91:HCWWMDSX3:4:1362:3242:5541	1	+	A01182:91:HCWWMDSX3:4:1121:23683:30452	1	+	0	6026951	GAAGATCATGTGCATACCCA GGG	4	-	Intergenic	sc-416795_A	PAM_right_NGG
15	19283107	19283249	15:19283107-19283249	A01182:91:HCWWMDSX3:4:1362:3242:5541	1	+	A01182:91:HCWWMDSX3:4:1121:23683:30452	1	+	0	6022517	GAAGATCATGTGCATACCCA GGG	4	-	Intergenic	sc-416795_A	PAM_right_NGG
15	19287542	19287684	15:19287542-19287684	A01182:91:HCWWMDSX3:4:1362:3242:5541	1	+	A01182:91:HCWWMDSX3:4:1121:23683:30452	1	+	0	6018082	GAAGATCATGTGCATACCCA GGG	4	-	Intergenic	sc-416795_A	PAM_right_NGG
15	19294343	19294485	15:19294343-19294485	A01182:91:HCWWMDSX3:4:1362:3242:5541	1	+	A01182:91:HCWWMDSX3:4:1121:23683:30452	1	+	0	6011281	GAAGATCATGTGCATACCCA GGG	4	-	Intergenic	sc-416795_A	PAM_right_NGG
15	19298758	19298900	15:19298758-19298900	A01182:91:HCWWMDSX3:4:1362:3242:5541	1	+	A01182:91:HCWWMDSX3:4:1121:23683:30452	1	+	0	6006866	GAAGATCATGTGCATACCCA GGG	4	-	Intergenic	sc-416795_A	PAM_right_NGG
15	19306927	19307069	15:19306927-19307069	A01182:91:HCWWMDSX3:4:1362:3242:5541	1	+	A01182:91:HCWWMDSX3:4:1121:23683:30452	1	+	0	5998697	GAAGATCATGTGCATACCCA GGG	4	-	Intergenic	sc-416795_A	PAM_right_NGG
15	19310670	19310812	15:19310670-19310812	A01182:91:HCWWMDSX3:4:1362:3242:5541	1	+	A01182:91:HCWWMDSX3:4:1121:23683:30452	1	+	0	5994954	GAAGATCATGTGCATACCCA GGG	4	-	Intergenic	sc-416795_A	PAM_right_NGG
15	19316981	19317123	15:19316981-19317123	A01182:91:HCWWMDSX3:4:1362:3242:5541	1	+	A01182:91:HCWWMDSX3:4:1121:23683:30452	1	+	0	5988643	GAAGATCATGTGCATACCCA GGG	4	-	Intergenic	sc-416795_A	PAM_right_NGG
15	19328896	19329038	15:19328896-19329038	A01182:91:HCWWMDSX3:4:1362:3242:5541	1	+	A01182:91:HCWWMDSX3:4:1121:23683:30452	1	+	0	5976728	GAAGATCATGTGCATACCCA GGG	4	-	Intergenic	sc-416795_A	PAM_right_NGG
15	19334008	19334150	15:19334008-19334150	A01182:91:HCWWMDSX3:4:1362:3242:5541	1	+	A01182:91:HCWWMDSX3:4:1121:23683:30452	1	+	0	5971616	GAAGATCATGTGCATACCCA GGG	4	-	Intergenic	sc-416795_A	PAM_right_NGG
15	19338947	19339089	15:19338947-19339089	A01182:91:HCWWMDSX3:4:1362:3242:5541	1	+	A01182:91:HCWWMDSX3:4:1121:23683:30452	1	+	0	5966677	GAAGATCATGTGCATACCCA GGG	4	-	Intergenic	sc-416795_A	PAM_right_NGG
15	19341504	19341646	15:19341504-19341646	A01182:91:HCWWMDSX3:4:1362:3242:5541	1	+	A01182:91:HCWWMDSX3:4:1121:23683:30452	1	+	0	5964120	GAAGATCATGTGCATACCCA GGG	4	-	Intergenic	sc-416795_A	PAM_right_NGG
15	19363180	19363322	15:19363180-19363322	A01182:91:HCWWMDSX3:4:1362:3242:5541	1	+	A01182:91:HCWWMDSX3:4:1121:23683:30452	1	+	0	5942444	GAAGATCATGTGCATACCCA GGG	4	-	Intergenic	sc-416795_A	PAM_right_NGG
15	19371363	19371505	15:19371363-19371505	A01182:91:HCWWMDSX3:4:1362:3242:5541	1	+	A01182:91:HCWWMDSX3:4:1121:23683:30452	1	+	0	5934261	GAAGATCATGTGCATACCCA GGG	4	-	Intergenic	sc-416795_A	PAM_right_NGG
15	19373899	19374041	15:19373899-19374041	A01182:91:HCWWMDSX3:4:1362:3242:5541	1	+	A01182:91:HCWWMDSX3:4:1121:23683:30452	1	+	0	5931725	GAAGATCATGTGCATACCCA GGG	4	-	Intergenic	sc-416795_A	PAM_right_NGG
15	19380039	19380181	15:19380039-19380181	A01182:91:HCWWMDSX3:4:1362:3242:5541	1	+	A01182:91:HCWWMDSX3:4:1121:23683:30452	1	+	0	5925585	GAAGATCATGTGCATACCCA GGG	4	-	Intergenic	sc-416795_A	PAM_right_NGG
15	19382597	19382739	15:19382597-19382739	A01182:91:HCWWMDSX3:4:1362:3242:5541	1	+	A01182:91:HCWWMDSX3:4:1121:23683:30452	1	+	0	5923027	GAAGATCATGTGCATACCCA GGG	4	-	Intergenic	sc-416795_A	PAM_right_NGG
15	19383277	19383419	15:19383277-19383419	A01182:91:HCWWMDSX3:4:1362:3242:5541	1	+	A01182:91:HCWWMDSX3:4:1121:23683:30452	1	+	0	5922347	GAAGATCATGTGCATACCCA GGG	4	-	Intergenic	sc-416795_A	PAM_right_NGG
15	19385835	19385977	15:19385835-19385977	A01182:91:HCWWMDSX3:4:1362:3242:5541	1	+	A01182:91:HCWWMDSX3:4:1121:23683:30452	1	+	0	5919789	GAAGATCATGTGCATACCCA GGG	4	-	Intergenic	sc-416795_A	PAM_right_NGG
15	19391628	19391770	15:19391628-19391770	A01182:91:HCWWMDSX3:4:1362:3242:5541	1	+	A01182:91:HCWWMDSX3:4:1121:23683:30452	1	+	0	5913996	GAAGATCATGTGCATACCCA GGG	4	-	Intergenic	sc-416795_A	PAM_right_NGG
15	19394186	19394328	15:19394186-19394328	A01182:91:HCWWMDSX3:4:1362:3242:5541	1	+	A01182:91:HCWWMDSX3:4:1121:23683:30452	1	+	0	5911438	GAAGATCATGTGCATACCCA GGG	4	-	Intergenic	sc-416795_A	PAM_right_NGG
15	19401007	19401149	15:19401007-19401149	A01182:91:HCWWMDSX3:4:1362:3242:5541	1	+	A01182:91:HCWWMDSX3:4:1121:23683:30452	1	+	0	5904617	GAAGATCATGTGCATACCCA GGG	4	-	Intergenic	sc-416795_A	PAM_right_NGG
15	19403571	19403713	15:19403571-19403713	A01182:91:HCWWMDSX3:4:1362:3242:5541	1	+	A01182:91:HCWWMDSX3:4:1121:23683:30452	1	+	0	5902053	GAAGATCATGTGCATACCCA GGG	4	-	Intergenic	sc-416795_A	PAM_right_NGG
15	19416023	19416165	15:19416023-19416165	A01182:91:HCWWMDSX3:4:1362:3242:5541	1	+	A01182:91:HCWWMDSX3:4:1121:23683:30452	1	+	0	5889601	GAAGATCATGTGCATACCCA GGG	4	-	Intergenic	sc-416795_A	PAM_right_NGG
15	19429326	19429468	15:19429326-19429468	A01182:91:HCWWMDSX3:4:1362:3242:5541	1	+	A01182:91:HCWWMDSX3:4:1121:23683:30452	1	+	0	5876298	GAAGATCATGTGCATACCCA GGG	4	-	Intergenic	sc-416795_A	PAM_right_NGG
15	19448261	19448403	15:19448261-19448403	A01182:91:HCWWMDSX3:4:1362:3242:5541	1	+	A01182:91:HCWWMDSX3:4:1121:23683:30452	1	+	0	5857363	GAAGATCATGTGCATACCCA GGG	4	-	Intergenic	sc-416795_A	PAM_right_NGG
15	19457975	19458117	15:19457975-19458117	A01182:91:HCWWMDSX3:4:1362:3242:5541	1	+	A01182:91:HCWWMDSX3:4:1121:23683:30452	1	+	0	5847649	GAAGATCATGTGCATACCCA GGG	4	-	Intergenic	sc-416795_A	PAM_right_NGG
15	19466843	19466985	15:19466843-19466985	A01182:91:HCWWMDSX3:4:1362:3242:5541	1	+	A01182:91:HCWWMDSX3:4:1121:23683:30452	1	+	0	5838781	GAAGATCATGTGCATACCCA GGG	4	-	Intergenic	sc-416795_A	PAM_right_NGG
15	19467523	19467665	15:19467523-19467665	A01182:91:HCWWMDSX3:4:1362:3242:5541	1	+	A01182:91:HCWWMDSX3:4:1121:23683:30452	1	+	0	5838101	GAAGATCATGTGCATACCCA GGG	4	-	Intergenic	sc-416795_A	PAM_right_NGG
15	19473835	19473977	15:19473835-19473977	A01182:91:HCWWMDSX3:4:1362:3242:5541	1	+	A01182:91:HCWWMDSX3:4:1121:23683:30452	1	+	0	5831789	GAAGATCATGTGCATACCCA GGG	4	-	Intergenic	sc-416795_A	PAM_right_NGG
15	19475712	19475854	15:19475712-19475854	A01182:91:HCWWMDSX3:4:1362:3242:5541	1	+	A01182:91:HCWWMDSX3:4:1121:23683:30452	1	+	0	5829912	GAAGATCATGTGCATACCCA GGG	4	-	Intergenic	sc-416795_A	PAM_right_NGG
15	19482531	19482673	15:19482531-19482673	A01182:91:HCWWMDSX3:4:1362:3242:5541	1	+	A01182:91:HCWWMDSX3:4:1121:23683:30452	1	+	0	5823093	GAAGATCATGTGCATACCCA GGG	4	-	Intergenic	sc-416795_A	PAM_right_NGG
15	19484919	19485061	15:19484919-19485061	A01182:91:HCWWMDSX3:4:1362:3242:5541	1	+	A01182:91:HCWWMDSX3:4:1121:23683:30452	1	+	0	5820705	GAAGATCATGTGCATACCCA GGG	4	-	Intergenic	sc-416795_A	PAM_right_NGG
15	19493616	19493758	15:19493616-19493758	A01182:91:HCWWMDSX3:4:1362:3242:5541	1	+	A01182:91:HCWWMDSX3:4:1121:23683:30452	1	+	0	5812008	GAAGATCATGTGCATACCCA GGG	4	-	Intergenic	sc-416795_A	PAM_right_NGG
15	19501809	19501951	15:19501809-19501951	A01182:91:HCWWMDSX3:4:1362:3242:5541	1	+	A01182:91:HCWWMDSX3:4:1121:23683:30452	1	+	0	5803815	GAAGATCATGTGCATACCCA GGG	4	-	Intergenic	sc-416795_A	PAM_right_NGG
15	19504366	19504508	15:19504366-19504508	A01182:91:HCWWMDSX3:4:1362:3242:5541	1	+	A01182:91:HCWWMDSX3:4:1121:23683:30452	1	+	0	5801258	GAAGATCATGTGCATACCCA GGG	4	-	Intergenic	sc-416795_A	PAM_right_NGG
15	19514433	19514575	15:19514433-19514575	A01182:91:HCWWMDSX3:4:1362:3242:5541	1	+	A01182:91:HCWWMDSX3:4:1121:23683:30452	1	+	0	5791191	GAAGATCATGTGCATACCCA GGG	4	-	Intergenic	sc-416795_A	PAM_right_NGG
15	19530807	19530949	15:19530807-19530949	A01182:91:HCWWMDSX3:4:1362:3242:5541	1	+	A01182:91:HCWWMDSX3:4:1121:23683:30452	1	+	0	5774817	GAAGATCATGTGCATACCCA GGG	4	-	Intergenic	sc-416795_A	PAM_right_NGG
15	19544771	19544913	15:19544771-19544913	A01182:91:HCWWMDSX3:4:1362:3242:5541	1	+	A01182:91:HCWWMDSX3:4:1121:23683:30452	1	+	0	5760853	GAAGATCATGTGCATACCCA GGG	4	-	Intergenic	sc-416795_A	PAM_right_NGG
15	19643093	19643235	15:19643093-19643235	A01182:91:HCWWMDSX3:4:1362:3242:5541	1	+	A01182:91:HCWWMDSX3:4:1121:23683:30452	1	+	0	5662531	GAAGATCATGTGCATACCCA GGG	4	-	Intergenic	sc-416795_A	PAM_right_NGG
15	19645479	19645621	15:19645479-19645621	A01182:91:HCWWMDSX3:4:1362:3242:5541	1	+	A01182:91:HCWWMDSX3:4:1121:23683:30452	1	+	0	5660145	GAAGATCATGTGCATACCCA GGG	4	-	Intergenic	sc-416795_A	PAM_right_NGG
15	19649221	19649363	15:19649221-19649363	A01182:91:HCWWMDSX3:4:1362:3242:5541	1	+	A01182:91:HCWWMDSX3:4:1121:23683:30452	1	+	0	5656403	GAAGATCATGTGCATACCCA GGG	4	-	Intergenic	sc-416795_A	PAM_right_NGG
15	19659441	19659583	15:19659441-19659583	A01182:91:HCWWMDSX3:4:1362:3242:5541	1	+	A01182:91:HCWWMDSX3:4:1121:23683:30452	1	+	0	5646183	GAAGATCATGTGCATACCCA GGG	4	-	Intergenic	sc-416795_A	PAM_right_NGG
15	19660121	19660263	15:19660121-19660263	A01182:91:HCWWMDSX3:4:1362:3242:5541	1	+	A01182:91:HCWWMDSX3:4:1121:23683:30452	1	+	0	5645503	GAAGATCATGTGCATACCCA GGG	4	-	Intergenic	sc-416795_A	PAM_right_NGG
15	19662680	19662822	15:19662680-19662822	A01182:91:HCWWMDSX3:4:1362:3242:5541	1	+	A01182:91:HCWWMDSX3:4:1121:23683:30452	1	+	0	5642944	GAAGATCATGTGCATACCCA GGG	4	-	Intergenic	sc-416795_A	PAM_right_NGG
15	19663360	19663502	15:19663360-19663502	A01182:91:HCWWMDSX3:4:1362:3242:5541	1	+	A01182:91:HCWWMDSX3:4:1121:23683:30452	1	+	0	5642264	GAAGATCATGTGCATACCCA GGG	4	-	Intergenic	sc-416795_A	PAM_right_NGG
15	19670852	19670994	15:19670852-19670994	A01182:91:HCWWMDSX3:4:1362:3242:5541	1	+	A01182:91:HCWWMDSX3:4:1121:23683:30452	1	+	0	5634772	GAAGATCATGTGCATACCCA GGG	4	-	Intergenic	sc-416795_A	PAM_right_NGG
15	19671532	19671674	15:19671532-19671674	A01182:91:HCWWMDSX3:4:1362:3242:5541	1	+	A01182:91:HCWWMDSX3:4:1121:23683:30452	1	+	0	5634092	GAAGATCATGTGCATACCCA GGG	4	-	Intergenic	sc-416795_A	PAM_right_NGG
15	19672721	19672863	15:19672721-19672863	A01182:91:HCWWMDSX3:4:1362:3242:5541	1	+	A01182:91:HCWWMDSX3:4:1121:23683:30452	1	+	0	5632903	GAAGATCATGTGCATACCCA GGG	4	-	Intergenic	sc-416795_A	PAM_right_NGG
15	19679537	19679679	15:19679537-19679679	A01182:91:HCWWMDSX3:4:1362:3242:5541	1	+	A01182:91:HCWWMDSX3:4:1121:23683:30452	1	+	0	5626087	GAAGATCATGTGCATACCCA GGG	4	-	Intergenic	sc-416795_A	PAM_right_NGG
15	19689762	19689904	15:19689762-19689904	A01182:91:HCWWMDSX3:4:1362:3242:5541	1	+	A01182:91:HCWWMDSX3:4:1121:23683:30452	1	+	0	5615862	GAAGATCATGTGCATACCCA GGG	4	-	Intergenic	sc-416795_A	PAM_right_NGG
15	19693508	19693650	15:19693508-19693650	A01182:91:HCWWMDSX3:4:1362:3242:5541	1	+	A01182:91:HCWWMDSX3:4:1121:23683:30452	1	+	0	5612116	GAAGATCATGTGCATACCCA GGG	4	-	Intergenic	sc-416795_A	PAM_right_NGG
15	19703225	19703367	15:19703225-19703367	A01182:91:HCWWMDSX3:4:1362:3242:5541	1	+	A01182:91:HCWWMDSX3:4:1121:23683:30452	1	+	0	5602399	GAAGATCATGTGCATACCCA GGG	4	-	Intergenic	sc-416795_A	PAM_right_NGG
15	19720096	19720238	15:19720096-19720238	A01182:91:HCWWMDSX3:4:1362:3242:5541	1	+	A01182:91:HCWWMDSX3:4:1121:23683:30452	1	+	0	5585528	GAAGATCATGTGCATACCCA GGG	4	-	Intergenic	sc-416795_A	PAM_right_NGG
15	19897376	19897518	15:19897376-19897518	A01182:91:HCWWMDSX3:4:2201:20509:4789,A01182:91:HCWWMDSX3:4:1366:5367:13260,A01182:91:HCWWMDSX3:4:2415:31186:6120	3	+,-,-		0		-Inf	5408248	GAAGATCATGTGCATACCCA GGG	4	-	Intergenic	sc-416795_A	PAM_right_NGG
15	20035283	20035388	15:20035283-20035388	A01182:91:HCWWMDSX3:4:1405:33003:13777	1	+		0		-Inf	5270341	GAAGATCATGTGCATACCCA GGG	4	-	Intergenic	sc-416795_A	PAM_right_NGG
15	20313710	20313744	15:20313710-20313744	A01182:91:HCWWMDSX3:4:2402:32958:13823	1	+		0		-Inf	4991914	GAAGATCATGTGCATACCCA GGG	4	-	Intergenic	sc-416795_A	PAM_right_NGG
15	20874168	20874202	15:20874168-20874202	A01182:91:HCWWMDSX3:4:1104:32985:11459	1	+		0		-Inf	4431456	GAAGATCATGTGCATACCCA GGG	4	-	Intergenic	sc-416795_A	PAM_right_NGG
15	20881618	20881760	15:20881618-20881760		0		A01182:91:HCWWMDSX3:4:2633:11822:5995	1	-	Inf	4424006	GAAGATCATGTGCATACCCA GGG	4	-	Intergenic	sc-416795_A	PAM_right_NGG
15	21040462	21040545	15:21040462-21040545	A01182:91:HCWWMDSX3:4:2207:32949:23766	1	-		0		-Inf	4265162	GAAGATCATGTGCATACCCA GGG	4	-	Intergenic	sc-416795_A	PAM_right_NGG
15	21274249	21274301	15:21274249-21274301	A01182:91:HCWWMDSX3:4:2311:32931:20979	1	+		0		-Inf	4031375	GAAGATCATGTGCATACCCA GGG	4	-	Intergenic	sc-416795_A	PAM_right_NGG
15	21447868	21447902	15:21447868-21447902	A01182:91:HCWWMDSX3:4:1104:32985:11459	1	+		0		-Inf	3857756	GAAGATCATGTGCATACCCA GGG	4	-	Intergenic	sc-416795_A	PAM_right_NGG
15	21455327	21455465	15:21455327-21455465		0		A01182:91:HCWWMDSX3:4:2633:11822:5995	1	-	Inf	3850297	GAAGATCATGTGCATACCCA GGG	4	-	Intergenic	sc-416795_A	PAM_right_NGG
15	21885119	21885153	15:21885119-21885153	A01182:91:HCWWMDSX3:4:1104:32985:11459	1	+		0		-Inf	3420505	GAAGATCATGTGCATACCCA GGG	4	-	Intergenic	sc-416795_A	PAM_right_NGG
15	21892599	21892740	15:21892599-21892740		0		A01182:91:HCWWMDSX3:4:2633:11822:5995	1	-	Inf	3413025	GAAGATCATGTGCATACCCA GGG	4	-	Intergenic	sc-416795_A	PAM_right_NGG
15	22366172	22366255	15:22366172-22366255	A01182:91:HCWWMDSX3:4:2203:32949:10708	1	-		0		-Inf	2939452	GAAGATCATGTGCATACCCA GGG	4	-	Intergenic	sc-416795_A	PAM_right_NGG
15	24637284	24637374	15:24637284-24637374	A01182:91:HCWWMDSX3:4:1405:33003:13777	1	+		0		-Inf	668340	GAAGATCATGTGCATACCCA GGG	4	-	Intergenic	sc-416795_A	PAM_right_NGG
15	24706839	24706901	15:24706839-24706901	A01182:91:HCWWMDSX3:4:2207:32949:23766	1	-		0		-Inf	598785	GAAGATCATGTGCATACCCA GGG	4	-	Intergenic	sc-416795_A	PAM_right_NGG
15	25028025	25028092	15:25028025-25028092	A01182:91:HCWWMDSX3:4:1411:32994:11318	1	-		0		-Inf	277599	GAAGATCATGTGCATACCCA GGG	4	-	Intergenic	sc-416795_A	PAM_right_NGG
15	29265424	29265456	15:29265424-29265456		0		A01182:91:HCWWMDSX3:4:1201:32985:36292	1	-	Inf	1361512	AGAACTTACCCCTATTTCCG TGG	0	-	Exonic	sc-416795_B	PAM_right_NGG
15	29414206	29414311	15:29414206-29414311	A01182:91:HCWWMDSX3:4:1405:33003:13777	1	-		0		-Inf	1212730	AGAACTTACCCCTATTTCCG TGG	0	-	Exonic	sc-416795_B	PAM_right_NGG
15	29489653	29489795	15:29489653-29489795		0		A01182:91:HCWWMDSX3:4:1378:20148:31970	1	+	Inf	1137283	AGAACTTACCCCTATTTCCG TGG	0	-	Exonic	sc-416795_B	PAM_right_NGG
15	29803316	29803458	15:29803316-29803458	A01182:91:HCWWMDSX3:4:2124:26404:5822	1	-		0		-Inf	823620	AGAACTTACCCCTATTTCCG TGG	0	-	Exonic	sc-416795_B	PAM_right_NGG
15	29955216	29955358	15:29955216-29955358	A01182:91:HCWWMDSX3:4:2154:24397:10802,A01182:91:HCWWMDSX3:4:2259:11966:24251	2	-,-		0		-Inf	671720	AGAACTTACCCCTATTTCCG TGG	0	-	Exonic	sc-416795_B	PAM_right_NGG
15	30243672	30243706	15:30243672-30243706	A01182:91:HCWWMDSX3:4:2402:32958:13823	1	-		0		-Inf	383264	AGAACTTACCCCTATTTCCG TGG	0	-	Exonic	sc-416795_B	PAM_right_NGG
15	30250799	30250844	15:30250799-30250844	A01182:91:HCWWMDSX3:4:2311:32931:20979	1	-		0		-Inf	376137	AGAACTTACCCCTATTTCCG TGG	0	-	Exonic	sc-416795_B	PAM_right_NGG
15	30343463	30343497	15:30343463-30343497		0		A01182:91:HCWWMDSX3:4:1403:33003:13275	1	-	Inf	283473	AGAACTTACCCCTATTTCCG TGG	0	-	Exonic	sc-416795_B	PAM_right_NGG
15	30362068	30362210	15:30362068-30362210	A01182:91:HCWWMDSX3:4:1443:16631:33708,A01182:91:HCWWMDSX3:4:2338:30445:36933	2	+,+	A01182:91:HCWWMDSX3:4:1602:3875:27023	1	+	-1	264868	AGAACTTACCCCTATTTCCG TGG	0	-	Exonic	sc-416795_B	PAM_right_NGG
15	30622555	30622588	15:30622555-30622588	A01182:91:HCWWMDSX3:4:1302:33003:17409	1	-		0		-Inf	4381	AGAACTTACCCCTATTTCCG TGG	0	-	Exonic	sc-416795_B	PAM_right_NGG
15	30633382	30633518	15:30633382-30633518		0		A01182:91:HCWWMDSX3:4:2134:20193:23594,A01182:91:HCWWMDSX3:4:2275:7726:26866,A01182:91:HCWWMDSX3:4:1501:14588:18991,A01182:91:HCWWMDSX3:4:2575:1271:12743,A01182:91:HCWWMDSX3:4:1374:18792:24643,A01182:91:HCWWMDSX3:4:1374:18738:24706,A01182:91:HCWWMDSX3:4:1317:24089:30279,A01182:91:HCWWMDSX3:4:1671:1994:23641,A01182:91:HCWWMDSX3:4:2117:2754:29215,A01182:91:HCWWMDSX3:4:1327:27344:19946,A01182:91:HCW…	16	-,+,-,+,+,+,+,+,+,+,+,-,+,+,+,-	Inf	136	GAAGAACATATTCATACCGA AGG	0	+	Exonic	sc-416795_A	PAM_right_NGG
15	30741306	30741339	15:30741306-30741339	A01182:91:HCWWMDSX3:4:2605:32949:31062	1	-		0		-Inf	-106139	GTCTTCTAACGCAGAAAAGA AGG	0	+	Exonic	sc-416795_C	PAM_right_NGG
15	30849319	30849461	15:30849319-30849461		0		A01182:91:HCWWMDSX3:4:2322:6442:7733	1	+	Inf	-214152	GTCTTCTAACGCAGAAAAGA AGG	0	+	Exonic	sc-416795_C	PAM_right_NGG
15	32168540	32168682	15:32168540-32168682	A01182:91:HCWWMDSX3:4:1443:16631:33708,A01182:91:HCWWMDSX3:4:2338:30445:36933	2	-,-	A01182:91:HCWWMDSX3:4:1602:3875:27023	1	-	-1	447787	AGAACTTACCCCTATTTCCG TGG	0	-	Exonic	sc-416795_B	PAM_right_NGG
15	32623384	32623520	15:32623384-32623520		0		A01182:91:HCWWMDSX3:4:2134:20193:23594,A01182:91:HCWWMDSX3:4:2275:7726:26866,A01182:91:HCWWMDSX3:4:1501:14588:18991,A01182:91:HCWWMDSX3:4:2575:1271:12743,A01182:91:HCWWMDSX3:4:1374:18792:24643,A01182:91:HCWWMDSX3:4:1374:18738:24706,A01182:91:HCWWMDSX3:4:1317:24089:30279,A01182:91:HCWWMDSX3:4:1671:1994:23641,A01182:91:HCWWMDSX3:4:2117:2754:29215,A01182:91:HCWWMDSX3:4:1327:27344:19946,A01182:91:HCW…	16	-,+,-,+,+,+,+,+,+,+,+,-,+,+,+,-	Inf	136	GAAGACCATATTCATACCGA AGG	1	+	Exonic	sc-416795_A	PAM_right_NGG
15	33351615	33351649	15:33351615-33351649		0		A01182:91:HCWWMDSX3:4:1403:33003:13275	1	+	Inf	-728095	GAAGACCATATTCATACCGA AGG	1	+	Exonic	sc-416795_A	PAM_right_NGG
15	33685467	33685501	15:33685467-33685501		0		A01182:91:HCWWMDSX3:4:2601:32931:4977	1	-	Inf	-1061947	GAAGACCATATTCATACCGA AGG	1	+	Exonic	sc-416795_A	PAM_right_NGG
15	33761526	33761564	15:33761526-33761564		0		A01182:91:HCWWMDSX3:4:1108:32976:27007	1	+	Inf	-1138006	GAAGACCATATTCATACCGA AGG	1	+	Exonic	sc-416795_A	PAM_right_NGG
15	33953683	33953766	15:33953683-33953766	A01182:91:HCWWMDSX3:4:2203:32949:10708	1	+		0		-Inf	-1330163	GAAGACCATATTCATACCGA AGG	1	+	Exonic	sc-416795_A	PAM_right_NGG
15	34106308	34106341	15:34106308-34106341	A01182:91:HCWWMDSX3:4:1302:33003:17409	1	+		0		-Inf	-1482788	GAAGACCATATTCATACCGA AGG	1	+	Exonic	sc-416795_A	PAM_right_NGG
15	34185043	34185076	15:34185043-34185076		0		A01182:91:HCWWMDSX3:4:2204:32958:36245	1	-	Inf	-1561523	GAAGACCATATTCATACCGA AGG	1	+	Exonic	sc-416795_A	PAM_right_NGG
15	34808971	34809113	15:34808971-34809113	A01182:91:HCWWMDSX3:4:2569:3269:11537,A01182:91:HCWWMDSX3:4:2569:3405:11616	2	-,-	A01182:91:HCWWMDSX3:4:2560:30951:27164,A01182:91:HCWWMDSX3:4:2560:30942:27179	2	-,-	0	-2185451	GAAGACCATATTCATACCGA AGG	1	+	Exonic	sc-416795_A	PAM_right_NGG
15	35486817	35486850	15:35486817-35486850	A01182:91:HCWWMDSX3:4:2403:32967:5885	1	-		0		-Inf	-2863297	GAAGACCATATTCATACCGA AGG	1	+	Exonic	sc-416795_A	PAM_right_NGG
15	36134084	36134226	15:36134084-36134226		0		A01182:91:HCWWMDSX3:4:2667:9805:10238,A01182:91:HCWWMDSX3:4:2466:20274:6668	2	+,+	Inf	-3510564	GAAGACCATATTCATACCGA AGG	1	+	Exonic	sc-416795_A	PAM_right_NGG
15	36198056	36198090	15:36198056-36198090	A01182:91:HCWWMDSX3:4:2402:32958:13823	1	+		0		-Inf	-3574536	GAAGACCATATTCATACCGA AGG	1	+	Exonic	sc-416795_A	PAM_right_NGG
15	36685386	36685420	15:36685386-36685420	A01182:91:HCWWMDSX3:4:2402:32958:13823	1	-		0		-Inf	-4061866	GAAGACCATATTCATACCGA AGG	1	+	Exonic	sc-416795_A	PAM_right_NGG
15	37154910	37155052	15:37154910-37155052	A01182:91:HCWWMDSX3:4:2150:18331:11412,A01182:91:HCWWMDSX3:4:2150:20618:15843,A01182:91:HCWWMDSX3:4:1234:30454:7733	3	+,+,+	A01182:91:HCWWMDSX3:4:2555:25753:14027	1	+	-158496250072116	4465694	GTCTCCTAACTCAGAAAAAG TGG	4	-	Intergenic	sc-416795_C	PAM_right_NGG
15	37534212	37534295	15:37534212-37534295	A01182:91:HCWWMDSX3:4:2207:32949:23766	1	+		0		-Inf	4086392	GTCTCCTAACTCAGAAAAAG TGG	4	-	Intergenic	sc-416795_C	PAM_right_NGG
15	38363434	38363479	15:38363434-38363479		0		A01182:91:HCWWMDSX3:4:2305:32949:12743	1	-	Inf	3257170	GTCTCCTAACTCAGAAAAAG TGG	4	-	Intergenic	sc-416795_C	PAM_right_NGG
15	38550177	38550211	15:38550177-38550211	A01182:91:HCWWMDSX3:4:1201:32985:35978	1	+		0		-Inf	3070427	GTCTCCTAACTCAGAAAAAG TGG	4	-	Intergenic	sc-416795_C	PAM_right_NGG
15	38583227	38583261	15:38583227-38583261		0		A01182:91:HCWWMDSX3:4:2601:32931:4977	1	-	Inf	3037377	GTCTCCTAACTCAGAAAAAG TGG	4	-	Intergenic	sc-416795_C	PAM_right_NGG
15	38584910	38584993	15:38584910-38584993	A01182:91:HCWWMDSX3:4:2207:32949:23766	1	+		0		-Inf	3035694	GTCTCCTAACTCAGAAAAAG TGG	4	-	Intergenic	sc-416795_C	PAM_right_NGG
15	38616820	38616872	15:38616820-38616872	A01182:91:HCWWMDSX3:4:2311:32931:20979	1	+		0		-Inf	3003784	GTCTCCTAACTCAGAAAAAG TGG	4	-	Intergenic	sc-416795_C	PAM_right_NGG
15	38706531	38706565	15:38706531-38706565	A01182:91:HCWWMDSX3:4:2303:32949:22983	1	+		0		-Inf	2914073	GTCTCCTAACTCAGAAAAAG TGG	4	-	Intergenic	sc-416795_C	PAM_right_NGG
15	38852624	38852707	15:38852624-38852707	A01182:91:HCWWMDSX3:4:2207:32949:23766	1	+		0		-Inf	2767980	GTCTCCTAACTCAGAAAAAG TGG	4	-	Intergenic	sc-416795_C	PAM_right_NGG
15	39083853	39083995	15:39083853-39083995	A01182:91:HCWWMDSX3:4:1402:31060:22529,A01182:91:HCWWMDSX3:4:1402:32542:26162,A01182:91:HCWWMDSX3:4:1402:32163:26349	3	-,-,-		0		-Inf	2536751	GTCTCCTAACTCAGAAAAAG TGG	4	-	Intergenic	sc-416795_C	PAM_right_NGG
15	39347436	39347470	15:39347436-39347470	A01182:91:HCWWMDSX3:4:2303:32949:22983	1	-		0		-Inf	2273168	GTCTCCTAACTCAGAAAAAG TGG	4	-	Intergenic	sc-416795_C	PAM_right_NGG
15	39711468	39711610	15:39711468-39711610	A01182:91:HCWWMDSX3:4:1337:19786:9330,A01182:91:HCWWMDSX3:4:1656:18909:12508	2	+,+		0		-Inf	1909136	GTCTCCTAACTCAGAAAAAG TGG	4	-	Intergenic	sc-416795_C	PAM_right_NGG
15	39772764	39772820	15:39772764-39772820	A01182:91:HCWWMDSX3:4:1601:32994:1579	1	+		0		-Inf	1847840	GTCTCCTAACTCAGAAAAAG TGG	4	-	Intergenic	sc-416795_C	PAM_right_NGG
15	39951301	39951334	15:39951301-39951334	A01182:91:HCWWMDSX3:4:1302:33003:17409	1	-		0		-Inf	1669303	GTCTCCTAACTCAGAAAAAG TGG	4	-	Intergenic	sc-416795_C	PAM_right_NGG
15	40318899	40318992	15:40318899-40318992	A01182:91:HCWWMDSX3:4:1258:10330:16532	1	+		0		-Inf	1301705	GTCTCCTAACTCAGAAAAAG TGG	4	-	Intergenic	sc-416795_C	PAM_right_NGG
15	40837385	40837429	15:40837385-40837429	A01182:91:HCWWMDSX3:4:2311:32931:20979	1	-		0		-Inf	783219	GTCTCCTAACTCAGAAAAAG TGG	4	-	Intergenic	sc-416795_C	PAM_right_NGG
15	41418595	41418647	15:41418595-41418647	A01182:91:HCWWMDSX3:4:2311:32931:20979	1	-		0		-Inf	202009	GTCTCCTAACTCAGAAAAAG TGG	4	-	Intergenic	sc-416795_C	PAM_right_NGG
15	42280292	42280433	15:42280292-42280433	A01182:91:HCWWMDSX3:4:2119:28302:16125	1	-		0		-Inf	-659688	GTCTCCTAACTCAGAAAAAG TGG	4	-	Intergenic	sc-416795_C	PAM_right_NGG
15	42656031	42656064	15:42656031-42656064	A01182:91:HCWWMDSX3:4:2605:32949:31062	1	-		0		-Inf	-1035427	GTCTCCTAACTCAGAAAAAG TGG	4	-	Intergenic	sc-416795_C	PAM_right_NGG
15	42767491	42767572	15:42767491-42767572		0		A01182:91:HCWWMDSX3:4:1108:32976:27007	1	+	Inf	-1146887	GTCTCCTAACTCAGAAAAAG TGG	4	-	Intergenic	sc-416795_C	PAM_right_NGG
15	43039556	43039639	15:43039556-43039639	A01182:91:HCWWMDSX3:4:2207:32949:23766	1	-		0		-Inf	1002479	TCTTTTCTTCGTTATTAGTC TGG	4	-	Intronic	sc-416795_C	PAM_left_CCN
15	43653694	43653728	15:43653694-43653728		0		A01182:91:HCWWMDSX3:4:1403:33003:13275	1	+	Inf	388341	TCTTTTCTTCGTTATTAGTC TGG	4	-	Intronic	sc-416795_C	PAM_left_CCN
15	43791579	43791721	15:43791579-43791721	A01182:91:HCWWMDSX3:4:2533:9986:22764	1	-	A01182:91:HCWWMDSX3:4:2543:32922:18677,A01182:91:HCWWMDSX3:4:1169:31430:9612	2	+,+	1	250456	TCTTTTCTTCGTTATTAGTC TGG	4	-	Intronic	sc-416795_C	PAM_left_CCN
15	43849574	43849606	15:43849574-43849606	A01182:91:HCWWMDSX3:4:1105:32985:23296	1	-		0		-Inf	192461	TCTTTTCTTCGTTATTAGTC TGG	4	-	Intronic	sc-416795_C	PAM_left_CCN
15	43945929	43945962	15:43945929-43945962	A01182:91:HCWWMDSX3:4:1302:33003:17409	1	+		0		-Inf	96106	TCTTTTCTTCGTTATTAGTC TGG	4	-	Intronic	sc-416795_C	PAM_left_CCN
15	44256087	44256170	15:44256087-44256170	A01182:91:HCWWMDSX3:4:2207:32949:23766	1	+		0		-Inf	-214052	TCTTTTCTTCGTTATTAGTC TGG	4	-	Intronic	sc-416795_C	PAM_left_CCN
15	44569043	44569076	15:44569043-44569076	A01182:91:HCWWMDSX3:4:1302:33003:17409	1	+		0		-Inf	-527008	TCTTTTCTTCGTTATTAGTC TGG	4	-	Intronic	sc-416795_C	PAM_left_CCN
15	44740837	44740871	15:44740837-44740871		0		A01182:91:HCWWMDSX3:4:2601:32931:4977	1	-	Inf	-698802	TCTTTTCTTCGTTATTAGTC TGG	4	-	Intronic	sc-416795_C	PAM_left_CCN
15	45243433	45243466	15:45243433-45243466	A01182:91:HCWWMDSX3:4:1302:33003:17409	1	+		0		-Inf	-1201398	TCTTTTCTTCGTTATTAGTC TGG	4	-	Intronic	sc-416795_C	PAM_left_CCN
15	45775989	45776125	15:45775989-45776125		0		A01182:91:HCWWMDSX3:4:1356:6036:19492	1	+	Inf	-1733954	TCTTTTCTTCGTTATTAGTC TGG	4	-	Intronic	sc-416795_C	PAM_left_CCN
15	45961958	45962010	15:45961958-45962010	A01182:91:HCWWMDSX3:4:2311:32931:20979	1	-		0		-Inf	-1919923	TCTTTTCTTCGTTATTAGTC TGG	4	-	Intronic	sc-416795_C	PAM_left_CCN
15	46148180	46148212	15:46148180-46148212		0		A01182:91:HCWWMDSX3:4:1201:32985:36292	1	+	Inf	-2106145	TCTTTTCTTCGTTATTAGTC TGG	4	-	Intronic	sc-416795_C	PAM_left_CCN
15	46364430	46364511	15:46364430-46364511		0		A01182:91:HCWWMDSX3:4:1108:32976:27007	1	-	Inf	-2322395	TCTTTTCTTCGTTATTAGTC TGG	4	-	Intronic	sc-416795_C	PAM_left_CCN
15	46380358	46380415	15:46380358-46380415	A01182:91:HCWWMDSX3:4:1405:33003:13777	1	-		0		-Inf	-2338323	TCTTTTCTTCGTTATTAGTC TGG	4	-	Intronic	sc-416795_C	PAM_left_CCN
15	47168219	47168253	15:47168219-47168253	A01182:91:HCWWMDSX3:4:2402:32958:13823	1	+		0		-Inf	3090609	CGGCATGAGGGGTAAGTACT GGG	4	-	Intronic	sc-416795_B	PAM_left_CCN
15	48295022	48295104	15:48295022-48295104		0		A01182:91:HCWWMDSX3:4:2604:32940:34616	1	+	Inf	1963806	CGGCATGAGGGGTAAGTACT GGG	4	-	Intronic	sc-416795_B	PAM_left_CCN
15	49047368	49047402	15:49047368-49047402	A01182:91:HCWWMDSX3:4:2303:32949:22983	1	-		0		-Inf	1211460	CGGCATGAGGGGTAAGTACT GGG	4	-	Intronic	sc-416795_B	PAM_left_CCN
15	49398670	49398704	15:49398670-49398704	A01182:91:HCWWMDSX3:4:2402:32958:13823	1	+		0		-Inf	860158	CGGCATGAGGGGTAAGTACT GGG	4	-	Intronic	sc-416795_B	PAM_left_CCN
15	49781805	49781839	15:49781805-49781839	A01182:91:HCWWMDSX3:4:2402:32958:13823	1	-		0		-Inf	477023	CGGCATGAGGGGTAAGTACT GGG	4	-	Intronic	sc-416795_B	PAM_left_CCN
15	49975421	49975455	15:49975421-49975455	A01182:91:HCWWMDSX3:4:2303:32949:22983	1	+		0		-Inf	283407	CGGCATGAGGGGTAAGTACT GGG	4	-	Intronic	sc-416795_B	PAM_left_CCN
15	50699521	50699573	15:50699521-50699573	A01182:91:HCWWMDSX3:4:2311:32931:20979	1	+		0		-Inf	-440693	CGGCATGAGGGGTAAGTACT GGG	4	-	Intronic	sc-416795_B	PAM_left_CCN
15	50974165	50974199	15:50974165-50974199		0		A01182:91:HCWWMDSX3:4:1201:32985:36292	1	+	Inf	-715337	CGGCATGAGGGGTAAGTACT GGG	4	-	Intronic	sc-416795_B	PAM_left_CCN
15	51177047	51177130	15:51177047-51177130	A01182:91:HCWWMDSX3:4:2207:32949:23766	1	+		0		-Inf	-918219	CGGCATGAGGGGTAAGTACT GGG	4	-	Intronic	sc-416795_B	PAM_left_CCN
15	52357667	52357809	15:52357667-52357809	A01182:91:HCWWMDSX3:4:1655:28122:16720,A01182:91:HCWWMDSX3:4:2467:29107:22310	2	+,-		0		-Inf	1945795	TTCTTAGAACACAGAAAAGA TGG	4	-	Intronic	sc-416795_C	PAM_right_NGG
15	52826704	52826768	15:52826704-52826768	A01182:91:HCWWMDSX3:4:1405:33003:13777	1	-		0		-Inf	1476758	TTCTTAGAACACAGAAAAGA TGG	4	-	Intronic	sc-416795_C	PAM_right_NGG
15	52829029	52829112	15:52829029-52829112	A01182:91:HCWWMDSX3:4:2203:32949:10708	1	+		0		-Inf	1474433	TTCTTAGAACACAGAAAAGA TGG	4	-	Intronic	sc-416795_C	PAM_right_NGG
15	53297634	53297668	15:53297634-53297668	A01182:91:HCWWMDSX3:4:2303:32949:22983	1	+		0		-Inf	1005828	TTCTTAGAACACAGAAAAGA TGG	4	-	Intronic	sc-416795_C	PAM_right_NGG
15	54654329	54654471	15:54654329-54654471	A01182:91:HCWWMDSX3:4:2306:16911:33912	1	-	A01182:91:HCWWMDSX3:4:2429:11849:14841	1	-	0	153400	TGTTTTGTGCAGTAGAAGAC AGG	4	-	Intergenic	sc-416795_C	PAM_left_CCN
15	54876731	54876814	15:54876731-54876814	A01182:91:HCWWMDSX3:4:2203:32949:10708	1	+		0		-Inf	-69002	TGTTTTGTGCAGTAGAAGAC AGG	4	-	Intergenic	sc-416795_C	PAM_left_CCN
15	55066563	55066666	15:55066563-55066666	A01182:91:HCWWMDSX3:4:1405:33003:13777	1	-		0		-Inf	-258834	TGTTTTGTGCAGTAGAAGAC AGG	4	-	Intergenic	sc-416795_C	PAM_left_CCN
15	55346394	55346536	15:55346394-55346536	A01182:91:HCWWMDSX3:4:2111:31114:17613,A01182:91:HCWWMDSX3:4:2111:31069:17722	2	+,+		0		-Inf	-538665	TGTTTTGTGCAGTAGAAGAC AGG	4	-	Intergenic	sc-416795_C	PAM_left_CCN
15	55366556	55366599	15:55366556-55366599	A01182:91:HCWWMDSX3:4:2311:32931:20979	1	-		0		-Inf	-558827	TGTTTTGTGCAGTAGAAGAC AGG	4	-	Intergenic	sc-416795_C	PAM_left_CCN
15	55444924	55445007	15:55444924-55445007	A01182:91:HCWWMDSX3:4:2207:32949:23766	1	-		0		-Inf	-637195	TGTTTTGTGCAGTAGAAGAC AGG	4	-	Intergenic	sc-416795_C	PAM_left_CCN
15	55557699	55557733	15:55557699-55557733		0		A01182:91:HCWWMDSX3:4:1403:33003:13275	1	+	Inf	-749970	TGTTTTGTGCAGTAGAAGAC AGG	4	-	Intergenic	sc-416795_C	PAM_left_CCN
15	55593251	55593292	15:55593251-55593292		0		A01182:91:HCWWMDSX3:4:2305:32949:12743	1	+	Inf	-785522	TGTTTTGTGCAGTAGAAGAC AGG	4	-	Intergenic	sc-416795_C	PAM_left_CCN
15	55806004	55806085	15:55806004-55806085		0		A01182:91:HCWWMDSX3:4:1108:32976:27007	1	+	Inf	-998275	TGTTTTGTGCAGTAGAAGAC AGG	4	-	Intergenic	sc-416795_C	PAM_left_CCN
15	56267362	56267445	15:56267362-56267445	A01182:91:HCWWMDSX3:4:2203:32949:10708	1	-		0		-Inf	-1459633	TGTTTTGTGCAGTAGAAGAC AGG	4	-	Intergenic	sc-416795_C	PAM_left_CCN
15	56314500	56314605	15:56314500-56314605	A01182:91:HCWWMDSX3:4:1405:33003:13777	1	+		0		-Inf	-1506771	TGTTTTGTGCAGTAGAAGAC AGG	4	-	Intergenic	sc-416795_C	PAM_left_CCN
15	56888957	56888991	15:56888957-56888991		0		A01182:91:HCWWMDSX3:4:2207:32949:25551	1	+	Inf	-2081228	TGTTTTGTGCAGTAGAAGAC AGG	4	-	Intergenic	sc-416795_C	PAM_left_CCN
15	56954465	56954548	15:56954465-56954548	A01182:91:HCWWMDSX3:4:2203:32949:10708	1	+		0		-Inf	-2146736	TGTTTTGTGCAGTAGAAGAC AGG	4	-	Intergenic	sc-416795_C	PAM_left_CCN
15	57938697	57938839	15:57938697-57938839	A01182:91:HCWWMDSX3:4:2558:17924:16282	1	-		0		-Inf	-3130968	TGTTTTGTGCAGTAGAAGAC AGG	4	-	Intergenic	sc-416795_C	PAM_left_CCN
15	58379598	58379635	15:58379598-58379635		0		A01182:91:HCWWMDSX3:4:2305:32949:12743	1	-	Inf	-3571869	TGTTTTGTGCAGTAGAAGAC AGG	4	-	Intergenic	sc-416795_C	PAM_left_CCN
15	59037621	59037673	15:59037621-59037673	A01182:91:HCWWMDSX3:4:2311:32931:20979	1	-		0		-Inf	-4229892	TGTTTTGTGCAGTAGAAGAC AGG	4	-	Intergenic	sc-416795_C	PAM_left_CCN
15	59545343	59545399	15:59545343-59545399	A01182:91:HCWWMDSX3:4:1601:32994:1579	1	-		0		-Inf	-4737614	TGTTTTGTGCAGTAGAAGAC AGG	4	-	Intergenic	sc-416795_C	PAM_left_CCN
15	60173259	60173393	15:60173259-60173393		0		A01182:91:HCWWMDSX3:4:2322:6442:7733	1	-	Inf	-5365530	TGTTTTGTGCAGTAGAAGAC AGG	4	-	Intergenic	sc-416795_C	PAM_left_CCN
15	60513434	60513576	15:60513434-60513576	A01182:91:HCWWMDSX3:4:2377:9227:10238,A01182:91:HCWWMDSX3:4:2377:9905:14450	2	-,-		0		-Inf	-5705705	TGTTTTGTGCAGTAGAAGAC AGG	4	-	Intergenic	sc-416795_C	PAM_left_CCN
15	61898925	61898959	15:61898925-61898959	A01182:91:HCWWMDSX3:4:2402:32958:13823	1	+		0		-Inf	-7091196	TGTTTTGTGCAGTAGAAGAC AGG	4	-	Intergenic	sc-416795_C	PAM_left_CCN
15	62018989	62019070	15:62018989-62019070		0		A01182:91:HCWWMDSX3:4:1108:32976:27007	1	-	Inf	-7211260	TGTTTTGTGCAGTAGAAGAC AGG	4	-	Intergenic	sc-416795_C	PAM_left_CCN
15	62019639	62019743	15:62019639-62019743	A01182:91:HCWWMDSX3:4:1405:33003:13777	1	+		0		-Inf	-7211910	TGTTTTGTGCAGTAGAAGAC AGG	4	-	Intergenic	sc-416795_C	PAM_left_CCN
15	62057893	62058034	15:62057893-62058034	A01182:91:HCWWMDSX3:4:2635:28031:21042	1	-		0		-Inf	-7250164	TGTTTTGTGCAGTAGAAGAC AGG	4	-	Intergenic	sc-416795_C	PAM_left_CCN
15	62161168	62161202	15:62161168-62161202	A01182:91:HCWWMDSX3:4:1101:32985:16814	1	-		0		-Inf	-7353439	TGTTTTGTGCAGTAGAAGAC AGG	4	-	Intergenic	sc-416795_C	PAM_left_CCN
15	62235258	62235310	15:62235258-62235310		0		A01182:91:HCWWMDSX3:4:2305:32949:12743	1	+	Inf	-7427529	TGTTTTGTGCAGTAGAAGAC AGG	4	-	Intergenic	sc-416795_C	PAM_left_CCN
15	63484348	63484400	15:63484348-63484400	A01182:91:HCWWMDSX3:4:2311:32931:20979	1	-		0		-Inf	-8676619	TGTTTTGTGCAGTAGAAGAC AGG	4	-	Intergenic	sc-416795_C	PAM_left_CCN
15	64330727	64330810	15:64330727-64330810	A01182:91:HCWWMDSX3:4:2207:32949:23766	1	+		0		-Inf	-9522998	TGTTTTGTGCAGTAGAAGAC AGG	4	-	Intergenic	sc-416795_C	PAM_left_CCN
15	64506505	64506548	15:64506505-64506548	A01182:91:HCWWMDSX3:4:2311:32931:20979	1	-		0		-Inf	-9698776	TGTTTTGTGCAGTAGAAGAC AGG	4	-	Intergenic	sc-416795_C	PAM_left_CCN
15	65201249	65201391	15:65201249-65201391	A01182:91:HCWWMDSX3:4:2114:28456:22373	1	+		0		-Inf	-10393520	TGTTTTGTGCAGTAGAAGAC AGG	4	-	Intergenic	sc-416795_C	PAM_left_CCN
15	65391020	65391076	15:65391020-65391076	A01182:91:HCWWMDSX3:4:1601:32994:1579	1	-		0		-Inf	-10583291	TGTTTTGTGCAGTAGAAGAC AGG	4	-	Intergenic	sc-416795_C	PAM_left_CCN
15	66527846	66527988	15:66527846-66527988	A01182:91:HCWWMDSX3:4:1631:20292:9392	1	-		0		-Inf	9977147	AGAAGTTAGCCCAATTTCCC AGG	4	+	Intronic	sc-416795_B	PAM_right_NGG
15	68118953	68118987	15:68118953-68118987	A01182:91:HCWWMDSX3:4:1101:32985:16814	1	-		0		-Inf	8386040	AGAAGTTAGCCCAATTTCCC AGG	4	+	Intronic	sc-416795_B	PAM_right_NGG
15	69771578	69771612	15:69771578-69771612		0		A01182:91:HCWWMDSX3:4:2601:32931:4977	1	-	Inf	6733415	AGAAGTTAGCCCAATTTCCC AGG	4	+	Intronic	sc-416795_B	PAM_right_NGG
15	69771764	69771837	15:69771764-69771837	A01182:91:HCWWMDSX3:4:1405:33003:13777	1	-		0		-Inf	6733229	AGAAGTTAGCCCAATTTCCC AGG	4	+	Intronic	sc-416795_B	PAM_right_NGG
15	69915615	69915648	15:69915615-69915648	A01182:91:HCWWMDSX3:4:1302:33003:17409	1	+		0		-Inf	6589378	AGAAGTTAGCCCAATTTCCC AGG	4	+	Intronic	sc-416795_B	PAM_right_NGG
15	70371968	70372051	15:70371968-70372051	A01182:91:HCWWMDSX3:4:2207:32949:23766	1	+		0		-Inf	6133025	AGAAGTTAGCCCAATTTCCC AGG	4	+	Intronic	sc-416795_B	PAM_right_NGG
15	71176695	71176800	15:71176695-71176800	A01182:91:HCWWMDSX3:4:1405:33003:13777	1	-		0		-Inf	5328298	AGAAGTTAGCCCAATTTCCC AGG	4	+	Intronic	sc-416795_B	PAM_right_NGG
15	71490605	71490638	15:71490605-71490638	A01182:91:HCWWMDSX3:4:1302:33003:17409	1	+		0		-Inf	5014388	AGAAGTTAGCCCAATTTCCC AGG	4	+	Intronic	sc-416795_B	PAM_right_NGG
15	71785828	71785862	15:71785828-71785862	A01182:91:HCWWMDSX3:4:1201:32985:35978	1	+		0		-Inf	4719165	AGAAGTTAGCCCAATTTCCC AGG	4	+	Intronic	sc-416795_B	PAM_right_NGG
15	72694253	72694395	15:72694253-72694395		0		A01182:91:HCWWMDSX3:4:1119:28058:33207,A01182:91:HCWWMDSX3:4:1119:28049:33223	2	+,+	Inf	3810740	AGAAGTTAGCCCAATTTCCC AGG	4	+	Intronic	sc-416795_B	PAM_right_NGG
15	73252777	73252833	15:73252777-73252833	A01182:91:HCWWMDSX3:4:1601:32994:1579	1	-		0		-Inf	3252216	AGAAGTTAGCCCAATTTCCC AGG	4	+	Intronic	sc-416795_B	PAM_right_NGG
15	73475930	73476072	15:73475930-73476072	A01182:91:HCWWMDSX3:4:2675:7365:33098,A01182:91:HCWWMDSX3:4:1320:6650:18145,A01182:91:HCWWMDSX3:4:2627:26883:33520,A01182:91:HCWWMDSX3:4:2627:26847:35086	4	+,-,-,-		0		-Inf	3029063	AGAAGTTAGCCCAATTTCCC AGG	4	+	Intronic	sc-416795_B	PAM_right_NGG
15	73960876	73960909	15:73960876-73960909	A01182:91:HCWWMDSX3:4:1302:33003:17409	1	-		0		-Inf	2544117	AGAAGTTAGCCCAATTTCCC AGG	4	+	Intronic	sc-416795_B	PAM_right_NGG
15	74507976	74508028	15:74507976-74508028	A01182:91:HCWWMDSX3:4:2311:32931:20979	1	+		0		-Inf	1997017	AGAAGTTAGCCCAATTTCCC AGG	4	+	Intronic	sc-416795_B	PAM_right_NGG
15	76088881	76088937	15:76088881-76088937	A01182:91:HCWWMDSX3:4:1601:32994:1579	1	-		0		-Inf	416112	AGAAGTTAGCCCAATTTCCC AGG	4	+	Intronic	sc-416795_B	PAM_right_NGG
15	77175410	77175552	15:77175410-77175552		0		A01182:91:HCWWMDSX3:4:2322:6442:7733	1	-	Inf	-670417	AGAAGTTAGCCCAATTTCCC AGG	4	+	Intronic	sc-416795_B	PAM_right_NGG
15	77461930	77462072	15:77461930-77462072	A01182:91:HCWWMDSX3:4:1636:14271:12743,A01182:91:HCWWMDSX3:4:2275:19886:26506,A01182:91:HCWWMDSX3:4:2407:25030:12211	3	-,-,-	A01182:91:HCWWMDSX3:4:1141:11840:1485,A01182:91:HCWWMDSX3:4:2220:6054:16423	2	-,-	-0.584962500721156	-956937	AGAAGTTAGCCCAATTTCCC AGG	4	+	Intronic	sc-416795_B	PAM_right_NGG
15	78158587	78158620	15:78158587-78158620	A01182:91:HCWWMDSX3:4:1302:33003:17409	1	-		0		-Inf	-1653594	AGAAGTTAGCCCAATTTCCC AGG	4	+	Intronic	sc-416795_B	PAM_right_NGG
15	78376997	78377080	15:78376997-78377080	A01182:91:HCWWMDSX3:4:2203:32949:10708	1	-		0		-Inf	-1872004	AGAAGTTAGCCCAATTTCCC AGG	4	+	Intronic	sc-416795_B	PAM_right_NGG
15	79089655	79089797	15:79089655-79089797	A01182:91:HCWWMDSX3:4:2678:10456:3881	1	+	A01182:91:HCWWMDSX3:4:2377:9652:1016,A01182:91:HCWWMDSX3:4:1250:16233:1360	2	+,-	1	-2584662	AGAAGTTAGCCCAATTTCCC AGG	4	+	Intronic	sc-416795_B	PAM_right_NGG
15	79272850	79272884	15:79272850-79272884	A01182:91:HCWWMDSX3:4:2402:32958:13823	1	+		0		-Inf	-2767857	AGAAGTTAGCCCAATTTCCC AGG	4	+	Intronic	sc-416795_B	PAM_right_NGG
15	79671096	79671131	15:79671096-79671131		0		A01182:91:HCWWMDSX3:4:2305:32949:12743	1	+	Inf	-3166103	AGAAGTTAGCCCAATTTCCC AGG	4	+	Intronic	sc-416795_B	PAM_right_NGG
15	79715644	79715786	15:79715644-79715786		0		A01182:91:HCWWMDSX3:4:2322:6442:7733	1	-	Inf	-3210651	AGAAGTTAGCCCAATTTCCC AGG	4	+	Intronic	sc-416795_B	PAM_right_NGG
15	79725663	79725805	15:79725663-79725805	A01182:91:HCWWMDSX3:4:2448:30011:28103	1	+		0		-Inf	-3220670	AGAAGTTAGCCCAATTTCCC AGG	4	+	Intronic	sc-416795_B	PAM_right_NGG
15	79748396	79748430	15:79748396-79748430	A01182:91:HCWWMDSX3:4:2402:32958:13823	1	-		0		-Inf	-3243403	AGAAGTTAGCCCAATTTCCC AGG	4	+	Intronic	sc-416795_B	PAM_right_NGG
15	80230841	80230875	15:80230841-80230875		0		A01182:91:HCWWMDSX3:4:1201:32985:36292	1	-	Inf	-3725848	AGAAGTTAGCCCAATTTCCC AGG	4	+	Intronic	sc-416795_B	PAM_right_NGG
15	80305200	80305283	15:80305200-80305283	A01182:91:HCWWMDSX3:4:2203:32949:10708	1	-		0		-Inf	-3800207	AGAAGTTAGCCCAATTTCCC AGG	4	+	Intronic	sc-416795_B	PAM_right_NGG
15	80306040	80306113	15:80306040-80306113	A01182:91:HCWWMDSX3:4:2207:32949:23766	1	-		0		-Inf	-3801047	AGAAGTTAGCCCAATTTCCC AGG	4	+	Intronic	sc-416795_B	PAM_right_NGG
15	80801898	80801932	15:80801898-80801932	A01182:91:HCWWMDSX3:4:2303:32949:22983	1	-		0		-Inf	-4296905	AGAAGTTAGCCCAATTTCCC AGG	4	+	Intronic	sc-416795_B	PAM_right_NGG
15	80835183	80835325	15:80835183-80835325	A01182:91:HCWWMDSX3:4:2530:1696:32205	1	+		0		-Inf	-4330190	AGAAGTTAGCCCAATTTCCC AGG	4	+	Intronic	sc-416795_B	PAM_right_NGG
15	80907435	80907468	15:80907435-80907468	A01182:91:HCWWMDSX3:4:1302:33003:17409	1	+		0		-Inf	-4402442	AGAAGTTAGCCCAATTTCCC AGG	4	+	Intronic	sc-416795_B	PAM_right_NGG
15	81628117	81628200	15:81628117-81628200	A01182:91:HCWWMDSX3:4:2203:32949:10708	1	+		0		-Inf	-5123124	AGAAGTTAGCCCAATTTCCC AGG	4	+	Intronic	sc-416795_B	PAM_right_NGG
15	81671789	81671823	15:81671789-81671823	A01182:91:HCWWMDSX3:4:2402:32958:13823	1	-		0		-Inf	5141703	AGTTTTCTGCTTTGGAAGAC AGG	4	-	Intronic	sc-416795_C	PAM_left_CCN
15	81683016	81683067	15:81683016-81683067		0		A01182:91:HCWWMDSX3:4:2305:32949:12743	1	+	Inf	5130476	AGTTTTCTGCTTTGGAAGAC AGG	4	-	Intronic	sc-416795_C	PAM_left_CCN
15	82784355	82784388	15:82784355-82784388	A01182:91:HCWWMDSX3:4:1302:33003:17409	1	-		0		-Inf	4029137	AGTTTTCTGCTTTGGAAGAC AGG	4	-	Intronic	sc-416795_C	PAM_left_CCN
15	83014936	83015078	15:83014936-83015078	A01182:91:HCWWMDSX3:4:1327:27308:16658	1	+		0		-Inf	3798556	AGTTTTCTGCTTTGGAAGAC AGG	4	-	Intronic	sc-416795_C	PAM_left_CCN
15	83386335	83386369	15:83386335-83386369	A01182:91:HCWWMDSX3:4:2402:32958:13823	1	+		0		-Inf	3427157	AGTTTTCTGCTTTGGAAGAC AGG	4	-	Intronic	sc-416795_C	PAM_left_CCN
15	83454158	83454263	15:83454158-83454263	A01182:91:HCWWMDSX3:4:1405:33003:13777	1	+		0		-Inf	3359334	AGTTTTCTGCTTTGGAAGAC AGG	4	-	Intronic	sc-416795_C	PAM_left_CCN
15	84441936	84441970	15:84441936-84441970		0		A01182:91:HCWWMDSX3:4:1201:32985:36292	1	-	Inf	2371556	AGTTTTCTGCTTTGGAAGAC AGG	4	-	Intronic	sc-416795_C	PAM_left_CCN
15	84671771	84671913	15:84671771-84671913	A01182:91:HCWWMDSX3:4:2232:12735:11960	1	-		0		-Inf	2141721	AGTTTTCTGCTTTGGAAGAC AGG	4	-	Intronic	sc-416795_C	PAM_left_CCN
15	85338243	85338277	15:85338243-85338277		0		A01182:91:HCWWMDSX3:4:1201:32985:36292	1	-	Inf	1475249	AGTTTTCTGCTTTGGAAGAC AGG	4	-	Intronic	sc-416795_C	PAM_left_CCN
15	85500987	85501129	15:85500987-85501129	A01182:91:HCWWMDSX3:4:2212:17056:25989	1	+		0		-Inf	1312505	AGTTTTCTGCTTTGGAAGAC AGG	4	-	Intronic	sc-416795_C	PAM_left_CCN
15	85692424	85692566	15:85692424-85692566		0		A01182:91:HCWWMDSX3:4:2514:27082:6872	1	+	Inf	1121068	AGTTTTCTGCTTTGGAAGAC AGG	4	-	Intronic	sc-416795_C	PAM_left_CCN
15	85818464	85818606	15:85818464-85818606	A01182:91:HCWWMDSX3:4:1154:10845:30358,A01182:91:HCWWMDSX3:4:2274:1805:3082	2	+,+	A01182:91:HCWWMDSX3:4:1167:32262:2879	1	+	-1	995028	AGTTTTCTGCTTTGGAAGAC AGG	4	-	Intronic	sc-416795_C	PAM_left_CCN
15	86463474	86463557	15:86463474-86463557	A01182:91:HCWWMDSX3:4:2203:32949:10708	1	-		0		-Inf	350018	AGTTTTCTGCTTTGGAAGAC AGG	4	-	Intronic	sc-416795_C	PAM_left_CCN
15	86817258	86817399	15:86817258-86817399		0		A01182:91:HCWWMDSX3:4:2476:15944:32330	1	-	Inf	-3766	AGTTTTCTGCTTTGGAAGAC AGG	4	-	Intronic	sc-416795_C	PAM_left_CCN
15	87233381	87233415	15:87233381-87233415		0		A01182:91:HCWWMDSX3:4:2601:32931:4977	1	+	Inf	-419889	AGTTTTCTGCTTTGGAAGAC AGG	4	-	Intronic	sc-416795_C	PAM_left_CCN
15	87253354	87253388	15:87253354-87253388		0		A01182:91:HCWWMDSX3:4:2601:32931:4977	1	+	Inf	-439862	AGTTTTCTGCTTTGGAAGAC AGG	4	-	Intronic	sc-416795_C	PAM_left_CCN
15	87330705	87330739	15:87330705-87330739	A01182:91:HCWWMDSX3:4:2402:32958:13823	1	-		0		-Inf	-517213	AGTTTTCTGCTTTGGAAGAC AGG	4	-	Intronic	sc-416795_C	PAM_left_CCN
15	87466410	87466444	15:87466410-87466444	A01182:91:HCWWMDSX3:4:2402:32958:13823	1	+		0		-Inf	-652918	AGTTTTCTGCTTTGGAAGAC AGG	4	-	Intronic	sc-416795_C	PAM_left_CCN
15	87559235	87559279	15:87559235-87559279	A01182:91:HCWWMDSX3:4:2311:32931:20979	1	+		0		-Inf	-745743	AGTTTTCTGCTTTGGAAGAC AGG	4	-	Intronic	sc-416795_C	PAM_left_CCN
15	87595216	87595250	15:87595216-87595250	A01182:91:HCWWMDSX3:4:2602:32922:2331	1	-		0		-Inf	-781724	AGTTTTCTGCTTTGGAAGAC AGG	4	-	Intronic	sc-416795_C	PAM_left_CCN
15	87779361	87779417	15:87779361-87779417	A01182:91:HCWWMDSX3:4:1601:32994:1579	1	-		0		-Inf	-965869	AGTTTTCTGCTTTGGAAGAC AGG	4	-	Intronic	sc-416795_C	PAM_left_CCN
15	88359578	88359612	15:88359578-88359612		0		A01182:91:HCWWMDSX3:4:2601:32931:4977	1	-	Inf	-1546086	AGTTTTCTGCTTTGGAAGAC AGG	4	-	Intronic	sc-416795_C	PAM_left_CCN
15	89535973	89536007	15:89535973-89536007		0		A01182:91:HCWWMDSX3:4:2601:32931:4977	1	+	Inf	1197513	GTTTTAGAACGTAGAAAAGA AGG	4	+	Intronic	sc-416795_C	PAM_right_NGG
15	89637001	89637035	15:89637001-89637035	A01182:91:HCWWMDSX3:4:2402:32958:13823	1	+		0		-Inf	1096485	GTTTTAGAACGTAGAAAAGA AGG	4	+	Intronic	sc-416795_C	PAM_right_NGG
15	90190692	90190834	15:90190692-90190834	A01182:91:HCWWMDSX3:4:1322:27362:29997,A01182:91:HCWWMDSX3:4:2102:18783:27790,A01182:91:HCWWMDSX3:4:2665:26295:12587,A01182:91:HCWWMDSX3:4:2640:7663:5588	4	+,+,+,+		0		-Inf	542794	GTTTTAGAACGTAGAAAAGA AGG	4	+	Intronic	sc-416795_C	PAM_right_NGG
15	90334731	90334765	15:90334731-90334765	A01182:91:HCWWMDSX3:4:1601:32994:1579	1	+		0		-Inf	398755	GTTTTAGAACGTAGAAAAGA AGG	4	+	Intronic	sc-416795_C	PAM_right_NGG
15	90899073	90899107	15:90899073-90899107	A01182:91:HCWWMDSX3:4:1601:32994:1579	1	-		0		-Inf	-165587	GTTTTAGAACGTAGAAAAGA AGG	4	+	Intronic	sc-416795_C	PAM_right_NGG
15	91176603	91176745	15:91176603-91176745		0		A01182:91:HCWWMDSX3:4:2322:6442:7733	1	+	Inf	-443117	GTTTTAGAACGTAGAAAAGA AGG	4	+	Intronic	sc-416795_C	PAM_right_NGG
15	92197206	92197348	15:92197206-92197348		0		A01182:91:HCWWMDSX3:4:1221:23122:30765,A01182:91:HCWWMDSX3:4:2221:24469:34632	2	+,+	Inf	-1463720	GTTTTAGAACGTAGAAAAGA AGG	4	+	Intronic	sc-416795_C	PAM_right_NGG
15	92729256	92729308	15:92729256-92729308	A01182:91:HCWWMDSX3:4:2311:32931:20979	1	-		0		-Inf	-1995770	GTTTTAGAACGTAGAAAAGA AGG	4	+	Intronic	sc-416795_C	PAM_right_NGG
15	93345171	93345223	15:93345171-93345223		0		A01182:91:HCWWMDSX3:4:2305:32949:12743	1	+	Inf	-2611685	GTTTTAGAACGTAGAAAAGA AGG	4	+	Intronic	sc-416795_C	PAM_right_NGG
15	93391013	93391096	15:93391013-93391096	A01182:91:HCWWMDSX3:4:2203:32949:10708	1	-		0		-Inf	-2657527	GTTTTAGAACGTAGAAAAGA AGG	4	+	Intronic	sc-416795_C	PAM_right_NGG
15	93393308	93393413	15:93393308-93393413	A01182:91:HCWWMDSX3:4:1405:33003:13777	1	+		0		-Inf	-2659822	GTTTTAGAACGTAGAAAAGA AGG	4	+	Intronic	sc-416795_C	PAM_right_NGG
15	93393565	93393599	15:93393565-93393599		0		A01182:91:HCWWMDSX3:4:2601:32931:4977	1	+	Inf	-2660079	GTTTTAGAACGTAGAAAAGA AGG	4	+	Intronic	sc-416795_C	PAM_right_NGG
15	93450312	93450346	15:93450312-93450346	A01182:91:HCWWMDSX3:4:2303:32949:22983	1	+		0		-Inf	-2716826	GTTTTAGAACGTAGAAAAGA AGG	4	+	Intronic	sc-416795_C	PAM_right_NGG
15	93630422	93630456	15:93630422-93630456	A01182:91:HCWWMDSX3:4:2402:32958:13823	1	-		0		-Inf	-2896936	GTTTTAGAACGTAGAAAAGA AGG	4	+	Intronic	sc-416795_C	PAM_right_NGG
15	93678644	93678725	15:93678644-93678725		0		A01182:91:HCWWMDSX3:4:1108:32976:27007	1	+	Inf	-2945158	GTTTTAGAACGTAGAAAAGA AGG	4	+	Intronic	sc-416795_C	PAM_right_NGG
15	93977071	93977213	15:93977071-93977213	A01182:91:HCWWMDSX3:4:1674:20546:22138,A01182:91:HCWWMDSX3:4:1674:20564:22200,A01182:91:HCWWMDSX3:4:2608:20943:17503,A01182:91:HCWWMDSX3:4:2256:32226:21418,A01182:91:HCWWMDSX3:4:1270:18087:8766	5	+,+,+,+,+	A01182:91:HCWWMDSX3:4:2128:30734:7686,A01182:91:HCWWMDSX3:4:1251:8133:18082	2	+,+	-132192809488736	-3243585	GTTTTAGAACGTAGAAAAGA AGG	4	+	Intronic	sc-416795_C	PAM_right_NGG
15	94207151	94207293	15:94207151-94207293	A01182:91:HCWWMDSX3:4:1639:2483:14841,A01182:91:HCWWMDSX3:4:1675:21016:6887	2	-,-		0		-Inf	-3473665	GTTTTAGAACGTAGAAAAGA AGG	4	+	Intronic	sc-416795_C	PAM_right_NGG
15	94760124	94760178	15:94760124-94760178	A01182:91:HCWWMDSX3:4:2344:27552:32111	1	+		0		-Inf	-4026638	GTTTTAGAACGTAGAAAAGA AGG	4	+	Intronic	sc-416795_C	PAM_right_NGG
15	95172211	95172263	15:95172211-95172263	A01182:91:HCWWMDSX3:4:2311:32931:20979	1	-		0		-Inf	-4438725	GTTTTAGAACGTAGAAAAGA AGG	4	+	Intronic	sc-416795_C	PAM_right_NGG
15	95499927	95500069	15:95499927-95500069		0		A01182:91:HCWWMDSX3:4:2513:15772:25864	1	+	Inf	-4766441	GTTTTAGAACGTAGAAAAGA AGG	4	+	Intronic	sc-416795_C	PAM_right_NGG
15	96925020	96925054	15:96925020-96925054	A01182:91:HCWWMDSX3:4:2303:32949:22983	1	+		0		-Inf	-6191534	GTTTTAGAACGTAGAAAAGA AGG	4	+	Intronic	sc-416795_C	PAM_right_NGG
15	97905623	97905765	15:97905623-97905765	A01182:91:HCWWMDSX3:4:2150:28429:18129	1	-		0		-Inf	-7172137	GTTTTAGAACGTAGAAAAGA AGG	4	+	Intronic	sc-416795_C	PAM_right_NGG
15	98929861	98930003	15:98929861-98930003	A01182:91:HCWWMDSX3:4:2244:10782:13056	1	+	A01182:91:HCWWMDSX3:4:1149:19596:6151,A01182:91:HCWWMDSX3:4:1553:20365:25426	2	-,-	1	-8196375	GTTTTAGAACGTAGAAAAGA AGG	4	+	Intronic	sc-416795_C	PAM_right_NGG
15	99077945	99077997	15:99077945-99077997		0		A01182:91:HCWWMDSX3:4:2305:32949:12743	1	-	Inf	-8344459	GTTTTAGAACGTAGAAAAGA AGG	4	+	Intronic	sc-416795_C	PAM_right_NGG
15	99160466	99160500	15:99160466-99160500	A01182:91:HCWWMDSX3:4:2303:32949:22983	1	-		0		-Inf	-8426980	GTTTTAGAACGTAGAAAAGA AGG	4	+	Intronic	sc-416795_C	PAM_right_NGG
15	99379239	99379320	15:99379239-99379320		0		A01182:91:HCWWMDSX3:4:1108:32976:27007	1	-	Inf	-8645753	GTTTTAGAACGTAGAAAAGA AGG	4	+	Intronic	sc-416795_C	PAM_right_NGG
15	99741776	99741917	15:99741776-99741917		0		A01182:91:HCWWMDSX3:4:1255:16848:20713	1	-	Inf	-9008290	GTTTTAGAACGTAGAAAAGA AGG	4	+	Intronic	sc-416795_C	PAM_right_NGG
15	99824191	99824229	15:99824191-99824229		0		A01182:91:HCWWMDSX3:4:2305:32949:12743	1	-	Inf	-9090705	GTTTTAGAACGTAGAAAAGA AGG	4	+	Intronic	sc-416795_C	PAM_right_NGG
15	99829830	99829913	15:99829830-99829913	A01182:91:HCWWMDSX3:4:2207:32949:23766	1	-		0		-Inf	-9096344	GTTTTAGAACGTAGAAAAGA AGG	4	+	Intronic	sc-416795_C	PAM_right_NGG
KI270749.1	70666	70809	KI270749.1:70666-70809	A01182:91:HCWWMDSX3:4:2201:20509:4789,A01182:91:HCWWMDSX3:4:1366:5367:13260,A01182:91:HCWWMDSX3:4:2415:31186:6120	3	+,-,-		0		-Inf	-Inf
22	10570059	10570203	22:10570059-10570203	A01182:91:HCWWMDSX3:4:2201:20509:4789,A01182:91:HCWWMDSX3:4:1366:5367:13260,A01182:91:HCWWMDSX3:4:2415:31186:6120	3	+,-,-		0		-Inf	4696285	TCAGTATTTATATTTTCTTC TGG	4	-	Intergenic	sc-416795_A	PAM_left_CCN
22	10943591	10943624	22:10943591-10943624	A01182:91:HCWWMDSX3:4:1403:33003:13150	1	-		0		-Inf	4322753	TCAGTATTTATATTTTCTTC TGG	4	-	Intergenic	sc-416795_A	PAM_left_CCN
22	11133563	11133597	22:11133563-11133597		0		A01182:91:HCWWMDSX3:4:1403:33003:13275	1	-	Inf	4132781	TCAGTATTTATATTTTCTTC TGG	4	-	Intergenic	sc-416795_A	PAM_left_CCN
22	11153146	11153227	22:11153146-11153227		0		A01182:91:HCWWMDSX3:4:1108:32976:27007	1	+	Inf	4113198	TCAGTATTTATATTTTCTTC TGG	4	-	Intergenic	sc-416795_A	PAM_left_CCN
22	11334443	11334477	22:11334443-11334477		0		A01182:91:HCWWMDSX3:4:1403:33003:13275	1	-	Inf	3931901	TCAGTATTTATATTTTCTTC TGG	4	-	Intergenic	sc-416795_A	PAM_left_CCN
22	11343925	11343959	22:11343925-11343959		0		A01182:91:HCWWMDSX3:4:2601:32931:4977	1	-	Inf	3922419	TCAGTATTTATATTTTCTTC TGG	4	-	Intergenic	sc-416795_A	PAM_left_CCN
22	11345259	11345293	22:11345259-11345293		0		A01182:91:HCWWMDSX3:4:1403:33003:13275	1	+	Inf	3921085	TCAGTATTTATATTTTCTTC TGG	4	-	Intergenic	sc-416795_A	PAM_left_CCN
22	12187841	12187924	22:12187841-12187924	A01182:91:HCWWMDSX3:4:2207:32949:23766	1	-		0		-Inf	3078503	TCAGTATTTATATTTTCTTC TGG	4	-	Intergenic	sc-416795_A	PAM_left_CCN
22	12364466	12364608	22:12364466-12364608		0		A01182:91:HCWWMDSX3:4:1409:11559:1282,A01182:91:HCWWMDSX3:4:1643:4381:26303	2	+,+	Inf	2901878	TCAGTATTTATATTTTCTTC TGG	4	-	Intergenic	sc-416795_A	PAM_left_CCN
22	12366844	12366949	22:12366844-12366949	A01182:91:HCWWMDSX3:4:1405:33003:13777	1	+		0		-Inf	2899500	TCAGTATTTATATTTTCTTC TGG	4	-	Intergenic	sc-416795_A	PAM_left_CCN
22	12499549	12499691	22:12499549-12499691		0		A01182:91:HCWWMDSX3:4:1643:4381:26303,A01182:91:HCWWMDSX3:4:1409:11559:1282	2	-,-	Inf	2766795	TCAGTATTTATATTTTCTTC TGG	4	-	Intergenic	sc-416795_A	PAM_left_CCN
22	12622392	12622425	22:12622392-12622425	A01182:91:HCWWMDSX3:4:1403:33003:13150	1	+		0		-Inf	2643952	TCAGTATTTATATTTTCTTC TGG	4	-	Intergenic	sc-416795_A	PAM_left_CCN
22	12877604	12877687	22:12877604-12877687	A01182:91:HCWWMDSX3:4:2207:32949:23766	1	+		0		-Inf	2388740	TCAGTATTTATATTTTCTTC TGG	4	-	Intergenic	sc-416795_A	PAM_left_CCN
22	13295779	13295813	22:13295779-13295813		0		A01182:91:HCWWMDSX3:4:2601:32931:3818	1	+	Inf	1970565	TCAGTATTTATATTTTCTTC TGG	4	-	Intergenic	sc-416795_A	PAM_left_CCN
22	13320352	13320386	22:13320352-13320386		0		A01182:91:HCWWMDSX3:4:2601:32931:3818	1	+	Inf	1945992	TCAGTATTTATATTTTCTTC TGG	4	-	Intergenic	sc-416795_A	PAM_left_CCN
22	13333996	13334030	22:13333996-13334030		0		A01182:91:HCWWMDSX3:4:2601:32931:3818	1	+	Inf	1932348	TCAGTATTTATATTTTCTTC TGG	4	-	Intergenic	sc-416795_A	PAM_left_CCN
22	13385857	13385891	22:13385857-13385891		0		A01182:91:HCWWMDSX3:4:2601:32931:3818	1	+	Inf	1880487	TCAGTATTTATATTTTCTTC TGG	4	-	Intergenic	sc-416795_A	PAM_left_CCN
22	13421283	13421348	22:13421283-13421348		0		A01182:91:HCWWMDSX3:4:2102:32940:27853	1	+	Inf	1845061	TCAGTATTTATATTTTCTTC TGG	4	-	Intergenic	sc-416795_A	PAM_left_CCN
22	13430890	13430924	22:13430890-13430924		0		A01182:91:HCWWMDSX3:4:2601:32931:3818	1	+	Inf	1835454	TCAGTATTTATATTTTCTTC TGG	4	-	Intergenic	sc-416795_A	PAM_left_CCN
22	13681234	13681268	22:13681234-13681268		0		A01182:91:HCWWMDSX3:4:2601:32931:3818	1	+	Inf	1585110	TCAGTATTTATATTTTCTTC TGG	4	-	Intergenic	sc-416795_A	PAM_left_CCN
22	13745131	13745196	22:13745131-13745196		0		A01182:91:HCWWMDSX3:4:2102:32940:27853	1	+	Inf	1521213	TCAGTATTTATATTTTCTTC TGG	4	-	Intergenic	sc-416795_A	PAM_left_CCN
22	13931950	13931984	22:13931950-13931984		0		A01182:91:HCWWMDSX3:4:2601:32931:3818	1	+	Inf	1334394	TCAGTATTTATATTTTCTTC TGG	4	-	Intergenic	sc-416795_A	PAM_left_CCN
22	13963329	13963363	22:13963329-13963363		0		A01182:91:HCWWMDSX3:4:2601:32931:3818	1	+	Inf	1303015	TCAGTATTTATATTTTCTTC TGG	4	-	Intergenic	sc-416795_A	PAM_left_CCN
22	13971513	13971547	22:13971513-13971547		0		A01182:91:HCWWMDSX3:4:2601:32931:3818	1	+	Inf	1294831	TCAGTATTTATATTTTCTTC TGG	4	-	Intergenic	sc-416795_A	PAM_left_CCN
22	14103514	14103548	22:14103514-14103548		0		A01182:91:HCWWMDSX3:4:2601:32931:3818	1	+	Inf	1162830	TCAGTATTTATATTTTCTTC TGG	4	-	Intergenic	sc-416795_A	PAM_left_CCN
22	14116981	14117015	22:14116981-14117015		0		A01182:91:HCWWMDSX3:4:2601:32931:3818	1	+	Inf	1149363	TCAGTATTTATATTTTCTTC TGG	4	-	Intergenic	sc-416795_A	PAM_left_CCN
22	14141538	14141572	22:14141538-14141572		0		A01182:91:HCWWMDSX3:4:2601:32931:3818	1	+	Inf	1124806	TCAGTATTTATATTTTCTTC TGG	4	-	Intergenic	sc-416795_A	PAM_left_CCN
22	14163370	14163404	22:14163370-14163404		0		A01182:91:HCWWMDSX3:4:2601:32931:3818	1	+	Inf	1102974	TCAGTATTTATATTTTCTTC TGG	4	-	Intergenic	sc-416795_A	PAM_left_CCN
22	14174294	14174328	22:14174294-14174328		0		A01182:91:HCWWMDSX3:4:2601:32931:3818	1	+	Inf	1092050	TCAGTATTTATATTTTCTTC TGG	4	-	Intergenic	sc-416795_A	PAM_left_CCN
22	14238188	14238253	22:14238188-14238253		0		A01182:91:HCWWMDSX3:4:2102:32940:27853	1	+	Inf	1028156	TCAGTATTTATATTTTCTTC TGG	4	-	Intergenic	sc-416795_A	PAM_left_CCN
22	14367916	14367950	22:14367916-14367950		0		A01182:91:HCWWMDSX3:4:2601:32931:3818	1	+	Inf	898428	TCAGTATTTATATTTTCTTC TGG	4	-	Intergenic	sc-416795_A	PAM_left_CCN
22	14391116	14391150	22:14391116-14391150		0		A01182:91:HCWWMDSX3:4:2601:32931:3818	1	+	Inf	875228	TCAGTATTTATATTTTCTTC TGG	4	-	Intergenic	sc-416795_A	PAM_left_CCN
22	14407483	14407517	22:14407483-14407517		0		A01182:91:HCWWMDSX3:4:2601:32931:3818	1	+	Inf	858861	TCAGTATTTATATTTTCTTC TGG	4	-	Intergenic	sc-416795_A	PAM_left_CCN
22	15533441	15533583	22:15533441-15533583		0		A01182:91:HCWWMDSX3:4:2322:6442:7733	1	-	Inf	-267097	TCAGTATTTATATTTTCTTC TGG	4	-	Intergenic	sc-416795_A	PAM_left_CCN
22	15534403	15534508	22:15534403-15534508	A01182:91:HCWWMDSX3:4:1405:33003:13777	1	+		0		-Inf	-268059	TCAGTATTTATATTTTCTTC TGG	4	-	Intergenic	sc-416795_A	PAM_left_CCN
22	16061368	16061510	22:16061368-16061510	A01182:91:HCWWMDSX3:4:1467:5330:21496	1	-		0		-Inf	-795024	TCAGTATTTATATTTTCTTC TGG	4	-	Intergenic	sc-416795_A	PAM_left_CCN
22	16237743	16237848	22:16237743-16237848	A01182:91:HCWWMDSX3:4:1405:33003:13777	1	-		0		-Inf	-971399	TCAGTATTTATATTTTCTTC TGG	4	-	Intergenic	sc-416795_A	PAM_left_CCN
22	16385209	16385350	22:16385209-16385350	A01182:91:HCWWMDSX3:4:1366:5367:13260,A01182:91:HCWWMDSX3:4:2415:31186:6120	2	-,-		0		-Inf	-1118865	TCAGTATTTATATTTTCTTC TGG	4	-	Intergenic	sc-416795_A	PAM_left_CCN
22	16451068	16451102	22:16451068-16451102		0		A01182:91:HCWWMDSX3:4:1403:33003:13275	1	+	Inf	-1184724	TCAGTATTTATATTTTCTTC TGG	4	-	Intergenic	sc-416795_A	PAM_left_CCN
22	16454944	16455027	22:16454944-16455027	A01182:91:HCWWMDSX3:4:2203:32949:10708	1	+		0		-Inf	-1188600	TCAGTATTTATATTTTCTTC TGG	4	-	Intergenic	sc-416795_A	PAM_left_CCN
22	16709961	16710039	22:16709961-16710039		0		A01182:91:HCWWMDSX3:4:1108:32976:27007	1	+	Inf	-1443617	TCAGTATTTATATTTTCTTC TGG	4	-	Intergenic	sc-416795_A	PAM_left_CCN
22	17004081	17004130	22:17004081-17004130		0		A01182:91:HCWWMDSX3:4:1108:32976:27007	1	+	Inf	-1737737	TCAGTATTTATATTTTCTTC TGG	4	-	Intergenic	sc-416795_A	PAM_left_CCN
22	17294333	17294416	22:17294333-17294416	A01182:91:HCWWMDSX3:4:2203:32949:10708	1	-		0		-Inf	-2027989	TCAGTATTTATATTTTCTTC TGG	4	-	Intergenic	sc-416795_A	PAM_left_CCN
22	17745749	17745783	22:17745749-17745783		0		A01182:91:HCWWMDSX3:4:1201:32985:36292	1	-	Inf	-2479405	TCAGTATTTATATTTTCTTC TGG	4	-	Intergenic	sc-416795_A	PAM_left_CCN
22	18153216	18153272	22:18153216-18153272	A01182:91:HCWWMDSX3:4:1601:32994:1579	1	-		0		-Inf	-2886872	TCAGTATTTATATTTTCTTC TGG	4	-	Intergenic	sc-416795_A	PAM_left_CCN
22	18189137	18189218	22:18189137-18189218		0		A01182:91:HCWWMDSX3:4:1302:33003:18192	1	+	Inf	-2922793	TCAGTATTTATATTTTCTTC TGG	4	-	Intergenic	sc-416795_A	PAM_left_CCN
22	18373437	18373518	22:18373437-18373518		0		A01182:91:HCWWMDSX3:4:1302:33003:18192	1	+	Inf	-3107093	TCAGTATTTATATTTTCTTC TGG	4	-	Intergenic	sc-416795_A	PAM_left_CCN
22	18489169	18489250	22:18489169-18489250		0		A01182:91:HCWWMDSX3:4:1302:33003:18192	1	-	Inf	-3222825	TCAGTATTTATATTTTCTTC TGG	4	-	Intergenic	sc-416795_A	PAM_left_CCN
22	18746538	18746619	22:18746538-18746619		0		A01182:91:HCWWMDSX3:4:1302:33003:18192	1	-	Inf	-3480194	TCAGTATTTATATTTTCTTC TGG	4	-	Intergenic	sc-416795_A	PAM_left_CCN
22	18876393	18876474	22:18876393-18876474		0		A01182:91:HCWWMDSX3:4:1302:33003:18192	1	+	Inf	-3610049	TCAGTATTTATATTTTCTTC TGG	4	-	Intergenic	sc-416795_A	PAM_left_CCN
22	19439292	19439348	22:19439292-19439348	A01182:91:HCWWMDSX3:4:1601:32994:1579	1	+		0		-Inf	-4172948	TCAGTATTTATATTTTCTTC TGG	4	-	Intergenic	sc-416795_A	PAM_left_CCN
22	20082233	20082289	22:20082233-20082289	A01182:91:HCWWMDSX3:4:1601:32994:1579	1	+		0		-Inf	-4815889	TCAGTATTTATATTTTCTTC TGG	4	-	Intergenic	sc-416795_A	PAM_left_CCN
22	20152625	20152764	22:20152625-20152764		0		A01182:91:HCWWMDSX3:4:2170:8910:31454,A01182:91:HCWWMDSX3:4:2331:30056:4601	2	+,-	Inf	-4886281	TCAGTATTTATATTTTCTTC TGG	4	-	Intergenic	sc-416795_A	PAM_left_CCN
22	20562994	20563136	22:20562994-20563136		0		A01182:91:HCWWMDSX3:4:1574:18231:4914	1	-	Inf	-5296650	TCAGTATTTATATTTTCTTC TGG	4	-	Intergenic	sc-416795_A	PAM_left_CCN
22	21180460	21180541	22:21180460-21180541		0		A01182:91:HCWWMDSX3:4:1302:33003:18192	1	-	Inf	4761814	GATGAACACATTCATTCCGA AGG	3	-	Intronic	sc-416795_A	PAM_right_NGG
22	21312254	21312335	22:21312254-21312335		0		A01182:91:HCWWMDSX3:4:1302:33003:18192	1	+	Inf	4630020	GATGAACACATTCATTCCGA AGG	3	-	Intronic	sc-416795_A	PAM_right_NGG
22	23473927	23473973	22:23473927-23473973		0		A01182:91:HCWWMDSX3:4:1302:33003:18192	1	+	Inf	2468347	GATGAACACATTCATTCCGA AGG	3	-	Intronic	sc-416795_A	PAM_right_NGG
22	24636244	24636277	22:24636244-24636277	A01182:91:HCWWMDSX3:4:1302:33003:17409	1	+		0		-Inf	1306030	GATGAACACATTCATTCCGA AGG	3	-	Intronic	sc-416795_A	PAM_right_NGG
22	25440803	25440845	22:25440803-25440845	A01182:91:HCWWMDSX3:4:2311:32931:20979	1	-		0		-Inf	501471	GATGAACACATTCATTCCGA AGG	3	-	Intronic	sc-416795_A	PAM_right_NGG
22	26108915	26109057	22:26108915-26109057		0		A01182:91:HCWWMDSX3:4:2245:10194:19805,A01182:91:HCWWMDSX3:4:2362:28474:12947	2	+,-	Inf	-166641	GATGAACACATTCATTCCGA AGG	3	-	Intronic	sc-416795_A	PAM_right_NGG
22	26750970	26751112	22:26750970-26751112	A01182:91:HCWWMDSX3:4:1446:11930:12978,A01182:91:HCWWMDSX3:4:2676:11216:8390,A01182:91:HCWWMDSX3:4:1405:28655:23281	3	-,-,-		0		-Inf	-808696	GATGAACACATTCATTCCGA AGG	3	-	Intronic	sc-416795_A	PAM_right_NGG
22	28532315	28532367	22:28532315-28532367		0		A01182:91:HCWWMDSX3:4:1108:32976:27007	1	+	Inf	-2590041	GATGAACACATTCATTCCGA AGG	3	-	Intronic	sc-416795_A	PAM_right_NGG
22	29541000	29541034	22:29541000-29541034		0		A01182:91:HCWWMDSX3:4:1201:32985:36292	1	-	Inf	-3598726	GATGAACACATTCATTCCGA AGG	3	-	Intronic	sc-416795_A	PAM_right_NGG
22	30121336	30121478	22:30121336-30121478	A01182:91:HCWWMDSX3:4:2368:22462:12399	1	-	A01182:91:HCWWMDSX3:4:1472:16477:11898	1	-	0	3275363	GGCAAATAGAGGTATGTTCT AGG	4	+	Intronic	sc-416795_B	PAM_left_CCN
22	30561143	30561177	22:30561143-30561177		0		A01182:91:HCWWMDSX3:4:1201:32985:36292	1	+	Inf	2835556	GGCAAATAGAGGTATGTTCT AGG	4	+	Intronic	sc-416795_B	PAM_left_CCN
22	30875563	30875598	22:30875563-30875598	A01182:91:HCWWMDSX3:4:2311:32931:20979	1	+		0		-Inf	2521136	GGCAAATAGAGGTATGTTCT AGG	4	+	Intronic	sc-416795_B	PAM_left_CCN
22	31034868	31034900	22:31034868-31034900	A01182:91:HCWWMDSX3:4:1105:32985:23296	1	-		0		-Inf	2361831	GGCAAATAGAGGTATGTTCT AGG	4	+	Intronic	sc-416795_B	PAM_left_CCN
22	31261695	31261729	22:31261695-31261729	A01182:91:HCWWMDSX3:4:1201:32985:35978	1	+		0		-Inf	2135004	GGCAAATAGAGGTATGTTCT AGG	4	+	Intronic	sc-416795_B	PAM_left_CCN
22	31381462	31381504	22:31381462-31381504		0		A01182:91:HCWWMDSX3:4:2305:32949:12743	1	-	Inf	2015237	GGCAAATAGAGGTATGTTCT AGG	4	+	Intronic	sc-416795_B	PAM_left_CCN
22	31878822	31878856	22:31878822-31878856		0		A01182:91:HCWWMDSX3:4:1201:32985:36292	1	-	Inf	1517877	GGCAAATAGAGGTATGTTCT AGG	4	+	Intronic	sc-416795_B	PAM_left_CCN
22	32007486	32007519	22:32007486-32007519	A01182:91:HCWWMDSX3:4:1302:33003:17409	1	-		0		-Inf	1389213	GGCAAATAGAGGTATGTTCT AGG	4	+	Intronic	sc-416795_B	PAM_left_CCN
22	32297960	32297994	22:32297960-32297994	A01182:91:HCWWMDSX3:4:2402:32958:13823	1	-		0		-Inf	1098739	GGCAAATAGAGGTATGTTCT AGG	4	+	Intronic	sc-416795_B	PAM_left_CCN
22	32571590	32571732	22:32571590-32571732		0		A01182:91:HCWWMDSX3:4:2642:29432:16799	1	+	Inf	825109	GGCAAATAGAGGTATGTTCT AGG	4	+	Intronic	sc-416795_B	PAM_left_CCN
22	32610762	32610807	22:32610762-32610807	A01182:91:HCWWMDSX3:4:2311:32931:20979	1	+		0		-Inf	785937	GGCAAATAGAGGTATGTTCT AGG	4	+	Intronic	sc-416795_B	PAM_left_CCN
22	32944745	32944828	22:32944745-32944828	A01182:91:HCWWMDSX3:4:2207:32949:23766	1	+		0		-Inf	451954	GGCAAATAGAGGTATGTTCT AGG	4	+	Intronic	sc-416795_B	PAM_left_CCN
22	33014565	33014617	22:33014565-33014617	A01182:91:HCWWMDSX3:4:2311:32931:20979	1	-		0		-Inf	382134	GGCAAATAGAGGTATGTTCT AGG	4	+	Intronic	sc-416795_B	PAM_left_CCN
22	33369742	33369798	22:33369742-33369798	A01182:91:HCWWMDSX3:4:1601:32994:1579	1	+		0		-Inf	26957	GGCAAATAGAGGTATGTTCT AGG	4	+	Intronic	sc-416795_B	PAM_left_CCN
22	34408958	34409041	22:34408958-34409041	A01182:91:HCWWMDSX3:4:2203:32949:10708	1	+		0		-Inf	417496	TTTTTTCTGCTTTTAAAGAC AGG	4	-	Intergenic	sc-416795_C	PAM_left_CCN
22	34552990	34553024	22:34552990-34553024	A01182:91:HCWWMDSX3:4:2402:32958:13823	1	-		0		-Inf	273464	TTTTTTCTGCTTTTAAAGAC AGG	4	-	Intergenic	sc-416795_C	PAM_left_CCN
22	34674014	34674048	22:34674014-34674048	A01182:91:HCWWMDSX3:4:1201:32985:35978	1	-		0		-Inf	152440	TTTTTTCTGCTTTTAAAGAC AGG	4	-	Intergenic	sc-416795_C	PAM_left_CCN
22	34819495	34819590	22:34819495-34819590	A01182:91:HCWWMDSX3:4:1405:33003:13777	1	-		0		-Inf	6959	TTTTTTCTGCTTTTAAAGAC AGG	4	-	Intergenic	sc-416795_C	PAM_left_CCN
22	34820186	34820238	22:34820186-34820238		0		A01182:91:HCWWMDSX3:4:1108:32976:27007	1	+	Inf	6268	TTTTTTCTGCTTTTAAAGAC AGG	4	-	Intergenic	sc-416795_C	PAM_left_CCN
22	38957905	38958047	22:38957905-38958047	A01182:91:HCWWMDSX3:4:1309:21486:21010,A01182:91:HCWWMDSX3:4:2469:1633:31344	2	+,-	A01182:91:HCWWMDSX3:4:1256:28908:2832,A01182:91:HCWWMDSX3:4:1256:28935:3098	2	+,+	0	945182	AGAACTTGCCCTTTTTTCCT GGG	4	+	Intronic	sc-416795_B	PAM_right_NGG
22	38988264	38988406	22:38988264-38988406	A01182:91:HCWWMDSX3:4:1309:21486:21010,A01182:91:HCWWMDSX3:4:2469:1633:31344	2	+,-	A01182:91:HCWWMDSX3:4:1256:28908:2832,A01182:91:HCWWMDSX3:4:1256:28935:3098	2	+,+	0	914823	AGAACTTGCCCTTTTTTCCT GGG	4	+	Intronic	sc-416795_B	PAM_right_NGG
22	39202928	39202962	22:39202928-39202962		0		A01182:91:HCWWMDSX3:4:1201:32985:36292	1	-	Inf	700159	AGAACTTGCCCTTTTTTCCT GGG	4	+	Intronic	sc-416795_B	PAM_right_NGG
22	39329500	39329537	22:39329500-39329537	A01182:91:HCWWMDSX3:4:2311:32931:20979	1	+		0		-Inf	573587	AGAACTTGCCCTTTTTTCCT GGG	4	+	Intronic	sc-416795_B	PAM_right_NGG
22	39549387	39549420	22:39549387-39549420	A01182:91:HCWWMDSX3:4:1302:33003:17409	1	-		0		-Inf	353700	AGAACTTGCCCTTTTTTCCT GGG	4	+	Intronic	sc-416795_B	PAM_right_NGG
22	40151127	40151225	22:40151127-40151225		0		A01182:91:HCWWMDSX3:4:1528:3007:9455	1	-	Inf	-248040	AGAACTTGCCCTTTTTTCCT GGG	4	+	Intronic	sc-416795_B	PAM_right_NGG
22	40270501	40270552	22:40270501-40270552	A01182:91:HCWWMDSX3:4:2311:32931:20979	1	+		0		-Inf	-367414	AGAACTTGCCCTTTTTTCCT GGG	4	+	Intronic	sc-416795_B	PAM_right_NGG
22	40293542	40293684	22:40293542-40293684	A01182:91:HCWWMDSX3:4:1546:12626:13620	1	+		0		-Inf	-390455	AGAACTTGCCCTTTTTTCCT GGG	4	+	Intronic	sc-416795_B	PAM_right_NGG
22	40333131	40333187	22:40333131-40333187	A01182:91:HCWWMDSX3:4:1601:32994:1579	1	-		0		-Inf	-430044	AGAACTTGCCCTTTTTTCCT GGG	4	+	Intronic	sc-416795_B	PAM_right_NGG
22	40343823	40343874	22:40343823-40343874	A01182:91:HCWWMDSX3:4:2311:32931:20979	1	-		0		-Inf	-440736	AGAACTTGCCCTTTTTTCCT GGG	4	+	Intronic	sc-416795_B	PAM_right_NGG
22	40901415	40901467	22:40901415-40901467	A01182:91:HCWWMDSX3:4:2311:32931:20979	1	+		0		-Inf	-998328	AGAACTTGCCCTTTTTTCCT GGG	4	+	Intronic	sc-416795_B	PAM_right_NGG
22	41771491	41771525	22:41771491-41771525	A01182:91:HCWWMDSX3:4:1201:32985:35978	1	-		0		-Inf	-1868404	AGAACTTGCCCTTTTTTCCT GGG	4	+	Intronic	sc-416795_B	PAM_right_NGG
22	42778244	42778386	22:42778244-42778386	A01182:91:HCWWMDSX3:4:1543:12924:20462	1	-	A01182:91:HCWWMDSX3:4:2661:8467:7169	1	+	0	1618151	AGAACTTATCCCTGTGTCCT GGG	4	+	Intergenic	sc-416795_B	PAM_right_NGG
22	42828429	42828462	22:42828429-42828462	A01182:91:HCWWMDSX3:4:1302:33003:17409	1	+		0		-Inf	1567966	AGAACTTATCCCTGTGTCCT GGG	4	+	Intergenic	sc-416795_B	PAM_right_NGG
22	43591243	43591299	22:43591243-43591299	A01182:91:HCWWMDSX3:4:1601:32994:1579	1	-		0		-Inf	805152	AGAACTTATCCCTGTGTCCT GGG	4	+	Intergenic	sc-416795_B	PAM_right_NGG
22	44258575	44258627	22:44258575-44258627		0		A01182:91:HCWWMDSX3:4:2305:32949:12743	1	-	Inf	137820	AGAACTTATCCCTGTGTCCT GGG	4	+	Intergenic	sc-416795_B	PAM_right_NGG
22	44749029	44749062	22:44749029-44749062	A01182:91:HCWWMDSX3:4:1302:33003:17409	1	+		0		-Inf	-352634	AGAACTTATCCCTGTGTCCT GGG	4	+	Intergenic	sc-416795_B	PAM_right_NGG
22	44870929	44870985	22:44870929-44870985	A01182:91:HCWWMDSX3:4:1601:32994:1579	1	+		0		-Inf	-474534	AGAACTTATCCCTGTGTCCT GGG	4	+	Intergenic	sc-416795_B	PAM_right_NGG
22	45539311	45539344	22:45539311-45539344	A01182:91:HCWWMDSX3:4:1302:33003:17409	1	-		0		-Inf	-1142916	AGAACTTATCCCTGTGTCCT GGG	4	+	Intergenic	sc-416795_B	PAM_right_NGG
22	46612314	46612456	22:46612314-46612456		0		A01182:91:HCWWMDSX3:4:2416:12861:33536	1	+	Inf	387732	CTCCTAAAACGCAGAAAAGA GGG	4	-	Intronic	sc-416795_C	PAM_right_NGG
22	46723406	46723462	22:46723406-46723462	A01182:91:HCWWMDSX3:4:1601:32994:1579	1	-		0		-Inf	276640	CTCCTAAAACGCAGAAAAGA GGG	4	-	Intronic	sc-416795_C	PAM_right_NGG
22	46768272	46768328	22:46768272-46768328	A01182:91:HCWWMDSX3:4:1601:32994:1579	1	-		0		-Inf	231774	CTCCTAAAACGCAGAAAAGA GGG	4	-	Intronic	sc-416795_C	PAM_right_NGG
22	47663049	47663191	22:47663049-47663191	A01182:91:HCWWMDSX3:4:2437:14181:35509	1	+		0		-Inf	-650229	TCTGCCCTACGTTAGAAGAC GGG	4	+	Intronic	sc-416795_C	PAM_left_CCN
22	47792676	47792713	22:47792676-47792713		0		A01182:91:HCWWMDSX3:4:2305:32949:12743	1	+	Inf	-779856	TCTGCCCTACGTTAGAAGAC GGG	4	+	Intronic	sc-416795_C	PAM_left_CCN
22	48407863	48408005	22:48407863-48408005	A01182:91:HCWWMDSX3:4:1142:29875:32910	1	+		0		-Inf	-1395043	TCTGCCCTACGTTAGAAGAC GGG	4	+	Intronic	sc-416795_C	PAM_left_CCN
22	50753487	50753592	22:50753487-50753592	A01182:91:HCWWMDSX3:4:1405:33003:13777	1	+		0		-Inf	-3740667	TCTGCCCTACGTTAGAAGAC GGG	4	+	Intronic	sc-416795_C	PAM_left_CCN
12	349913	349965	12:349913-349965	A01182:91:HCWWMDSX3:4:2311:32931:20979	1	-		0		-Inf	3250725	GGGGTTTGAATATGTTCCTC CGG	4	-	Intergenic	sc-416795_A	PAM_left_CCN
12	773043	773095	12:773043-773095	A01182:91:HCWWMDSX3:4:2311:32931:20979	1	-		0		-Inf	2827595	GGGGTTTGAATATGTTCCTC CGG	4	-	Intergenic	sc-416795_A	PAM_left_CCN
12	1021114	1021170	12:1021114-1021170	A01182:91:HCWWMDSX3:4:1601:32994:1579	1	+		0		-Inf	2579524	GGGGTTTGAATATGTTCCTC CGG	4	-	Intergenic	sc-416795_A	PAM_left_CCN
12	1693712	1693768	12:1693712-1693768	A01182:91:HCWWMDSX3:4:1601:32994:1579	1	+		0		-Inf	1906926	GGGGTTTGAATATGTTCCTC CGG	4	-	Intergenic	sc-416795_A	PAM_left_CCN
12	1734323	1734465	12:1734323-1734465		0		A01182:91:HCWWMDSX3:4:2322:6442:7733	1	+	Inf	1866315	GGGGTTTGAATATGTTCCTC CGG	4	-	Intergenic	sc-416795_A	PAM_left_CCN
12	2756436	2756578	12:2756436-2756578	A01182:91:HCWWMDSX3:4:2563:2166:14857	1	+	A01182:91:HCWWMDSX3:4:2560:19551:31125	1	-	0	844202	GGGGTTTGAATATGTTCCTC CGG	4	-	Intergenic	sc-416795_A	PAM_left_CCN
12	2810976	2811010	12:2810976-2811010	A01182:91:HCWWMDSX3:4:1601:32994:1579	1	-		0		-Inf	789662	GGGGTTTGAATATGTTCCTC CGG	4	-	Intergenic	sc-416795_A	PAM_left_CCN
12	2929310	2929452	12:2929310-2929452	A01182:91:HCWWMDSX3:4:2257:1687:26115	1	+		0		-Inf	671328	GGGGTTTGAATATGTTCCTC CGG	4	-	Intergenic	sc-416795_A	PAM_left_CCN
12	2993544	2993577	12:2993544-2993577		0		A01182:91:HCWWMDSX3:4:2204:32958:36245	1	-	Inf	607094	GGGGTTTGAATATGTTCCTC CGG	4	-	Intergenic	sc-416795_A	PAM_left_CCN
12	3486336	3486478	12:3486336-3486478	A01182:91:HCWWMDSX3:4:2112:17879:12978,A01182:91:HCWWMDSX3:4:2438:19840:18380	2	+,-		0		-Inf	114302	GGGGTTTGAATATGTTCCTC CGG	4	-	Intergenic	sc-416795_A	PAM_left_CCN
12	3842287	3842429	12:3842287-3842429	A01182:91:HCWWMDSX3:4:1264:6994:7529,A01182:91:HCWWMDSX3:4:1249:15845:12962	2	+,-	A01182:91:HCWWMDSX3:4:2447:10655:36761	1	+	-1	-241649	GGGGTTTGAATATGTTCCTC CGG	4	-	Intergenic	sc-416795_A	PAM_left_CCN
12	4345653	4345736	12:4345653-4345736	A01182:91:HCWWMDSX3:4:2203:32949:10708	1	+		0		-Inf	-745015	GGGGTTTGAATATGTTCCTC CGG	4	-	Intergenic	sc-416795_A	PAM_left_CCN
12	4750450	4750502	12:4750450-4750502		0		A01182:91:HCWWMDSX3:4:2305:32949:12743	1	-	Inf	-1149812	GGGGTTTGAATATGTTCCTC CGG	4	-	Intergenic	sc-416795_A	PAM_left_CCN
12	5288251	5288285	12:5288251-5288285	A01182:91:HCWWMDSX3:4:2402:32958:13823	1	-		0		-Inf	1500130	TCTTTTCTTCTTTTCAAGAC AGG	4	+	Intronic	sc-416795_C	PAM_left_CCN
12	5700162	5700252	12:5700162-5700252	A01182:91:HCWWMDSX3:4:1405:33003:13777	1	-		0		-Inf	1088219	TCTTTTCTTCTTTTCAAGAC AGG	4	+	Intronic	sc-416795_C	PAM_left_CCN
12	5758177	5758319	12:5758177-5758319	A01182:91:HCWWMDSX3:4:2116:8784:15890,A01182:91:HCWWMDSX3:4:1329:4056:19132	2	+,-	A01182:91:HCWWMDSX3:4:1367:13331:14434,A01182:91:HCWWMDSX3:4:1367:13331:14434	2	+,-	0	1030204	TCTTTTCTTCTTTTCAAGAC AGG	4	+	Intronic	sc-416795_C	PAM_left_CCN
12	6119198	6119340	12:6119198-6119340	A01182:91:HCWWMDSX3:4:2353:21097:21245	1	+		0		-Inf	669183	TCTTTTCTTCTTTTCAAGAC AGG	4	+	Intronic	sc-416795_C	PAM_left_CCN
12	6342961	6343103	12:6342961-6343103	A01182:91:HCWWMDSX3:4:2371:11867:2221,A01182:91:HCWWMDSX3:4:1545:30120:17581	2	+,+		0		-Inf	445420	TCTTTTCTTCTTTTCAAGAC AGG	4	+	Intronic	sc-416795_C	PAM_left_CCN
12	6895369	6895425	12:6895369-6895425	A01182:91:HCWWMDSX3:4:1601:32994:1579	1	-		0		-Inf	-106988	TCTTTTCTTCTTTTCAAGAC AGG	4	+	Intronic	sc-416795_C	PAM_left_CCN
12	7333869	7333950	12:7333869-7333950		0		A01182:91:HCWWMDSX3:4:1108:32976:27007	1	+	Inf	-545488	TCTTTTCTTCTTTTCAAGAC AGG	4	+	Intronic	sc-416795_C	PAM_left_CCN
12	7706633	7706677	12:7706633-7706677	A01182:91:HCWWMDSX3:4:2311:32931:20979	1	-		0		-Inf	-918252	TCTTTTCTTCTTTTCAAGAC AGG	4	+	Intronic	sc-416795_C	PAM_left_CCN
12	8445815	8445957	12:8445815-8445957	A01182:91:HCWWMDSX3:4:2335:9950:31939	1	-		0		-Inf	823647	AGGAAAAAGTGGTAACTTCT GGG	4	-	Intergenic	sc-416795_B	PAM_left_CCN
12	8865324	8865376	12:8865324-8865376	A01182:91:HCWWMDSX3:4:2311:32931:20979	1	-		0		-Inf	404138	AGGAAAAAGTGGTAACTTCT GGG	4	-	Intergenic	sc-416795_B	PAM_left_CCN
12	8921987	8922043	12:8921987-8922043	A01182:91:HCWWMDSX3:4:1601:32994:1579	1	+		0		-Inf	347475	AGGAAAAAGTGGTAACTTCT GGG	4	-	Intergenic	sc-416795_B	PAM_left_CCN
12	9329966	9330011	12:9329966-9330011		0		A01182:91:HCWWMDSX3:4:2305:32949:12743	1	-	Inf	-60504	AGGAAAAAGTGGTAACTTCT GGG	4	-	Intergenic	sc-416795_B	PAM_left_CCN
12	9525154	9525188	12:9525154-9525188		0		A01182:91:HCWWMDSX3:4:2601:32931:4977	1	+	Inf	-255692	AGGAAAAAGTGGTAACTTCT GGG	4	-	Intergenic	sc-416795_B	PAM_left_CCN
12	9693722	9693864	12:9693722-9693864	A01182:91:HCWWMDSX3:4:1364:21206:30608	1	-		0		-Inf	104585	GTGTCCAAACGCAGAAAGGA AGG	4	-	Intergenic	sc-416795_C	PAM_right_NGG
12	9846215	9846293	12:9846215-9846293		0		A01182:91:HCWWMDSX3:4:1108:32976:27007	1	-	Inf	-47908	GTGTCCAAACGCAGAAAGGA AGG	4	-	Intergenic	sc-416795_C	PAM_right_NGG
12	10217243	10217345	12:10217243-10217345		0		A01182:91:HCWWMDSX3:4:2110:32949:23954	1	-	Inf	-418936	GTGTCCAAACGCAGAAAGGA AGG	4	-	Intergenic	sc-416795_C	PAM_right_NGG
12	10473698	10473781	12:10473698-10473781	A01182:91:HCWWMDSX3:4:2203:32949:10708	1	-		0		-Inf	-675391	GTGTCCAAACGCAGAAAGGA AGG	4	-	Intergenic	sc-416795_C	PAM_right_NGG
12	10565531	10565605	12:10565531-10565605	A01182:91:HCWWMDSX3:4:2203:32949:10708	1	-		0		-Inf	666207	TAGGTATGAATATGGTCTGA TGG	4	+	Intergenic	sc-416795_A	PAM_left_CCN
12	11293601	11293682	12:11293601-11293682		0		A01182:91:HCWWMDSX3:4:1108:32976:27007	1	+	Inf	-61863	TAGGTATGAATATGGTCTGA TGG	4	+	Intergenic	sc-416795_A	PAM_left_CCN
12	12574510	12574543	12:12574510-12574543	A01182:91:HCWWMDSX3:4:1302:33003:17409	1	-		0		-Inf	-1342772	TAGGTATGAATATGGTCTGA TGG	4	+	Intergenic	sc-416795_A	PAM_left_CCN
12	13255804	13255837	12:13255804-13255837		0		A01182:91:HCWWMDSX3:4:2203:32949:13714	1	-	Inf	-2024066	TAGGTATGAATATGGTCTGA TGG	4	+	Intergenic	sc-416795_A	PAM_left_CCN
12	13397800	13397942	12:13397800-13397942		0		A01182:91:HCWWMDSX3:4:2322:6442:7733	1	-	Inf	-2166062	TAGGTATGAATATGGTCTGA TGG	4	+	Intergenic	sc-416795_A	PAM_left_CCN
12	13661986	13662128	12:13661986-13662128	A01182:91:HCWWMDSX3:4:1272:24451:16752,A01182:91:HCWWMDSX3:4:1625:31548:25942,A01182:91:HCWWMDSX3:4:2625:32099:35070,A01182:91:HCWWMDSX3:4:2650:6424:10958	4	+,-,-,-		0		-Inf	-2430248	TAGGTATGAATATGGTCTGA TGG	4	+	Intergenic	sc-416795_A	PAM_left_CCN
12	13711536	13711678	12:13711536-13711678		0		A01182:91:HCWWMDSX3:4:2322:6442:7733	1	-	Inf	-2479798	TAGGTATGAATATGGTCTGA TGG	4	+	Intergenic	sc-416795_A	PAM_left_CCN
12	13879213	13879353	12:13879213-13879353	A01182:91:HCWWMDSX3:4:2352:31720:7921,A01182:91:HCWWMDSX3:4:1119:10203:22701,A01182:91:HCWWMDSX3:4:2638:3459:1501	3	+,+,+	A01182:91:HCWWMDSX3:4:2115:17255:9455	1	-	-158496250072116	-2647475	TAGGTATGAATATGGTCTGA TGG	4	+	Intergenic	sc-416795_A	PAM_left_CCN
12	14298260	14298292	12:14298260-14298292		0		A01182:91:HCWWMDSX3:4:1201:32985:36292	1	-	Inf	-3066522	TAGGTATGAATATGGTCTGA TGG	4	+	Intergenic	sc-416795_A	PAM_left_CCN
12	14391894	14391950	12:14391894-14391950	A01182:91:HCWWMDSX3:4:1601:32994:1579	1	+		0		-Inf	-3160156	TAGGTATGAATATGGTCTGA TGG	4	+	Intergenic	sc-416795_A	PAM_left_CCN
12	14671615	14671757	12:14671615-14671757	A01182:91:HCWWMDSX3:4:2103:10257:35289,A01182:91:HCWWMDSX3:4:1418:2880:23265	2	+,-		0		-Inf	3172892	TTCTTCCAAAACAGAAAAGA AGG	4	+	Intergenic	sc-416795_C	PAM_right_NGG
12	15514379	15514413	12:15514379-15514413	A01182:91:HCWWMDSX3:4:1201:32985:35978	1	+		0		-Inf	2330128	TTCTTCCAAAACAGAAAAGA AGG	4	+	Intergenic	sc-416795_C	PAM_right_NGG
12	15637083	15637225	12:15637083-15637225	A01182:91:HCWWMDSX3:4:2635:22869:26256	1	-		0		-Inf	2207424	TTCTTCCAAAACAGAAAAGA AGG	4	+	Intergenic	sc-416795_C	PAM_right_NGG
12	15836535	15836676	12:15836535-15836676	A01182:91:HCWWMDSX3:4:2247:16007:36166,A01182:91:HCWWMDSX3:4:1238:18792:34256	2	+,-		0		-Inf	2007972	TTCTTCCAAAACAGAAAAGA AGG	4	+	Intergenic	sc-416795_C	PAM_right_NGG
12	16045833	16045975	12:16045833-16045975	A01182:91:HCWWMDSX3:4:2314:4038:23202,A01182:91:HCWWMDSX3:4:1355:9607:23641,A01182:91:HCWWMDSX3:4:1355:10203:23672	3	+,+,+		0		-Inf	1798674	TTCTTCCAAAACAGAAAAGA AGG	4	+	Intergenic	sc-416795_C	PAM_right_NGG
12	16874437	16874520	12:16874437-16874520	A01182:91:HCWWMDSX3:4:2203:32949:10708	1	-		0		-Inf	970070	TTCTTCCAAAACAGAAAAGA AGG	4	+	Intergenic	sc-416795_C	PAM_right_NGG
12	17381897	17382039	12:17381897-17382039	A01182:91:HCWWMDSX3:4:2333:17770:2581	1	+	A01182:91:HCWWMDSX3:4:1632:27172:24627	1	-	0	462610	TTCTTCCAAAACAGAAAAGA AGG	4	+	Intergenic	sc-416795_C	PAM_right_NGG
12	17624407	17624490	12:17624407-17624490	A01182:91:HCWWMDSX3:4:2207:32949:23766	1	-		0		-Inf	220100	TTCTTCCAAAACAGAAAAGA AGG	4	+	Intergenic	sc-416795_C	PAM_right_NGG
12	18242617	18242759	12:18242617-18242759	A01182:91:HCWWMDSX3:4:2474:20455:3505	1	-		0		-Inf	-398110	TTCTTCCAAAACAGAAAAGA AGG	4	+	Intergenic	sc-416795_C	PAM_right_NGG
12	19333069	19333121	12:19333069-19333121	A01182:91:HCWWMDSX3:4:2311:32931:20979	1	-		0		-Inf	-1488562	TTCTTCCAAAACAGAAAAGA AGG	4	+	Intergenic	sc-416795_C	PAM_right_NGG
12	20187058	20187092	12:20187058-20187092	A01182:91:HCWWMDSX3:4:1105:32994:11663	1	-		0		-Inf	-2342551	TTCTTCCAAAACAGAAAAGA AGG	4	+	Intergenic	sc-416795_C	PAM_right_NGG
12	21097129	21097212	12:21097129-21097212	A01182:91:HCWWMDSX3:4:2203:32949:10708	1	-		0		-Inf	-3252622	TTCTTCCAAAACAGAAAAGA AGG	4	+	Intergenic	sc-416795_C	PAM_right_NGG
12	21123838	21123980	12:21123838-21123980		0		A01182:91:HCWWMDSX3:4:2322:6442:7733	1	-	Inf	-3279331	TTCTTCCAAAACAGAAAAGA AGG	4	+	Intergenic	sc-416795_C	PAM_right_NGG
12	21284678	21284712	12:21284678-21284712	A01182:91:HCWWMDSX3:4:2402:32958:13823	1	+		0		-Inf	-3440171	TTCTTCCAAAACAGAAAAGA AGG	4	+	Intergenic	sc-416795_C	PAM_right_NGG
12	21397695	21397729	12:21397695-21397729	A01182:91:HCWWMDSX3:4:2402:32958:13823	1	+		0		-Inf	-3553188	TTCTTCCAAAACAGAAAAGA AGG	4	+	Intergenic	sc-416795_C	PAM_right_NGG
12	21433092	21433144	12:21433092-21433144		0		A01182:91:HCWWMDSX3:4:2305:32949:12743	1	-	Inf	-3588585	TTCTTCCAAAACAGAAAAGA AGG	4	+	Intergenic	sc-416795_C	PAM_right_NGG
12	21902012	21902109	12:21902012-21902109	A01182:91:HCWWMDSX3:4:1405:33003:13777	1	-		0		-Inf	-4057505	TTCTTCCAAAACAGAAAAGA AGG	4	+	Intergenic	sc-416795_C	PAM_right_NGG
12	23091972	23092006	12:23091972-23092006		0		A01182:91:HCWWMDSX3:4:2601:32931:4977	1	+	Inf	-5247465	TTCTTCCAAAACAGAAAAGA AGG	4	+	Intergenic	sc-416795_C	PAM_right_NGG
12	23733206	23733348	12:23733206-23733348	A01182:91:HCWWMDSX3:4:2254:30517:11443,A01182:91:HCWWMDSX3:4:2254:30707:12179,A01182:91:HCWWMDSX3:4:1513:24686:34319	3	-,-,+		0		-Inf	-5888699	TTCTTCCAAAACAGAAAAGA AGG	4	+	Intergenic	sc-416795_C	PAM_right_NGG
12	24396913	24397055	12:24396913-24397055	A01182:91:HCWWMDSX3:4:1639:24686:30405	1	-		0		-Inf	-6552406	TTCTTCCAAAACAGAAAAGA AGG	4	+	Intergenic	sc-416795_C	PAM_right_NGG
12	24483926	24483960	12:24483926-24483960		0		A01182:91:HCWWMDSX3:4:2203:32949:13964	1	-	Inf	-6639419	TTCTTCCAAAACAGAAAAGA AGG	4	+	Intergenic	sc-416795_C	PAM_right_NGG
12	24621705	24621788	12:24621705-24621788	A01182:91:HCWWMDSX3:4:2207:32949:23766	1	-		0		-Inf	-6777198	TTCTTCCAAAACAGAAAAGA AGG	4	+	Intergenic	sc-416795_C	PAM_right_NGG
12	25576727	25576809	12:25576727-25576809	A01182:91:HCWWMDSX3:4:2203:32949:10708	1	-		0		-Inf	6256048	CAGAAATGGGGCTGAGTTCT GGG	4	+	Intergenic	sc-416795_B	PAM_left_CCN
12	25663793	25663898	12:25663793-25663898	A01182:91:HCWWMDSX3:4:1405:33003:13777	1	+		0		-Inf	6168982	CAGAAATGGGGCTGAGTTCT GGG	4	+	Intergenic	sc-416795_B	PAM_left_CCN
12	25773213	25773247	12:25773213-25773247	A01182:91:HCWWMDSX3:4:1201:32985:35978	1	-		0		-Inf	6059562	CAGAAATGGGGCTGAGTTCT GGG	4	+	Intergenic	sc-416795_B	PAM_left_CCN
12	26891493	26891635	12:26891493-26891635	A01182:91:HCWWMDSX3:4:1209:25048:12305,A01182:91:HCWWMDSX3:4:1209:25500:13307	2	+,+		0		-Inf	4941282	CAGAAATGGGGCTGAGTTCT GGG	4	+	Intergenic	sc-416795_B	PAM_left_CCN
12	27339217	27339259	12:27339217-27339259		0		A01182:91:HCWWMDSX3:4:2305:32949:12743	1	-	Inf	4493558	CAGAAATGGGGCTGAGTTCT GGG	4	+	Intergenic	sc-416795_B	PAM_left_CCN
12	27503709	27503765	12:27503709-27503765	A01182:91:HCWWMDSX3:4:1601:32994:1579	1	+		0		-Inf	4329066	CAGAAATGGGGCTGAGTTCT GGG	4	+	Intergenic	sc-416795_B	PAM_left_CCN
12	28005292	28005326	12:28005292-28005326		0		A01182:91:HCWWMDSX3:4:1403:33003:13275	1	-	Inf	3827483	CAGAAATGGGGCTGAGTTCT GGG	4	+	Intergenic	sc-416795_B	PAM_left_CCN
12	28684859	28684912	12:28684859-28684912	A01182:91:HCWWMDSX3:4:2311:32931:20979	1	-		0		-Inf	3147916	CAGAAATGGGGCTGAGTTCT GGG	4	+	Intergenic	sc-416795_B	PAM_left_CCN
12	29097200	29097283	12:29097200-29097283	A01182:91:HCWWMDSX3:4:2203:32949:10708	1	+		0		-Inf	2735575	CAGAAATGGGGCTGAGTTCT GGG	4	+	Intergenic	sc-416795_B	PAM_left_CCN
12	29175175	29175317	12:29175175-29175317	A01182:91:HCWWMDSX3:4:2129:14579:7858	1	-		0		-Inf	2657600	CAGAAATGGGGCTGAGTTCT GGG	4	+	Intergenic	sc-416795_B	PAM_left_CCN
12	29694438	29694472	12:29694438-29694472	A01182:91:HCWWMDSX3:4:2303:32949:22983	1	+		0		-Inf	2138337	CAGAAATGGGGCTGAGTTCT GGG	4	+	Intergenic	sc-416795_B	PAM_left_CCN
12	30290840	30290945	12:30290840-30290945	A01182:91:HCWWMDSX3:4:1405:33003:13777	1	-		0		-Inf	1541935	CAGAAATGGGGCTGAGTTCT GGG	4	+	Intergenic	sc-416795_B	PAM_left_CCN
12	30491618	30491721	12:30491618-30491721		0		A01182:91:HCWWMDSX3:4:2106:32949:4413	1	+	Inf	1341157	CAGAAATGGGGCTGAGTTCT GGG	4	+	Intergenic	sc-416795_B	PAM_left_CCN
12	30569590	30569732	12:30569590-30569732	A01182:91:HCWWMDSX3:4:1502:12075:36808	1	-		0		-Inf	1263185	CAGAAATGGGGCTGAGTTCT GGG	4	+	Intergenic	sc-416795_B	PAM_left_CCN
12	30890009	30890092	12:30890009-30890092	A01182:91:HCWWMDSX3:4:2203:32949:10708	1	-		0		-Inf	942766	CAGAAATGGGGCTGAGTTCT GGG	4	+	Intergenic	sc-416795_B	PAM_left_CCN
12	30891735	30891816	12:30891735-30891816		0		A01182:91:HCWWMDSX3:4:1108:32976:27007	1	-	Inf	941040	CAGAAATGGGGCTGAGTTCT GGG	4	+	Intergenic	sc-416795_B	PAM_left_CCN
12	31551942	31552025	12:31551942-31552025	A01182:91:HCWWMDSX3:4:2207:32949:23766	1	-		0		-Inf	280833	CAGAAATGGGGCTGAGTTCT GGG	4	+	Intergenic	sc-416795_B	PAM_left_CCN
12	31627449	31627483	12:31627449-31627483	A01182:91:HCWWMDSX3:4:1201:32985:35978	1	+		0		-Inf	205326	CAGAAATGGGGCTGAGTTCT GGG	4	+	Intergenic	sc-416795_B	PAM_left_CCN
12	32330919	32330960	12:32330919-32330960	A01182:91:HCWWMDSX3:4:2311:32931:20979	1	-		0		-Inf	-498144	CAGAAATGGGGCTGAGTTCT GGG	4	+	Intergenic	sc-416795_B	PAM_left_CCN
12	32959547	32959628	12:32959547-32959628		0		A01182:91:HCWWMDSX3:4:1108:32976:27007	1	+	Inf	-1126772	CAGAAATGGGGCTGAGTTCT GGG	4	+	Intergenic	sc-416795_B	PAM_left_CCN
12	33104557	33104591	12:33104557-33104591		0		A01182:91:HCWWMDSX3:4:1403:33003:13275	1	-	Inf	-1271782	CAGAAATGGGGCTGAGTTCT GGG	4	+	Intergenic	sc-416795_B	PAM_left_CCN
12	33196583	33196664	12:33196583-33196664		0		A01182:91:HCWWMDSX3:4:1108:32976:27007	1	-	Inf	-1363808	CAGAAATGGGGCTGAGTTCT GGG	4	+	Intergenic	sc-416795_B	PAM_left_CCN
12	33231402	33231436	12:33231402-33231436		0		A01182:91:HCWWMDSX3:4:1403:33003:13275	1	+	Inf	-1398627	CAGAAATGGGGCTGAGTTCT GGG	4	+	Intergenic	sc-416795_B	PAM_left_CCN
12	33837867	33837950	12:33837867-33837950	A01182:91:HCWWMDSX3:4:2203:32949:10708	1	+		0		-Inf	-2005092	CAGAAATGGGGCTGAGTTCT GGG	4	+	Intergenic	sc-416795_B	PAM_left_CCN
12	33933122	33933227	12:33933122-33933227	A01182:91:HCWWMDSX3:4:1405:33003:13777	1	-		0		-Inf	-2100347	CAGAAATGGGGCTGAGTTCT GGG	4	+	Intergenic	sc-416795_B	PAM_left_CCN
12	33933793	33933874	12:33933793-33933874		0		A01182:91:HCWWMDSX3:4:1108:32976:27007	1	+	Inf	-2101018	CAGAAATGGGGCTGAGTTCT GGG	4	+	Intergenic	sc-416795_B	PAM_left_CCN
12	34670381	34670415	12:34670381-34670415	A01182:91:HCWWMDSX3:4:2402:32958:13823	1	-		0		-Inf	-2837606	CAGAAATGGGGCTGAGTTCT GGG	4	+	Intergenic	sc-416795_B	PAM_left_CCN
12	34814860	34814894	12:34814860-34814894	A01182:91:HCWWMDSX3:4:1105:32994:11224	1	-		0		-Inf	-2982085	CAGAAATGGGGCTGAGTTCT GGG	4	+	Intergenic	sc-416795_B	PAM_left_CCN
12	34831663	34831712	12:34831663-34831712		0		A01182:91:HCWWMDSX3:4:1408:32994:15859	1	+	Inf	-2998888	CAGAAATGGGGCTGAGTTCT GGG	4	+	Intergenic	sc-416795_B	PAM_left_CCN
12	34838467	34838501	12:34838467-34838501	A01182:91:HCWWMDSX3:4:1105:32994:11224	1	-		0		-Inf	-3005692	CAGAAATGGGGCTGAGTTCT GGG	4	+	Intergenic	sc-416795_B	PAM_left_CCN
12	34872797	34872831	12:34872797-34872831	A01182:91:HCWWMDSX3:4:1105:32994:11224	1	-		0		-Inf	-3040022	CAGAAATGGGGCTGAGTTCT GGG	4	+	Intergenic	sc-416795_B	PAM_left_CCN
12	34879825	34879874	12:34879825-34879874		0		A01182:91:HCWWMDSX3:4:1408:32994:15859	1	-	Inf	-3047050	CAGAAATGGGGCTGAGTTCT GGG	4	+	Intergenic	sc-416795_B	PAM_left_CCN
12	34881624	34881658	12:34881624-34881658	A01182:91:HCWWMDSX3:4:1105:32994:11224	1	-		0		-Inf	-3048849	CAGAAATGGGGCTGAGTTCT GGG	4	+	Intergenic	sc-416795_B	PAM_left_CCN
12	34889102	34889136	12:34889102-34889136	A01182:91:HCWWMDSX3:4:1105:32994:11224	1	-		0		-Inf	-3056327	CAGAAATGGGGCTGAGTTCT GGG	4	+	Intergenic	sc-416795_B	PAM_left_CCN
12	34895211	34895245	12:34895211-34895245	A01182:91:HCWWMDSX3:4:1105:32994:11224	1	-		0		-Inf	-3062436	CAGAAATGGGGCTGAGTTCT GGG	4	+	Intergenic	sc-416795_B	PAM_left_CCN
12	34936639	34936673	12:34936639-34936673	A01182:91:HCWWMDSX3:4:1105:32994:11224	1	-		0		-Inf	-3103864	CAGAAATGGGGCTGAGTTCT GGG	4	+	Intergenic	sc-416795_B	PAM_left_CCN
12	34948530	34948564	12:34948530-34948564	A01182:91:HCWWMDSX3:4:1105:32994:11224	1	-		0		-Inf	-3115755	CAGAAATGGGGCTGAGTTCT GGG	4	+	Intergenic	sc-416795_B	PAM_left_CCN
12	34960419	34960453	12:34960419-34960453	A01182:91:HCWWMDSX3:4:1105:32994:11224	1	-		0		-Inf	-3127644	CAGAAATGGGGCTGAGTTCT GGG	4	+	Intergenic	sc-416795_B	PAM_left_CCN
12	34980126	34980160	12:34980126-34980160	A01182:91:HCWWMDSX3:4:1105:32994:11224	1	-		0		-Inf	-3147351	CAGAAATGGGGCTGAGTTCT GGG	4	+	Intergenic	sc-416795_B	PAM_left_CCN
12	34981144	34981178	12:34981144-34981178	A01182:91:HCWWMDSX3:4:1105:32994:11224	1	-		0		-Inf	-3148369	CAGAAATGGGGCTGAGTTCT GGG	4	+	Intergenic	sc-416795_B	PAM_left_CCN
12	34999487	34999521	12:34999487-34999521	A01182:91:HCWWMDSX3:4:1105:32994:11224	1	-		0		-Inf	-3166712	CAGAAATGGGGCTGAGTTCT GGG	4	+	Intergenic	sc-416795_B	PAM_left_CCN
12	35059513	35059562	12:35059513-35059562		0		A01182:91:HCWWMDSX3:4:1408:32994:15859	1	-	Inf	-3226738	CAGAAATGGGGCTGAGTTCT GGG	4	+	Intergenic	sc-416795_B	PAM_left_CCN
12	35068446	35068480	12:35068446-35068480	A01182:91:HCWWMDSX3:4:1105:32994:11224	1	-		0		-Inf	-3235671	CAGAAATGGGGCTGAGTTCT GGG	4	+	Intergenic	sc-416795_B	PAM_left_CCN
12	35094267	35094301	12:35094267-35094301	A01182:91:HCWWMDSX3:4:1105:32994:11224	1	-		0		-Inf	-3261492	CAGAAATGGGGCTGAGTTCT GGG	4	+	Intergenic	sc-416795_B	PAM_left_CCN
12	35095625	35095659	12:35095625-35095659	A01182:91:HCWWMDSX3:4:1105:32994:11224	1	-		0		-Inf	-3262850	CAGAAATGGGGCTGAGTTCT GGG	4	+	Intergenic	sc-416795_B	PAM_left_CCN
12	35109557	35109591	12:35109557-35109591	A01182:91:HCWWMDSX3:4:1105:32994:11224	1	-		0		-Inf	-3276782	CAGAAATGGGGCTGAGTTCT GGG	4	+	Intergenic	sc-416795_B	PAM_left_CCN
12	35116344	35116378	12:35116344-35116378	A01182:91:HCWWMDSX3:4:1105:32994:11224	1	-		0		-Inf	-3283569	CAGAAATGGGGCTGAGTTCT GGG	4	+	Intergenic	sc-416795_B	PAM_left_CCN
12	35128912	35128946	12:35128912-35128946	A01182:91:HCWWMDSX3:4:1105:32994:11224	1	-		0		-Inf	-3296137	CAGAAATGGGGCTGAGTTCT GGG	4	+	Intergenic	sc-416795_B	PAM_left_CCN
12	35139782	35139816	12:35139782-35139816	A01182:91:HCWWMDSX3:4:1105:32994:11224	1	-		0		-Inf	-3307007	CAGAAATGGGGCTGAGTTCT GGG	4	+	Intergenic	sc-416795_B	PAM_left_CCN
12	35143169	35143203	12:35143169-35143203	A01182:91:HCWWMDSX3:4:1105:32994:11224	1	-		0		-Inf	-3310394	CAGAAATGGGGCTGAGTTCT GGG	4	+	Intergenic	sc-416795_B	PAM_left_CCN
12	35149966	35150000	12:35149966-35150000	A01182:91:HCWWMDSX3:4:1105:32994:11224	1	-		0		-Inf	-3317191	CAGAAATGGGGCTGAGTTCT GGG	4	+	Intergenic	sc-416795_B	PAM_left_CCN
12	35166945	35166979	12:35166945-35166979	A01182:91:HCWWMDSX3:4:1105:32994:11224	1	-		0		-Inf	-3334170	CAGAAATGGGGCTGAGTTCT GGG	4	+	Intergenic	sc-416795_B	PAM_left_CCN
12	35176459	35176493	12:35176459-35176493	A01182:91:HCWWMDSX3:4:1105:32994:11224	1	-		0		-Inf	-3343684	CAGAAATGGGGCTGAGTTCT GGG	4	+	Intergenic	sc-416795_B	PAM_left_CCN
12	35208289	35208338	12:35208289-35208338		0		A01182:91:HCWWMDSX3:4:1408:32994:15859	1	-	Inf	3316142	ATAACTTACCCAAAGTTCCG TGG	4	-	Intergenic	sc-416795_B	PAM_right_NGG
12	35208391	35208425	12:35208391-35208425	A01182:91:HCWWMDSX3:4:1105:32994:11224	1	-		0		-Inf	3316040	ATAACTTACCCAAAGTTCCG TGG	4	-	Intergenic	sc-416795_B	PAM_right_NGG
12	35209648	35209697	12:35209648-35209697		0		A01182:91:HCWWMDSX3:4:1408:32994:15859	1	-	Inf	3314783	ATAACTTACCCAAAGTTCCG TGG	4	-	Intergenic	sc-416795_B	PAM_right_NGG
12	35223671	35223705	12:35223671-35223705	A01182:91:HCWWMDSX3:4:1105:32994:11224	1	-		0		-Inf	3300760	ATAACTTACCCAAAGTTCCG TGG	4	-	Intergenic	sc-416795_B	PAM_right_NGG
12	35227411	35227445	12:35227411-35227445	A01182:91:HCWWMDSX3:4:1105:32994:11224	1	-		0		-Inf	3297020	ATAACTTACCCAAAGTTCCG TGG	4	-	Intergenic	sc-416795_B	PAM_right_NGG
12	35227748	35227782	12:35227748-35227782	A01182:91:HCWWMDSX3:4:1105:32994:11224	1	-		0		-Inf	3296683	ATAACTTACCCAAAGTTCCG TGG	4	-	Intergenic	sc-416795_B	PAM_right_NGG
12	35239294	35239328	12:35239294-35239328	A01182:91:HCWWMDSX3:4:1105:32994:11224	1	-		0		-Inf	3285137	ATAACTTACCCAAAGTTCCG TGG	4	-	Intergenic	sc-416795_B	PAM_right_NGG
12	35244390	35244424	12:35244390-35244424	A01182:91:HCWWMDSX3:4:1105:32994:11224	1	-		0		-Inf	3280041	ATAACTTACCCAAAGTTCCG TGG	4	-	Intergenic	sc-416795_B	PAM_right_NGG
12	35250745	35250794	12:35250745-35250794		0		A01182:91:HCWWMDSX3:4:1408:32994:15859	1	-	Inf	3273686	ATAACTTACCCAAAGTTCCG TGG	4	-	Intergenic	sc-416795_B	PAM_right_NGG
12	35252885	35252919	12:35252885-35252919	A01182:91:HCWWMDSX3:4:1105:32994:11224	1	-		0		-Inf	3271546	ATAACTTACCCAAAGTTCCG TGG	4	-	Intergenic	sc-416795_B	PAM_right_NGG
12	35274966	35275000	12:35274966-35275000	A01182:91:HCWWMDSX3:4:1105:32994:11224	1	-		0		-Inf	3249465	ATAACTTACCCAAAGTTCCG TGG	4	-	Intergenic	sc-416795_B	PAM_right_NGG
12	35284821	35284855	12:35284821-35284855	A01182:91:HCWWMDSX3:4:1105:32994:11224	1	-		0		-Inf	3239610	ATAACTTACCCAAAGTTCCG TGG	4	-	Intergenic	sc-416795_B	PAM_right_NGG
12	35308590	35308624	12:35308590-35308624	A01182:91:HCWWMDSX3:4:1105:32994:11224	1	-		0		-Inf	3215841	ATAACTTACCCAAAGTTCCG TGG	4	-	Intergenic	sc-416795_B	PAM_right_NGG
12	35311310	35311344	12:35311310-35311344	A01182:91:HCWWMDSX3:4:1105:32994:11224	1	-		0		-Inf	3213121	ATAACTTACCCAAAGTTCCG TGG	4	-	Intergenic	sc-416795_B	PAM_right_NGG
12	35315047	35315081	12:35315047-35315081	A01182:91:HCWWMDSX3:4:1105:32994:11224	1	-		0		-Inf	3209384	ATAACTTACCCAAAGTTCCG TGG	4	-	Intergenic	sc-416795_B	PAM_right_NGG
12	35328294	35328328	12:35328294-35328328	A01182:91:HCWWMDSX3:4:1105:32994:11224	1	-		0		-Inf	3196137	ATAACTTACCCAAAGTTCCG TGG	4	-	Intergenic	sc-416795_B	PAM_right_NGG
12	35342898	35342932	12:35342898-35342932	A01182:91:HCWWMDSX3:4:1105:32994:11224	1	-		0		-Inf	3181533	ATAACTTACCCAAAGTTCCG TGG	4	-	Intergenic	sc-416795_B	PAM_right_NGG
12	35367013	35367047	12:35367013-35367047	A01182:91:HCWWMDSX3:4:1105:32994:11224	1	-		0		-Inf	3157418	ATAACTTACCCAAAGTTCCG TGG	4	-	Intergenic	sc-416795_B	PAM_right_NGG
12	35370410	35370444	12:35370410-35370444	A01182:91:HCWWMDSX3:4:1105:32994:11224	1	-		0		-Inf	3154021	ATAACTTACCCAAAGTTCCG TGG	4	-	Intergenic	sc-416795_B	PAM_right_NGG
12	35374829	35374863	12:35374829-35374863	A01182:91:HCWWMDSX3:4:1105:32994:11224	1	-		0		-Inf	3149602	ATAACTTACCCAAAGTTCCG TGG	4	-	Intergenic	sc-416795_B	PAM_right_NGG
12	35479792	35479826	12:35479792-35479826	A01182:91:HCWWMDSX3:4:1105:32994:11224	1	-		0		-Inf	3044639	ATAACTTACCCAAAGTTCCG TGG	4	-	Intergenic	sc-416795_B	PAM_right_NGG
12	35489304	35489338	12:35489304-35489338	A01182:91:HCWWMDSX3:4:1105:32994:11224	1	-		0		-Inf	3035127	ATAACTTACCCAAAGTTCCG TGG	4	-	Intergenic	sc-416795_B	PAM_right_NGG
12	35490664	35490698	12:35490664-35490698	A01182:91:HCWWMDSX3:4:1105:32994:11224	1	-		0		-Inf	3033767	ATAACTTACCCAAAGTTCCG TGG	4	-	Intergenic	sc-416795_B	PAM_right_NGG
12	35535315	35535349	12:35535315-35535349	A01182:91:HCWWMDSX3:4:1105:32994:11224	1	-		0		-Inf	2989116	ATAACTTACCCAAAGTTCCG TGG	4	-	Intergenic	sc-416795_B	PAM_right_NGG
12	35538713	35538745	12:35538713-35538745	A01182:91:HCWWMDSX3:4:1105:32994:11224	1	-		0		-Inf	2985718	ATAACTTACCCAAAGTTCCG TGG	4	-	Intergenic	sc-416795_B	PAM_right_NGG
12	35543468	35543502	12:35543468-35543502	A01182:91:HCWWMDSX3:4:1105:32994:11224	1	-		0		-Inf	2980963	ATAACTTACCCAAAGTTCCG TGG	4	-	Intergenic	sc-416795_B	PAM_right_NGG
12	35564530	35564564	12:35564530-35564564	A01182:91:HCWWMDSX3:4:1105:32994:11224	1	-		0		-Inf	2959901	ATAACTTACCCAAAGTTCCG TGG	4	-	Intergenic	sc-416795_B	PAM_right_NGG
12	35571666	35571700	12:35571666-35571700	A01182:91:HCWWMDSX3:4:1105:32994:11224	1	-		0		-Inf	2952765	ATAACTTACCCAAAGTTCCG TGG	4	-	Intergenic	sc-416795_B	PAM_right_NGG
12	35572005	35572039	12:35572005-35572039	A01182:91:HCWWMDSX3:4:1105:32994:11224	1	-		0		-Inf	2952426	ATAACTTACCCAAAGTTCCG TGG	4	-	Intergenic	sc-416795_B	PAM_right_NGG
12	35581854	35581888	12:35581854-35581888	A01182:91:HCWWMDSX3:4:1105:32994:11224	1	-		0		-Inf	2942577	ATAACTTACCCAAAGTTCCG TGG	4	-	Intergenic	sc-416795_B	PAM_right_NGG
12	35587866	35587915	12:35587866-35587915		0		A01182:91:HCWWMDSX3:4:1408:32994:15859	1	-	Inf	2936565	ATAACTTACCCAAAGTTCCG TGG	4	-	Intergenic	sc-416795_B	PAM_right_NGG
12	35595781	35595815	12:35595781-35595815	A01182:91:HCWWMDSX3:4:1105:32994:11224	1	-		0		-Inf	2928650	ATAACTTACCCAAAGTTCCG TGG	4	-	Intergenic	sc-416795_B	PAM_right_NGG
12	35619557	35619591	12:35619557-35619591	A01182:91:HCWWMDSX3:4:1105:32994:11224	1	-		0		-Inf	2904874	ATAACTTACCCAAAGTTCCG TGG	4	-	Intergenic	sc-416795_B	PAM_right_NGG
12	35624651	35624685	12:35624651-35624685	A01182:91:HCWWMDSX3:4:1105:32994:11224	1	-		0		-Inf	2899780	ATAACTTACCCAAAGTTCCG TGG	4	-	Intergenic	sc-416795_B	PAM_right_NGG
12	35635178	35635212	12:35635178-35635212	A01182:91:HCWWMDSX3:4:1105:32994:11224	1	-		0		-Inf	2889253	ATAACTTACCCAAAGTTCCG TGG	4	-	Intergenic	sc-416795_B	PAM_right_NGG
12	35638232	35638266	12:35638232-35638266	A01182:91:HCWWMDSX3:4:1105:32994:11224	1	-		0		-Inf	2886199	ATAACTTACCCAAAGTTCCG TGG	4	-	Intergenic	sc-416795_B	PAM_right_NGG
12	35638911	35638945	12:35638911-35638945	A01182:91:HCWWMDSX3:4:1105:32994:11224	1	-		0		-Inf	2885520	ATAACTTACCCAAAGTTCCG TGG	4	-	Intergenic	sc-416795_B	PAM_right_NGG
12	35640948	35640982	12:35640948-35640982	A01182:91:HCWWMDSX3:4:1105:32994:11224	1	-		0		-Inf	2883483	ATAACTTACCCAAAGTTCCG TGG	4	-	Intergenic	sc-416795_B	PAM_right_NGG
12	35642307	35642341	12:35642307-35642341	A01182:91:HCWWMDSX3:4:1105:32994:11224	1	-		0		-Inf	2882124	ATAACTTACCCAAAGTTCCG TGG	4	-	Intergenic	sc-416795_B	PAM_right_NGG
12	35654171	35654205	12:35654171-35654205	A01182:91:HCWWMDSX3:4:1105:32994:11224	1	-		0		-Inf	2870260	ATAACTTACCCAAAGTTCCG TGG	4	-	Intergenic	sc-416795_B	PAM_right_NGG
12	35686773	35686807	12:35686773-35686807	A01182:91:HCWWMDSX3:4:1105:32994:11224	1	-		0		-Inf	2837658	ATAACTTACCCAAAGTTCCG TGG	4	-	Intergenic	sc-416795_B	PAM_right_NGG
12	35691188	35691222	12:35691188-35691222	A01182:91:HCWWMDSX3:4:1105:32994:11224	1	-		0		-Inf	2833243	ATAACTTACCCAAAGTTCCG TGG	4	-	Intergenic	sc-416795_B	PAM_right_NGG
12	35698318	35698352	12:35698318-35698352	A01182:91:HCWWMDSX3:4:1105:32994:11224	1	-		0		-Inf	2826113	ATAACTTACCCAAAGTTCCG TGG	4	-	Intergenic	sc-416795_B	PAM_right_NGG
12	35753010	35753044	12:35753010-35753044	A01182:91:HCWWMDSX3:4:1105:32994:11224	1	-		0		-Inf	2771421	ATAACTTACCCAAAGTTCCG TGG	4	-	Intergenic	sc-416795_B	PAM_right_NGG
12	35784494	35784543	12:35784494-35784543		0		A01182:91:HCWWMDSX3:4:1408:32994:15859	1	-	Inf	2739937	ATAACTTACCCAAAGTTCCG TGG	4	-	Intergenic	sc-416795_B	PAM_right_NGG
12	35794111	35794145	12:35794111-35794145	A01182:91:HCWWMDSX3:4:1105:32994:11224	1	-		0		-Inf	2730320	ATAACTTACCCAAAGTTCCG TGG	4	-	Intergenic	sc-416795_B	PAM_right_NGG
12	35797854	35797888	12:35797854-35797888	A01182:91:HCWWMDSX3:4:1105:32994:11224	1	-		0		-Inf	2726577	ATAACTTACCCAAAGTTCCG TGG	4	-	Intergenic	sc-416795_B	PAM_right_NGG
12	35802946	35802980	12:35802946-35802980	A01182:91:HCWWMDSX3:4:1105:32994:11224	1	-		0		-Inf	2721485	ATAACTTACCCAAAGTTCCG TGG	4	-	Intergenic	sc-416795_B	PAM_right_NGG
12	35866465	35866499	12:35866465-35866499	A01182:91:HCWWMDSX3:4:1105:32994:11224	1	-		0		-Inf	2657966	ATAACTTACCCAAAGTTCCG TGG	4	-	Intergenic	sc-416795_B	PAM_right_NGG
12	35866804	35866838	12:35866804-35866838	A01182:91:HCWWMDSX3:4:1105:32994:11224	1	-		0		-Inf	2657627	ATAACTTACCCAAAGTTCCG TGG	4	-	Intergenic	sc-416795_B	PAM_right_NGG
12	35876660	35876694	12:35876660-35876694	A01182:91:HCWWMDSX3:4:1105:32994:11224	1	-		0		-Inf	2647771	ATAACTTACCCAAAGTTCCG TGG	4	-	Intergenic	sc-416795_B	PAM_right_NGG
12	35886858	35886892	12:35886858-35886892	A01182:91:HCWWMDSX3:4:1105:32994:11224	1	-		0		-Inf	2637573	ATAACTTACCCAAAGTTCCG TGG	4	-	Intergenic	sc-416795_B	PAM_right_NGG
12	35904180	35904214	12:35904180-35904214	A01182:91:HCWWMDSX3:4:1105:32994:11224	1	-		0		-Inf	2620251	ATAACTTACCCAAAGTTCCG TGG	4	-	Intergenic	sc-416795_B	PAM_right_NGG
12	35906560	35906594	12:35906560-35906594	A01182:91:HCWWMDSX3:4:1105:32994:11224	1	-		0		-Inf	2617871	ATAACTTACCCAAAGTTCCG TGG	4	-	Intergenic	sc-416795_B	PAM_right_NGG
12	35915055	35915089	12:35915055-35915089	A01182:91:HCWWMDSX3:4:1105:32994:11224	1	-		0		-Inf	2609376	ATAACTTACCCAAAGTTCCG TGG	4	-	Intergenic	sc-416795_B	PAM_right_NGG
12	35927622	35927656	12:35927622-35927656	A01182:91:HCWWMDSX3:4:1105:32994:11224	1	-		0		-Inf	2596809	ATAACTTACCCAAAGTTCCG TGG	4	-	Intergenic	sc-416795_B	PAM_right_NGG
12	35931020	35931054	12:35931020-35931054	A01182:91:HCWWMDSX3:4:1105:32994:11224	1	-		0		-Inf	2593411	ATAACTTACCCAAAGTTCCG TGG	4	-	Intergenic	sc-416795_B	PAM_right_NGG
12	35932041	35932075	12:35932041-35932075	A01182:91:HCWWMDSX3:4:1105:32994:11224	1	-		0		-Inf	2592390	ATAACTTACCCAAAGTTCCG TGG	4	-	Intergenic	sc-416795_B	PAM_right_NGG
12	36003954	36003999	12:36003954-36003999		0		A01182:91:HCWWMDSX3:4:1408:32994:15859	1	-	Inf	2520477	ATAACTTACCCAAAGTTCCG TGG	4	-	Intergenic	sc-416795_B	PAM_right_NGG
12	36017978	36018012	12:36017978-36018012	A01182:91:HCWWMDSX3:4:1105:32994:11224	1	-		0		-Inf	2506453	ATAACTTACCCAAAGTTCCG TGG	4	-	Intergenic	sc-416795_B	PAM_right_NGG
12	36018318	36018352	12:36018318-36018352	A01182:91:HCWWMDSX3:4:1105:32994:11224	1	-		0		-Inf	2506113	ATAACTTACCCAAAGTTCCG TGG	4	-	Intergenic	sc-416795_B	PAM_right_NGG
12	36030106	36030155	12:36030106-36030155		0		A01182:91:HCWWMDSX3:4:1408:32994:15859	1	-	Inf	2494325	ATAACTTACCCAAAGTTCCG TGG	4	-	Intergenic	sc-416795_B	PAM_right_NGG
12	36057965	36058013	12:36057965-36058013		0		A01182:91:HCWWMDSX3:4:1408:32994:15859	1	-	Inf	2466466	ATAACTTACCCAAAGTTCCG TGG	4	-	Intergenic	sc-416795_B	PAM_right_NGG
12	36082523	36082557	12:36082523-36082557	A01182:91:HCWWMDSX3:4:1105:32994:11224	1	-		0		-Inf	2441908	ATAACTTACCCAAAGTTCCG TGG	4	-	Intergenic	sc-416795_B	PAM_right_NGG
12	36085576	36085610	12:36085576-36085610	A01182:91:HCWWMDSX3:4:1105:32994:11224	1	-		0		-Inf	2438855	ATAACTTACCCAAAGTTCCG TGG	4	-	Intergenic	sc-416795_B	PAM_right_NGG
12	36109018	36109052	12:36109018-36109052	A01182:91:HCWWMDSX3:4:1105:32994:11224	1	-		0		-Inf	2415413	ATAACTTACCCAAAGTTCCG TGG	4	-	Intergenic	sc-416795_B	PAM_right_NGG
12	36155561	36155595	12:36155561-36155595	A01182:91:HCWWMDSX3:4:1105:32994:11224	1	-		0		-Inf	2368870	ATAACTTACCCAAAGTTCCG TGG	4	-	Intergenic	sc-416795_B	PAM_right_NGG
12	36168133	36168167	12:36168133-36168167	A01182:91:HCWWMDSX3:4:1105:32994:11224	1	-		0		-Inf	2356298	ATAACTTACCCAAAGTTCCG TGG	4	-	Intergenic	sc-416795_B	PAM_right_NGG
12	36195314	36195348	12:36195314-36195348	A01182:91:HCWWMDSX3:4:1105:32994:11224	1	-		0		-Inf	2329117	ATAACTTACCCAAAGTTCCG TGG	4	-	Intergenic	sc-416795_B	PAM_right_NGG
12	36219085	36219119	12:36219085-36219119	A01182:91:HCWWMDSX3:4:1105:32994:11224	1	-		0		-Inf	2305346	ATAACTTACCCAAAGTTCCG TGG	4	-	Intergenic	sc-416795_B	PAM_right_NGG
12	36242759	36242808	12:36242759-36242808		0		A01182:91:HCWWMDSX3:4:1408:32994:15859	1	-	Inf	2281672	ATAACTTACCCAAAGTTCCG TGG	4	-	Intergenic	sc-416795_B	PAM_right_NGG
12	36260529	36260563	12:36260529-36260563	A01182:91:HCWWMDSX3:4:1105:32994:11224	1	-		0		-Inf	2263902	ATAACTTACCCAAAGTTCCG TGG	4	-	Intergenic	sc-416795_B	PAM_right_NGG
12	36269263	36269311	12:36269263-36269311		0		A01182:91:HCWWMDSX3:4:1408:32994:15859	1	-	Inf	2255168	ATAACTTACCCAAAGTTCCG TGG	4	-	Intergenic	sc-416795_B	PAM_right_NGG
12	36278537	36278571	12:36278537-36278571	A01182:91:HCWWMDSX3:4:1105:32994:11224	1	-		0		-Inf	2245894	ATAACTTACCCAAAGTTCCG TGG	4	-	Intergenic	sc-416795_B	PAM_right_NGG
12	36279558	36279592	12:36279558-36279592	A01182:91:HCWWMDSX3:4:1105:32994:11224	1	-		0		-Inf	2244873	ATAACTTACCCAAAGTTCCG TGG	4	-	Intergenic	sc-416795_B	PAM_right_NGG
12	36297795	36297844	12:36297795-36297844		0		A01182:91:HCWWMDSX3:4:1408:32994:15859	1	-	Inf	2226636	ATAACTTACCCAAAGTTCCG TGG	4	-	Intergenic	sc-416795_B	PAM_right_NGG
12	36318959	36318993	12:36318959-36318993	A01182:91:HCWWMDSX3:4:1105:32994:11224	1	-		0		-Inf	2205472	ATAACTTACCCAAAGTTCCG TGG	4	-	Intergenic	sc-416795_B	PAM_right_NGG
12	36356988	36357022	12:36356988-36357022	A01182:91:HCWWMDSX3:4:1105:32994:11224	1	-		0		-Inf	2167443	ATAACTTACCCAAAGTTCCG TGG	4	-	Intergenic	sc-416795_B	PAM_right_NGG
12	36358008	36358042	12:36358008-36358042	A01182:91:HCWWMDSX3:4:1105:32994:11224	1	-		0		-Inf	2166423	ATAACTTACCCAAAGTTCCG TGG	4	-	Intergenic	sc-416795_B	PAM_right_NGG
12	36360047	36360081	12:36360047-36360081	A01182:91:HCWWMDSX3:4:1105:32994:11224	1	-		0		-Inf	2164384	ATAACTTACCCAAAGTTCCG TGG	4	-	Intergenic	sc-416795_B	PAM_right_NGG
12	36374322	36374356	12:36374322-36374356	A01182:91:HCWWMDSX3:4:1105:32994:11224	1	-		0		-Inf	2150109	ATAACTTACCCAAAGTTCCG TGG	4	-	Intergenic	sc-416795_B	PAM_right_NGG
12	36377042	36377076	12:36377042-36377076	A01182:91:HCWWMDSX3:4:1105:32994:11224	1	-		0		-Inf	2147389	ATAACTTACCCAAAGTTCCG TGG	4	-	Intergenic	sc-416795_B	PAM_right_NGG
12	36391653	36391687	12:36391653-36391687	A01182:91:HCWWMDSX3:4:1105:32994:11224	1	-		0		-Inf	2132778	ATAACTTACCCAAAGTTCCG TGG	4	-	Intergenic	sc-416795_B	PAM_right_NGG
12	36474559	36474593	12:36474559-36474593	A01182:91:HCWWMDSX3:4:1105:32994:11224	1	-		0		-Inf	2049872	ATAACTTACCCAAAGTTCCG TGG	4	-	Intergenic	sc-416795_B	PAM_right_NGG
12	36486115	36486149	12:36486115-36486149	A01182:91:HCWWMDSX3:4:1105:32994:11224	1	-		0		-Inf	2038316	ATAACTTACCCAAAGTTCCG TGG	4	-	Intergenic	sc-416795_B	PAM_right_NGG
12	36490193	36490227	12:36490193-36490227	A01182:91:HCWWMDSX3:4:1105:32994:11224	1	-		0		-Inf	2034238	ATAACTTACCCAAAGTTCCG TGG	4	-	Intergenic	sc-416795_B	PAM_right_NGG
12	36499704	36499738	12:36499704-36499738	A01182:91:HCWWMDSX3:4:1105:32994:11224	1	-		0		-Inf	2024727	ATAACTTACCCAAAGTTCCG TGG	4	-	Intergenic	sc-416795_B	PAM_right_NGG
12	36548976	36549010	12:36548976-36549010	A01182:91:HCWWMDSX3:4:1105:32994:11224	1	-		0		-Inf	1975455	ATAACTTACCCAAAGTTCCG TGG	4	-	Intergenic	sc-416795_B	PAM_right_NGG
12	36552715	36552749	12:36552715-36552749	A01182:91:HCWWMDSX3:4:1105:32994:11224	1	-		0		-Inf	1971716	ATAACTTACCCAAAGTTCCG TGG	4	-	Intergenic	sc-416795_B	PAM_right_NGG
12	36554753	36554787	12:36554753-36554787	A01182:91:HCWWMDSX3:4:1105:32994:11224	1	-		0		-Inf	1969678	ATAACTTACCCAAAGTTCCG TGG	4	-	Intergenic	sc-416795_B	PAM_right_NGG
12	36584632	36584666	12:36584632-36584666	A01182:91:HCWWMDSX3:4:1105:32994:11224	1	-		0		-Inf	1939799	ATAACTTACCCAAAGTTCCG TGG	4	-	Intergenic	sc-416795_B	PAM_right_NGG
12	36586331	36586365	12:36586331-36586365	A01182:91:HCWWMDSX3:4:1105:32994:11224	1	-		0		-Inf	1938100	ATAACTTACCCAAAGTTCCG TGG	4	-	Intergenic	sc-416795_B	PAM_right_NGG
12	36592443	36592477	12:36592443-36592477	A01182:91:HCWWMDSX3:4:1105:32994:11224	1	-		0		-Inf	1931988	ATAACTTACCCAAAGTTCCG TGG	4	-	Intergenic	sc-416795_B	PAM_right_NGG
12	36636167	36636210	12:36636167-36636210		0		A01182:91:HCWWMDSX3:4:1408:32994:15859	1	-	Inf	1888264	ATAACTTACCCAAAGTTCCG TGG	4	-	Intergenic	sc-416795_B	PAM_right_NGG
12	36644420	36644454	12:36644420-36644454	A01182:91:HCWWMDSX3:4:1105:32994:11224	1	-		0		-Inf	1880011	ATAACTTACCCAAAGTTCCG TGG	4	-	Intergenic	sc-416795_B	PAM_right_NGG
12	36649853	36649887	12:36649853-36649887	A01182:91:HCWWMDSX3:4:1105:32994:11224	1	-		0		-Inf	1874578	ATAACTTACCCAAAGTTCCG TGG	4	-	Intergenic	sc-416795_B	PAM_right_NGG
12	36657330	36657364	12:36657330-36657364	A01182:91:HCWWMDSX3:4:1105:32994:11224	1	-		0		-Inf	1867101	ATAACTTACCCAAAGTTCCG TGG	4	-	Intergenic	sc-416795_B	PAM_right_NGG
12	36664467	36664501	12:36664467-36664501	A01182:91:HCWWMDSX3:4:1105:32994:11224	1	-		0		-Inf	1859964	ATAACTTACCCAAAGTTCCG TGG	4	-	Intergenic	sc-416795_B	PAM_right_NGG
12	36680520	36680568	12:36680520-36680568		0		A01182:91:HCWWMDSX3:4:1408:32994:15859	1	-	Inf	1843911	ATAACTTACCCAAAGTTCCG TGG	4	-	Intergenic	sc-416795_B	PAM_right_NGG
12	36697604	36697638	12:36697604-36697638	A01182:91:HCWWMDSX3:4:1105:32994:11224	1	-		0		-Inf	1826827	ATAACTTACCCAAAGTTCCG TGG	4	-	Intergenic	sc-416795_B	PAM_right_NGG
12	36698283	36698317	12:36698283-36698317	A01182:91:HCWWMDSX3:4:1105:32994:11224	1	-		0		-Inf	1826148	ATAACTTACCCAAAGTTCCG TGG	4	-	Intergenic	sc-416795_B	PAM_right_NGG
12	36700966	36701000	12:36700966-36701000	A01182:91:HCWWMDSX3:4:1105:32994:11224	1	-		0		-Inf	1823465	ATAACTTACCCAAAGTTCCG TGG	4	-	Intergenic	sc-416795_B	PAM_right_NGG
12	36703684	36703718	12:36703684-36703718	A01182:91:HCWWMDSX3:4:1105:32994:11224	1	-		0		-Inf	1820747	ATAACTTACCCAAAGTTCCG TGG	4	-	Intergenic	sc-416795_B	PAM_right_NGG
12	36720675	36720709	12:36720675-36720709	A01182:91:HCWWMDSX3:4:1105:32994:11224	1	-		0		-Inf	1803756	ATAACTTACCCAAAGTTCCG TGG	4	-	Intergenic	sc-416795_B	PAM_right_NGG
12	36740951	36741000	12:36740951-36741000		0		A01182:91:HCWWMDSX3:4:1408:32994:15859	1	-	Inf	1783480	ATAACTTACCCAAAGTTCCG TGG	4	-	Intergenic	sc-416795_B	PAM_right_NGG
12	36744111	36744145	12:36744111-36744145	A01182:91:HCWWMDSX3:4:1105:32994:11224	1	-		0		-Inf	1780320	ATAACTTACCCAAAGTTCCG TGG	4	-	Intergenic	sc-416795_B	PAM_right_NGG
12	36754646	36754680	12:36754646-36754680	A01182:91:HCWWMDSX3:4:1105:32994:11224	1	-		0		-Inf	1769785	ATAACTTACCCAAAGTTCCG TGG	4	-	Intergenic	sc-416795_B	PAM_right_NGG
12	36781963	36781997	12:36781963-36781997	A01182:91:HCWWMDSX3:4:1105:32994:11224	1	-		0		-Inf	1742468	ATAACTTACCCAAAGTTCCG TGG	4	-	Intergenic	sc-416795_B	PAM_right_NGG
12	36785699	36785733	12:36785699-36785733	A01182:91:HCWWMDSX3:4:1105:32994:11224	1	-		0		-Inf	1738732	ATAACTTACCCAAAGTTCCG TGG	4	-	Intergenic	sc-416795_B	PAM_right_NGG
12	36801430	36801464	12:36801430-36801464	A01182:91:HCWWMDSX3:4:1105:32994:11224	1	-		0		-Inf	1723001	ATAACTTACCCAAAGTTCCG TGG	4	-	Intergenic	sc-416795_B	PAM_right_NGG
12	36813990	36814024	12:36813990-36814024	A01182:91:HCWWMDSX3:4:1105:32994:11224	1	-		0		-Inf	1710441	ATAACTTACCCAAAGTTCCG TGG	4	-	Intergenic	sc-416795_B	PAM_right_NGG
12	36844908	36844942	12:36844908-36844942	A01182:91:HCWWMDSX3:4:1105:32994:11224	1	-		0		-Inf	1679523	ATAACTTACCCAAAGTTCCG TGG	4	-	Intergenic	sc-416795_B	PAM_right_NGG
12	36898902	36898936	12:36898902-36898936	A01182:91:HCWWMDSX3:4:1105:32994:11224	1	-		0		-Inf	1625529	ATAACTTACCCAAAGTTCCG TGG	4	-	Intergenic	sc-416795_B	PAM_right_NGG
12	36899921	36899955	12:36899921-36899955	A01182:91:HCWWMDSX3:4:1105:32994:11224	1	-		0		-Inf	1624510	ATAACTTACCCAAAGTTCCG TGG	4	-	Intergenic	sc-416795_B	PAM_right_NGG
12	36914532	36914566	12:36914532-36914566	A01182:91:HCWWMDSX3:4:1105:32994:11224	1	-		0		-Inf	1609899	ATAACTTACCCAAAGTTCCG TGG	4	-	Intergenic	sc-416795_B	PAM_right_NGG
12	36923698	36923732	12:36923698-36923732	A01182:91:HCWWMDSX3:4:1105:32994:11224	1	-		0		-Inf	1600733	ATAACTTACCCAAAGTTCCG TGG	4	-	Intergenic	sc-416795_B	PAM_right_NGG
12	36962064	36962098	12:36962064-36962098	A01182:91:HCWWMDSX3:4:1105:32994:11224	1	-		0		-Inf	1562367	ATAACTTACCCAAAGTTCCG TGG	4	-	Intergenic	sc-416795_B	PAM_right_NGG
12	36978506	36978540	12:36978506-36978540	A01182:91:HCWWMDSX3:4:1105:32994:11224	1	-		0		-Inf	1545925	ATAACTTACCCAAAGTTCCG TGG	4	-	Intergenic	sc-416795_B	PAM_right_NGG
12	36984279	36984313	12:36984279-36984313	A01182:91:HCWWMDSX3:4:1105:32994:11224	1	-		0		-Inf	1540152	ATAACTTACCCAAAGTTCCG TGG	4	-	Intergenic	sc-416795_B	PAM_right_NGG
12	36989038	36989072	12:36989038-36989072	A01182:91:HCWWMDSX3:4:1105:32994:11224	1	-		0		-Inf	1535393	ATAACTTACCCAAAGTTCCG TGG	4	-	Intergenic	sc-416795_B	PAM_right_NGG
12	37032506	37032540	12:37032506-37032540	A01182:91:HCWWMDSX3:4:1105:32994:11224	1	-		0		-Inf	1491925	ATAACTTACCCAAAGTTCCG TGG	4	-	Intergenic	sc-416795_B	PAM_right_NGG
12	37036582	37036616	12:37036582-37036616	A01182:91:HCWWMDSX3:4:1105:32994:11224	1	-		0		-Inf	1487849	ATAACTTACCCAAAGTTCCG TGG	4	-	Intergenic	sc-416795_B	PAM_right_NGG
12	37037261	37037295	12:37037261-37037295	A01182:91:HCWWMDSX3:4:1105:32994:11224	1	-		0		-Inf	1487170	ATAACTTACCCAAAGTTCCG TGG	4	-	Intergenic	sc-416795_B	PAM_right_NGG
12	37059346	37059380	12:37059346-37059380	A01182:91:HCWWMDSX3:4:1105:32994:11224	1	-		0		-Inf	1465085	ATAACTTACCCAAAGTTCCG TGG	4	-	Intergenic	sc-416795_B	PAM_right_NGG
12	37092629	37092663	12:37092629-37092663	A01182:91:HCWWMDSX3:4:1105:32994:11224	1	-		0		-Inf	1431802	ATAACTTACCCAAAGTTCCG TGG	4	-	Intergenic	sc-416795_B	PAM_right_NGG
12	37100773	37100807	12:37100773-37100807	A01182:91:HCWWMDSX3:4:1105:32994:11224	1	-		0		-Inf	1423658	ATAACTTACCCAAAGTTCCG TGG	4	-	Intergenic	sc-416795_B	PAM_right_NGG
12	37389890	37389960	12:37389890-37389960	A01182:91:HCWWMDSX3:4:2502:32940:20650	1	+		0		-Inf	1134541	ATAACTTACCCAAAGTTCCG TGG	4	-	Intergenic	sc-416795_B	PAM_right_NGG
12	37586177	37586211	12:37586177-37586211	A01182:91:HCWWMDSX3:4:1201:32985:35978	1	-		0		-Inf	938254	ATAACTTACCCAAAGTTCCG TGG	4	-	Intergenic	sc-416795_B	PAM_right_NGG
12	37790765	37790799	12:37790765-37790799		0		A01182:91:HCWWMDSX3:4:1403:33003:13275	1	+	Inf	733666	ATAACTTACCCAAAGTTCCG TGG	4	-	Intergenic	sc-416795_B	PAM_right_NGG
12	37895790	37895840	12:37895790-37895840		0		A01182:91:HCWWMDSX3:4:1108:32976:27007	1	+	Inf	628641	ATAACTTACCCAAAGTTCCG TGG	4	-	Intergenic	sc-416795_B	PAM_right_NGG
12	38094724	38094776	12:38094724-38094776		0		A01182:91:HCWWMDSX3:4:1108:32976:27007	1	+	Inf	429707	ATAACTTACCCAAAGTTCCG TGG	4	-	Intergenic	sc-416795_B	PAM_right_NGG
12	39332323	39332462	12:39332323-39332462		0		A01182:91:HCWWMDSX3:4:1421:16468:5149	1	+	Inf	-807892	ATAACTTACCCAAAGTTCCG TGG	4	-	Intergenic	sc-416795_B	PAM_right_NGG
12	39667417	39667522	12:39667417-39667522	A01182:91:HCWWMDSX3:4:1405:33003:13777	1	+		0		-Inf	-1142986	ATAACTTACCCAAAGTTCCG TGG	4	-	Intergenic	sc-416795_B	PAM_right_NGG
12	39791425	39791508	12:39791425-39791508	A01182:91:HCWWMDSX3:4:2207:32949:23766	1	+		0		-Inf	-1266994	ATAACTTACCCAAAGTTCCG TGG	4	-	Intergenic	sc-416795_B	PAM_right_NGG
12	39900046	39900080	12:39900046-39900080		0		A01182:91:HCWWMDSX3:4:1403:33003:13275	1	+	Inf	-1375615	ATAACTTACCCAAAGTTCCG TGG	4	-	Intergenic	sc-416795_B	PAM_right_NGG
12	41041187	41041221	12:41041187-41041221		0		A01182:91:HCWWMDSX3:4:1403:33003:13275	1	-	Inf	1840197	TCAGTCTGAATATTTTCTTT TGG	4	+	Intergenic	sc-416795_A	PAM_left_CCN
12	41084761	41084795	12:41084761-41084795	A01182:91:HCWWMDSX3:4:2402:32958:13823	1	-		0		-Inf	1796623	TCAGTCTGAATATTTTCTTT TGG	4	+	Intergenic	sc-416795_A	PAM_left_CCN
12	41284902	41284984	12:41284902-41284984	A01182:91:HCWWMDSX3:4:2203:32949:10708	1	+		0		-Inf	1596482	TCAGTCTGAATATTTTCTTT TGG	4	+	Intergenic	sc-416795_A	PAM_left_CCN
12	41975439	41975473	12:41975439-41975473		0		A01182:91:HCWWMDSX3:4:1403:33003:13275	1	-	Inf	905945	TCAGTCTGAATATTTTCTTT TGG	4	+	Intergenic	sc-416795_A	PAM_left_CCN
12	42331656	42331798	12:42331656-42331798	A01182:91:HCWWMDSX3:4:1608:10610:5588	1	+		0		-Inf	549728	TCAGTCTGAATATTTTCTTT TGG	4	+	Intergenic	sc-416795_A	PAM_left_CCN
12	43230410	43230444	12:43230410-43230444	A01182:91:HCWWMDSX3:4:2402:32958:13823	1	+		0		-Inf	-349026	TCAGTCTGAATATTTTCTTT TGG	4	+	Intergenic	sc-416795_A	PAM_left_CCN
12	44111513	44111547	12:44111513-44111547	A01182:91:HCWWMDSX3:4:2402:32958:13823	1	-		0		-Inf	-1230129	TCAGTCTGAATATTTTCTTT TGG	4	+	Intergenic	sc-416795_A	PAM_left_CCN
12	44260102	44260244	12:44260102-44260244		0		A01182:91:HCWWMDSX3:4:1356:13810:20964	1	-	Inf	1098522	AGAAAATAGAGGGAAGTTCT TGG	4	+	Intronic	sc-416795_B	PAM_left_CCN
12	45659446	45659502	12:45659446-45659502	A01182:91:HCWWMDSX3:4:1601:32994:1579	1	-		0		-Inf	-300822	AGAAAATAGAGGGAAGTTCT TGG	4	+	Intronic	sc-416795_B	PAM_left_CCN
12	46399240	46399323	12:46399240-46399323	A01182:91:HCWWMDSX3:4:2203:32949:10708	1	+		0		-Inf	-1040616	AGAAAATAGAGGGAAGTTCT TGG	4	+	Intronic	sc-416795_B	PAM_left_CCN
12	46620187	46620292	12:46620187-46620292	A01182:91:HCWWMDSX3:4:1405:33003:13777	1	-		0		-Inf	-1261563	AGAAAATAGAGGGAAGTTCT TGG	4	+	Intronic	sc-416795_B	PAM_left_CCN
12	46851255	46851360	12:46851255-46851360	A01182:91:HCWWMDSX3:4:1405:33003:13777	1	-		0		-Inf	-1492631	AGAAAATAGAGGGAAGTTCT TGG	4	+	Intronic	sc-416795_B	PAM_left_CCN
12	47328722	47328763	12:47328722-47328763	A01182:91:HCWWMDSX3:4:1302:33013:4492	1	+		0		-Inf	-1970098	AGAAAATAGAGGGAAGTTCT TGG	4	+	Intronic	sc-416795_B	PAM_left_CCN
12	47642161	47642194	12:47642161-47642194	A01182:91:HCWWMDSX3:4:2605:32949:31062	1	-		0		-Inf	-2283537	AGAAAATAGAGGGAAGTTCT TGG	4	+	Intronic	sc-416795_B	PAM_left_CCN
12	47677464	47677526	12:47677464-47677526	A01182:91:HCWWMDSX3:4:2207:32949:23766	1	+		0		-Inf	-2318840	AGAAAATAGAGGGAAGTTCT TGG	4	+	Intronic	sc-416795_B	PAM_left_CCN
12	48545039	48545073	12:48545039-48545073		0		A01182:91:HCWWMDSX3:4:1201:32985:36292	1	+	Inf	-3186415	AGAAAATAGAGGGAAGTTCT TGG	4	+	Intronic	sc-416795_B	PAM_left_CCN
12	48547915	48547998	12:48547915-48547998	A01182:91:HCWWMDSX3:4:2203:32949:10708	1	-		0		-Inf	-3189291	AGAAAATAGAGGGAAGTTCT TGG	4	+	Intronic	sc-416795_B	PAM_left_CCN
12	49011016	49011068	12:49011016-49011068	A01182:91:HCWWMDSX3:4:1601:32994:1579	1	+		0		-Inf	-3652392	AGAAAATAGAGGGAAGTTCT TGG	4	+	Intronic	sc-416795_B	PAM_left_CCN
12	49646909	49647051	12:49646909-49647051	A01182:91:HCWWMDSX3:4:2311:4209:24565,A01182:91:HCWWMDSX3:4:2607:22137:3286	2	+,+	A01182:91:HCWWMDSX3:4:1620:5538:25144	1	+	-1	-4288285	AGAAAATAGAGGGAAGTTCT TGG	4	+	Intronic	sc-416795_B	PAM_left_CCN
12	49903783	49903925	12:49903783-49903925	A01182:91:HCWWMDSX3:4:2669:25988:24862,A01182:91:HCWWMDSX3:4:1555:7853:35196	2	+,-		0		-Inf	-4545159	AGAAAATAGAGGGAAGTTCT TGG	4	+	Intronic	sc-416795_B	PAM_left_CCN
12	50334352	50334404	12:50334352-50334404	A01182:91:HCWWMDSX3:4:2311:32931:20979	1	+		0		-Inf	-4975728	AGAAAATAGAGGGAAGTTCT TGG	4	+	Intronic	sc-416795_B	PAM_left_CCN
12	51367048	51367091	12:51367048-51367091	A01182:91:HCWWMDSX3:4:2311:32931:20979	1	-		0		-Inf	-6008424	AGAAAATAGAGGGAAGTTCT TGG	4	+	Intronic	sc-416795_B	PAM_left_CCN
12	51564905	51564939	12:51564905-51564939		0		A01182:91:HCWWMDSX3:4:1403:33003:13275	1	-	Inf	-6206281	AGAAAATAGAGGGAAGTTCT TGG	4	+	Intronic	sc-416795_B	PAM_left_CCN
12	51565984	51566089	12:51565984-51566089	A01182:91:HCWWMDSX3:4:1405:33003:13777	1	+		0		-Inf	-6207360	AGAAAATAGAGGGAAGTTCT TGG	4	+	Intronic	sc-416795_B	PAM_left_CCN
12	52236981	52237123	12:52236981-52237123	A01182:91:HCWWMDSX3:4:1619:9878:4820	1	+		0		-Inf	-6878357	AGAAAATAGAGGGAAGTTCT TGG	4	+	Intronic	sc-416795_B	PAM_left_CCN
12	53249508	53249541	12:53249508-53249541	A01182:91:HCWWMDSX3:4:1302:33003:17409	1	+		0		-Inf	7889842	ATATTCTAAATCAGAAAAGA TGG	4	-	Intergenic	sc-416795_C	PAM_right_NGG
12	53339513	53339568	12:53339513-53339568	A01182:91:HCWWMDSX3:4:1601:32994:1579	1	-		0		-Inf	7799837	ATATTCTAAATCAGAAAAGA TGG	4	-	Intergenic	sc-416795_C	PAM_right_NGG
12	54986868	54986920	12:54986868-54986920		0		A01182:91:HCWWMDSX3:4:2305:32949:12743	1	-	Inf	6152482	ATATTCTAAATCAGAAAAGA TGG	4	-	Intergenic	sc-416795_C	PAM_right_NGG
12	55164907	55164941	12:55164907-55164941	A01182:91:HCWWMDSX3:4:2402:32958:13823	1	-		0		-Inf	5974443	ATATTCTAAATCAGAAAAGA TGG	4	-	Intergenic	sc-416795_C	PAM_right_NGG
12	55164951	55165056	12:55164951-55165056	A01182:91:HCWWMDSX3:4:1405:33003:13777	1	+		0		-Inf	5974399	ATATTCTAAATCAGAAAAGA TGG	4	-	Intergenic	sc-416795_C	PAM_right_NGG
12	55464349	55464432	12:55464349-55464432	A01182:91:HCWWMDSX3:4:2203:32949:10708	1	+		0		-Inf	5675001	ATATTCTAAATCAGAAAAGA TGG	4	-	Intergenic	sc-416795_C	PAM_right_NGG
12	55601912	55601946	12:55601912-55601946		0		A01182:91:HCWWMDSX3:4:1403:33003:13275	1	+	Inf	5537438	ATATTCTAAATCAGAAAAGA TGG	4	-	Intergenic	sc-416795_C	PAM_right_NGG
12	55623693	55623727	12:55623693-55623727	A01182:91:HCWWMDSX3:4:2303:32949:22983	1	+		0		-Inf	5515657	ATATTCTAAATCAGAAAAGA TGG	4	-	Intergenic	sc-416795_C	PAM_right_NGG
12	56109407	56109463	12:56109407-56109463	A01182:91:HCWWMDSX3:4:1601:32994:1579	1	-		0		-Inf	5029943	ATATTCTAAATCAGAAAAGA TGG	4	-	Intergenic	sc-416795_C	PAM_right_NGG
12	56736082	56736125	12:56736082-56736125	A01182:91:HCWWMDSX3:4:2311:32931:20979	1	-		0		-Inf	4403268	ATATTCTAAATCAGAAAAGA TGG	4	-	Intergenic	sc-416795_C	PAM_right_NGG
12	56960954	56961059	12:56960954-56961059	A01182:91:HCWWMDSX3:4:1405:33003:13777	1	-		0		-Inf	4178396	ATATTCTAAATCAGAAAAGA TGG	4	-	Intergenic	sc-416795_C	PAM_right_NGG
12	57041736	57041878	12:57041736-57041878	A01182:91:HCWWMDSX3:4:1373:28691:9251,A01182:91:HCWWMDSX3:4:1373:27959:10081	2	+,+	A01182:91:HCWWMDSX3:4:1671:9218:12320,A01182:91:HCWWMDSX3:4:2157:6533:3975	2	-,-	0	4097614	ATATTCTAAATCAGAAAAGA TGG	4	-	Intergenic	sc-416795_C	PAM_right_NGG
12	58112589	58112623	12:58112589-58112623	A01182:91:HCWWMDSX3:4:2402:32958:13823	1	-		0		-Inf	3026761	ATATTCTAAATCAGAAAAGA TGG	4	-	Intergenic	sc-416795_C	PAM_right_NGG
12	58194601	58194652	12:58194601-58194652		0		A01182:91:HCWWMDSX3:4:2305:32949:12743	1	-	Inf	2944749	ATATTCTAAATCAGAAAAGA TGG	4	-	Intergenic	sc-416795_C	PAM_right_NGG
12	58594482	58594516	12:58594482-58594516	A01182:91:HCWWMDSX3:4:1201:32985:35978	1	+		0		-Inf	2544868	ATATTCTAAATCAGAAAAGA TGG	4	-	Intergenic	sc-416795_C	PAM_right_NGG
12	58838083	58838135	12:58838083-58838135		0		A01182:91:HCWWMDSX3:4:1108:32976:27007	1	-	Inf	2301267	ATATTCTAAATCAGAAAAGA TGG	4	-	Intergenic	sc-416795_C	PAM_right_NGG
12	58983543	58983685	12:58983543-58983685	A01182:91:HCWWMDSX3:4:2534:20600:24987	1	-	A01182:91:HCWWMDSX3:4:2242:1949:12132	1	-	0	2155807	ATATTCTAAATCAGAAAAGA TGG	4	-	Intergenic	sc-416795_C	PAM_right_NGG
12	59393459	59393508	12:59393459-59393508		0		A01182:91:HCWWMDSX3:4:1108:32976:27007	1	+	Inf	1745891	ATATTCTAAATCAGAAAAGA TGG	4	-	Intergenic	sc-416795_C	PAM_right_NGG
12	60004095	60004178	12:60004095-60004178	A01182:91:HCWWMDSX3:4:2203:32949:10708	1	-		0		-Inf	1135255	ATATTCTAAATCAGAAAAGA TGG	4	-	Intergenic	sc-416795_C	PAM_right_NGG
12	60018439	60018473	12:60018439-60018473		0		A01182:91:HCWWMDSX3:4:1403:33003:13275	1	+	Inf	1120911	ATATTCTAAATCAGAAAAGA TGG	4	-	Intergenic	sc-416795_C	PAM_right_NGG
12	60496791	60496874	12:60496791-60496874	A01182:91:HCWWMDSX3:4:2203:32949:10708	1	+		0		-Inf	642559	ATATTCTAAATCAGAAAAGA TGG	4	-	Intergenic	sc-416795_C	PAM_right_NGG
12	61004437	61004542	12:61004437-61004542	A01182:91:HCWWMDSX3:4:1405:33003:13777	1	+		0		-Inf	134913	ATATTCTAAATCAGAAAAGA TGG	4	-	Intergenic	sc-416795_C	PAM_right_NGG
12	61224489	61224523	12:61224489-61224523		0		A01182:91:HCWWMDSX3:4:2601:32931:4977	1	+	Inf	-85139	ATATTCTAAATCAGAAAAGA TGG	4	-	Intergenic	sc-416795_C	PAM_right_NGG
12	61418320	61418425	12:61418320-61418425	A01182:91:HCWWMDSX3:4:1405:33003:13777	1	+		0		-Inf	-278970	ATATTCTAAATCAGAAAAGA TGG	4	-	Intergenic	sc-416795_C	PAM_right_NGG
12	62824795	62824878	12:62824795-62824878	A01182:91:HCWWMDSX3:4:2203:32949:10708	1	+		0		-Inf	-1685445	ATATTCTAAATCAGAAAAGA TGG	4	-	Intergenic	sc-416795_C	PAM_right_NGG
12	63074240	63074278	12:63074240-63074278		0		A01182:91:HCWWMDSX3:4:2305:32949:12743	1	-	Inf	-1934890	ATATTCTAAATCAGAAAAGA TGG	4	-	Intergenic	sc-416795_C	PAM_right_NGG
12	63243078	63243183	12:63243078-63243183	A01182:91:HCWWMDSX3:4:1405:33003:13777	1	-		0		-Inf	-2103728	ATATTCTAAATCAGAAAAGA TGG	4	-	Intergenic	sc-416795_C	PAM_right_NGG
12	63320935	63320969	12:63320935-63320969	A01182:91:HCWWMDSX3:4:2303:32949:22983	1	+		0		-Inf	-2181585	ATATTCTAAATCAGAAAAGA TGG	4	-	Intergenic	sc-416795_C	PAM_right_NGG
12	63462976	63463009	12:63462976-63463009	A01182:91:HCWWMDSX3:4:2605:32949:31062	1	-		0		-Inf	-2323626	ATATTCTAAATCAGAAAAGA TGG	4	-	Intergenic	sc-416795_C	PAM_right_NGG
12	63627549	63627583	12:63627549-63627583		0		A01182:91:HCWWMDSX3:4:1201:32985:36292	1	+	Inf	-2488199	ATATTCTAAATCAGAAAAGA TGG	4	-	Intergenic	sc-416795_C	PAM_right_NGG
12	64290701	64290806	12:64290701-64290806	A01182:91:HCWWMDSX3:4:1405:33003:13777	1	+		0		-Inf	-3151351	ATATTCTAAATCAGAAAAGA TGG	4	-	Intergenic	sc-416795_C	PAM_right_NGG
12	65351019	65351124	12:65351019-65351124	A01182:91:HCWWMDSX3:4:1405:33003:13777	1	-		0		-Inf	-4211669	ATATTCTAAATCAGAAAAGA TGG	4	-	Intergenic	sc-416795_C	PAM_right_NGG
12	66096307	66096359	12:66096307-66096359	A01182:91:HCWWMDSX3:4:2207:32949:23766	1	-		0		-Inf	-4956957	ATATTCTAAATCAGAAAAGA TGG	4	-	Intergenic	sc-416795_C	PAM_right_NGG
12	66156955	66157097	12:66156955-66157097	A01182:91:HCWWMDSX3:4:1613:1199:31313,A01182:91:HCWWMDSX3:4:2649:23999:33661	2	-,-		0		-Inf	-5017605	ATATTCTAAATCAGAAAAGA TGG	4	-	Intergenic	sc-416795_C	PAM_right_NGG
12	66565999	66566082	12:66565999-66566082	A01182:91:HCWWMDSX3:4:2207:32949:23766	1	-		0		-Inf	-5426649	ATATTCTAAATCAGAAAAGA TGG	4	-	Intergenic	sc-416795_C	PAM_right_NGG
12	67177181	67177262	12:67177181-67177262		0		A01182:91:HCWWMDSX3:4:1108:32976:27007	1	+	Inf	-6037831	ATATTCTAAATCAGAAAAGA TGG	4	-	Intergenic	sc-416795_C	PAM_right_NGG
12	67847113	67847147	12:67847113-67847147	A01182:91:HCWWMDSX3:4:2402:32958:13823	1	-		0		-Inf	6115228	GTCGTCTCACGCAGCAAGGA GGG	4	-	Intergenic	sc-416795_C	PAM_right_NGG
12	67902888	67902922	12:67902888-67902922	A01182:91:HCWWMDSX3:4:2402:32958:13823	1	+		0		-Inf	6059453	GTCGTCTCACGCAGCAAGGA GGG	4	-	Intergenic	sc-416795_C	PAM_right_NGG
12	67940476	67940618	12:67940476-67940618	A01182:91:HCWWMDSX3:4:1323:27986:8343,A01182:91:HCWWMDSX3:4:1323:27932:9846	2	-,-	A01182:91:HCWWMDSX3:4:2345:9724:12289	1	+	-1	6021865	GTCGTCTCACGCAGCAAGGA GGG	4	-	Intergenic	sc-416795_C	PAM_right_NGG
12	69533529	69533581	12:69533529-69533581	A01182:91:HCWWMDSX3:4:2311:32931:20979	1	+		0		-Inf	4428812	GTCGTCTCACGCAGCAAGGA GGG	4	-	Intergenic	sc-416795_C	PAM_right_NGG
12	69556337	69556479	12:69556337-69556479		0		A01182:91:HCWWMDSX3:4:1145:7048:19022	1	-	Inf	4406004	GTCGTCTCACGCAGCAAGGA GGG	4	-	Intergenic	sc-416795_C	PAM_right_NGG
12	69754569	69754711	12:69754569-69754711		0		A01182:91:HCWWMDSX3:4:2145:23339:20525	1	-	Inf	4207772	GTCGTCTCACGCAGCAAGGA GGG	4	-	Intergenic	sc-416795_C	PAM_right_NGG
12	69776764	69776869	12:69776764-69776869	A01182:91:HCWWMDSX3:4:1405:33003:13777	1	+		0		-Inf	4185577	GTCGTCTCACGCAGCAAGGA GGG	4	-	Intergenic	sc-416795_C	PAM_right_NGG
12	70015623	70015728	12:70015623-70015728	A01182:91:HCWWMDSX3:4:1405:33003:13777	1	-		0		-Inf	3946718	GTCGTCTCACGCAGCAAGGA GGG	4	-	Intergenic	sc-416795_C	PAM_right_NGG
12	70281154	70281289	12:70281154-70281289		0		A01182:91:HCWWMDSX3:4:1528:3007:9455	1	+	Inf	3681187	GTCGTCTCACGCAGCAAGGA GGG	4	-	Intergenic	sc-416795_C	PAM_right_NGG
12	70301921	70301973	12:70301921-70301973		0		A01182:91:HCWWMDSX3:4:1108:32976:27007	1	-	Inf	3660420	GTCGTCTCACGCAGCAAGGA GGG	4	-	Intergenic	sc-416795_C	PAM_right_NGG
12	70649640	70649674	12:70649640-70649674		0		A01182:91:HCWWMDSX3:4:1108:32985:14152	1	-	Inf	3312701	GTCGTCTCACGCAGCAAGGA GGG	4	-	Intergenic	sc-416795_C	PAM_right_NGG
12	70878144	70878227	12:70878144-70878227	A01182:91:HCWWMDSX3:4:2203:32949:10708	1	+		0		-Inf	3084197	GTCGTCTCACGCAGCAAGGA GGG	4	-	Intergenic	sc-416795_C	PAM_right_NGG
12	72517951	72517985	12:72517951-72517985	A01182:91:HCWWMDSX3:4:2402:32958:13823	1	-		0		-Inf	1444390	GTCGTCTCACGCAGCAAGGA GGG	4	-	Intergenic	sc-416795_C	PAM_right_NGG
12	72637810	72637844	12:72637810-72637844	A01182:91:HCWWMDSX3:4:2402:32958:13823	1	-		0		-Inf	1324531	GTCGTCTCACGCAGCAAGGA GGG	4	-	Intergenic	sc-416795_C	PAM_right_NGG
12	72737523	72737665	12:72737523-72737665	A01182:91:HCWWMDSX3:4:2130:32597:14137	1	-		0		-Inf	1224818	GTCGTCTCACGCAGCAAGGA GGG	4	-	Intergenic	sc-416795_C	PAM_right_NGG
12	72872552	72872656	12:72872552-72872656		0		A01182:91:HCWWMDSX3:4:1215:32985:16626	1	+	Inf	1089789	GTCGTCTCACGCAGCAAGGA GGG	4	-	Intergenic	sc-416795_C	PAM_right_NGG
12	73195906	73195940	12:73195906-73195940		0		A01182:91:HCWWMDSX3:4:1403:33003:13275	1	-	Inf	766435	GTCGTCTCACGCAGCAAGGA GGG	4	-	Intergenic	sc-416795_C	PAM_right_NGG
12	73301333	73301475	12:73301333-73301475	A01182:91:HCWWMDSX3:4:1436:24939:18411	1	-		0		-Inf	661008	GTCGTCTCACGCAGCAAGGA GGG	4	-	Intergenic	sc-416795_C	PAM_right_NGG
12	73501385	73501490	12:73501385-73501490	A01182:91:HCWWMDSX3:4:1405:33003:13777	1	+		0		-Inf	460956	GTCGTCTCACGCAGCAAGGA GGG	4	-	Intergenic	sc-416795_C	PAM_right_NGG
12	73980554	73980588	12:73980554-73980588	A01182:91:HCWWMDSX3:4:2402:32958:13823	1	+		0		-Inf	-18213	GTCGTCTCACGCAGCAAGGA GGG	4	-	Intergenic	sc-416795_C	PAM_right_NGG
12	74494678	74494712	12:74494678-74494712		0		A01182:91:HCWWMDSX3:4:1403:33003:13275	1	+	Inf	-532337	GTCGTCTCACGCAGCAAGGA GGG	4	-	Intergenic	sc-416795_C	PAM_right_NGG
12	74679797	74679848	12:74679797-74679848		0		A01182:91:HCWWMDSX3:4:1108:32976:27007	1	+	Inf	-717456	GTCGTCTCACGCAGCAAGGA GGG	4	-	Intergenic	sc-416795_C	PAM_right_NGG
12	75913400	75913432	12:75913400-75913432	A01182:91:HCWWMDSX3:4:1105:32985:23296	1	+		0		-Inf	806256	TGGGTCTGAATATGTTGTCC AGG	4	-	Intergenic	sc-416795_A	PAM_left_CCN
12	76322352	76322386	12:76322352-76322386	A01182:91:HCWWMDSX3:4:2402:32958:13823	1	+		0		-Inf	397304	TGGGTCTGAATATGTTGTCC AGG	4	-	Intergenic	sc-416795_A	PAM_left_CCN
12	76358290	76358323	12:76358290-76358323	A01182:91:HCWWMDSX3:4:1302:33003:17409	1	-		0		-Inf	361366	TGGGTCTGAATATGTTGTCC AGG	4	-	Intergenic	sc-416795_A	PAM_left_CCN
12	78769081	78769115	12:78769081-78769115	A01182:91:HCWWMDSX3:4:1101:32985:16814	1	-		0		-Inf	-600848	AGGAATTAGGGGTAAGTTCC AGG	3	+	Intronic	sc-416795_B	PAM_left_CCN
12	78969148	78969182	12:78969148-78969182	A01182:91:HCWWMDSX3:4:2303:32949:22983	1	-		0		-Inf	-800915	AGGAATTAGGGGTAAGTTCC AGG	3	+	Intronic	sc-416795_B	PAM_left_CCN
12	78981196	78981331	12:78981196-78981331		0		A01182:91:HCWWMDSX3:4:1528:3007:9455	1	+	Inf	-812963	AGGAATTAGGGGTAAGTTCC AGG	3	+	Intronic	sc-416795_B	PAM_left_CCN
12	79339704	79339787	12:79339704-79339787	A01182:91:HCWWMDSX3:4:2203:32949:10708	1	-		0		-Inf	-1171471	AGGAATTAGGGGTAAGTTCC AGG	3	+	Intronic	sc-416795_B	PAM_left_CCN
12	79551484	79551587	12:79551484-79551587	A01182:91:HCWWMDSX3:4:1404:32994:14575	1	-		0		-Inf	-1383251	AGGAATTAGGGGTAAGTTCC AGG	3	+	Intronic	sc-416795_B	PAM_left_CCN
12	80247514	80247619	12:80247514-80247619	A01182:91:HCWWMDSX3:4:1405:33003:13777	1	+		0		-Inf	-2079281	AGGAATTAGGGGTAAGTTCC AGG	3	+	Intronic	sc-416795_B	PAM_left_CCN
12	81003131	81003165	12:81003131-81003165		0		A01182:91:HCWWMDSX3:4:1403:33003:13275	1	+	Inf	-2834898	AGGAATTAGGGGTAAGTTCC AGG	3	+	Intronic	sc-416795_B	PAM_left_CCN
12	81833268	81833302	12:81833268-81833302	A01182:91:HCWWMDSX3:4:2303:32949:22983	1	-		0		-Inf	3083323	AGGAGATAGGAGTAAGTTCC AGG	4	+	Intergenic	sc-416795_B	PAM_left_CCN
12	82481277	82481333	12:82481277-82481333	A01182:91:HCWWMDSX3:4:1601:32994:1579	1	-		0		-Inf	2435314	AGGAGATAGGAGTAAGTTCC AGG	4	+	Intergenic	sc-416795_B	PAM_left_CCN
12	82713194	82713227	12:82713194-82713227	A01182:91:HCWWMDSX3:4:1302:33003:17409	1	+		0		-Inf	2203397	AGGAGATAGGAGTAAGTTCC AGG	4	+	Intergenic	sc-416795_B	PAM_left_CCN
12	83429728	83429798	12:83429728-83429798		0		A01182:91:HCWWMDSX3:4:1108:32976:27007	1	-	Inf	1486863	AGGAGATAGGAGTAAGTTCC AGG	4	+	Intergenic	sc-416795_B	PAM_left_CCN
12	83594857	83594994	12:83594857-83594994		0		A01182:91:HCWWMDSX3:4:2322:6442:7733	1	-	Inf	1321734	AGGAGATAGGAGTAAGTTCC AGG	4	+	Intergenic	sc-416795_B	PAM_left_CCN
12	83763411	83763493	12:83763411-83763493	A01182:91:HCWWMDSX3:4:1101:32985:16125	1	+		0		-Inf	1153180	AGGAGATAGGAGTAAGTTCC AGG	4	+	Intergenic	sc-416795_B	PAM_left_CCN
12	83873468	83873502	12:83873468-83873502		0		A01182:91:HCWWMDSX3:4:2601:32931:4977	1	-	Inf	1043123	AGGAGATAGGAGTAAGTTCC AGG	4	+	Intergenic	sc-416795_B	PAM_left_CCN
12	83874326	83874407	12:83874326-83874407		0		A01182:91:HCWWMDSX3:4:1108:32976:27007	1	+	Inf	1042265	AGGAGATAGGAGTAAGTTCC AGG	4	+	Intergenic	sc-416795_B	PAM_left_CCN
12	84372720	84372825	12:84372720-84372825	A01182:91:HCWWMDSX3:4:1405:33003:13777	1	-		0		-Inf	543871	AGGAGATAGGAGTAAGTTCC AGG	4	+	Intergenic	sc-416795_B	PAM_left_CCN
12	85195908	85195960	12:85195908-85195960	A01182:91:HCWWMDSX3:4:2207:32949:23766	1	+		0		-Inf	-279317	AGGAGATAGGAGTAAGTTCC AGG	4	+	Intergenic	sc-416795_B	PAM_left_CCN
12	85228066	85228149	12:85228066-85228149	A01182:91:HCWWMDSX3:4:2203:32949:10708	1	+		0		-Inf	-311475	AGGAGATAGGAGTAAGTTCC AGG	4	+	Intergenic	sc-416795_B	PAM_left_CCN
12	85304790	85304823	12:85304790-85304823	A01182:91:HCWWMDSX3:4:1302:33003:17409	1	-		0		-Inf	-388199	AGGAGATAGGAGTAAGTTCC AGG	4	+	Intergenic	sc-416795_B	PAM_left_CCN
12	86359049	86359139	12:86359049-86359139	A01182:91:HCWWMDSX3:4:1405:33003:13777	1	-		0		-Inf	-1442458	AGGAGATAGGAGTAAGTTCC AGG	4	+	Intergenic	sc-416795_B	PAM_left_CCN
12	86845519	86845553	12:86845519-86845553		0		A01182:91:HCWWMDSX3:4:1403:33003:13275	1	+	Inf	-1928928	AGGAGATAGGAGTAAGTTCC AGG	4	+	Intergenic	sc-416795_B	PAM_left_CCN
12	87077784	87077926	12:87077784-87077926		0		A01182:91:HCWWMDSX3:4:2322:6442:7733	1	-	Inf	-2161193	AGGAGATAGGAGTAAGTTCC AGG	4	+	Intergenic	sc-416795_B	PAM_left_CCN
12	87699621	87699726	12:87699621-87699726	A01182:91:HCWWMDSX3:4:1405:33003:13777	1	+		0		-Inf	-2783030	AGGAGATAGGAGTAAGTTCC AGG	4	+	Intergenic	sc-416795_B	PAM_left_CCN
12	87882442	87882484	12:87882442-87882484		0		A01182:91:HCWWMDSX3:4:2305:32949:12743	1	+	Inf	-2965851	AGGAGATAGGAGTAAGTTCC AGG	4	+	Intergenic	sc-416795_B	PAM_left_CCN
12	88348061	88348144	12:88348061-88348144	A01182:91:HCWWMDSX3:4:2203:32949:10708	1	-		0		-Inf	-3431470	AGGAGATAGGAGTAAGTTCC AGG	4	+	Intergenic	sc-416795_B	PAM_left_CCN
12	88712164	88712198	12:88712164-88712198	A01182:91:HCWWMDSX3:4:2402:32958:13823	1	-		0		-Inf	-3795573	AGGAGATAGGAGTAAGTTCC AGG	4	+	Intergenic	sc-416795_B	PAM_left_CCN
12	89444807	89444890	12:89444807-89444890	A01182:91:HCWWMDSX3:4:2207:32949:23766	1	+		0		-Inf	-4528216	AGGAGATAGGAGTAAGTTCC AGG	4	+	Intergenic	sc-416795_B	PAM_left_CCN
12	89728164	89728266	12:89728164-89728266		0		A01182:91:HCWWMDSX3:4:2101:32949:30217	1	-	Inf	-4811573	AGGAGATAGGAGTAAGTTCC AGG	4	+	Intergenic	sc-416795_B	PAM_left_CCN
12	90222099	90222133	12:90222099-90222133		0		A01182:91:HCWWMDSX3:4:1403:33003:13275	1	-	Inf	-5305508	AGGAGATAGGAGTAAGTTCC AGG	4	+	Intergenic	sc-416795_B	PAM_left_CCN
12	90497714	90497746	12:90497714-90497746	A01182:91:HCWWMDSX3:4:1105:32985:23296	1	-		0		-Inf	-5581123	AGGAGATAGGAGTAAGTTCC AGG	4	+	Intergenic	sc-416795_B	PAM_left_CCN
12	90539175	90539280	12:90539175-90539280	A01182:91:HCWWMDSX3:4:1405:33003:13777	1	-		0		-Inf	-5622584	AGGAGATAGGAGTAAGTTCC AGG	4	+	Intergenic	sc-416795_B	PAM_left_CCN
12	91232877	91232958	12:91232877-91232958		0		A01182:91:HCWWMDSX3:4:1108:32976:27007	1	+	Inf	-6316286	AGGAGATAGGAGTAAGTTCC AGG	4	+	Intergenic	sc-416795_B	PAM_left_CCN
12	91321105	91321185	12:91321105-91321185	A01182:91:HCWWMDSX3:4:2607:32958:5838	1	-		0		-Inf	-6404514	AGGAGATAGGAGTAAGTTCC AGG	4	+	Intergenic	sc-416795_B	PAM_left_CCN
12	91711578	91711612	12:91711578-91711612	A01182:91:HCWWMDSX3:4:2402:32958:13823	1	-		0		-Inf	-6794987	AGGAGATAGGAGTAAGTTCC AGG	4	+	Intergenic	sc-416795_B	PAM_left_CCN
12	91844681	91844823	12:91844681-91844823	A01182:91:HCWWMDSX3:4:2323:29668:33896	1	+		0		-Inf	-6928090	AGGAGATAGGAGTAAGTTCC AGG	4	+	Intergenic	sc-416795_B	PAM_left_CCN
12	94179528	94179584	12:94179528-94179584	A01182:91:HCWWMDSX3:4:1601:32994:1579	1	-		0		-Inf	-9262937	AGGAGATAGGAGTAAGTTCC AGG	4	+	Intergenic	sc-416795_B	PAM_left_CCN
12	94623696	94623838	12:94623696-94623838		0		A01182:91:HCWWMDSX3:4:2364:8585:19053,A01182:91:HCWWMDSX3:4:2364:8477:20087,A01182:91:HCWWMDSX3:4:2662:21694:18584	3	+,+,-	Inf	-9707105	AGGAGATAGGAGTAAGTTCC AGG	4	+	Intergenic	sc-416795_B	PAM_left_CCN
12	94636493	94636635	12:94636493-94636635	A01182:91:HCWWMDSX3:4:1456:15582:3521	1	+		0		-Inf	-9719902	AGGAGATAGGAGTAAGTTCC AGG	4	+	Intergenic	sc-416795_B	PAM_left_CCN
12	94825305	94825339	12:94825305-94825339		0		A01182:91:HCWWMDSX3:4:2601:32931:4977	1	-	Inf	-9908714	AGGAGATAGGAGTAAGTTCC AGG	4	+	Intergenic	sc-416795_B	PAM_left_CCN
12	94851535	94851569	12:94851535-94851569	A01182:91:HCWWMDSX3:4:1101:32985:16814	1	-		0		-Inf	-9934944	AGGAGATAGGAGTAAGTTCC AGG	4	+	Intergenic	sc-416795_B	PAM_left_CCN
12	95612608	95612660	12:95612608-95612660	A01182:91:HCWWMDSX3:4:2311:32931:20979	1	+		0		-Inf	-10696017	AGGAGATAGGAGTAAGTTCC AGG	4	+	Intergenic	sc-416795_B	PAM_left_CCN
12	95779014	95779048	12:95779014-95779048		0		A01182:91:HCWWMDSX3:4:1403:33003:13275	1	+	Inf	-10862423	AGGAGATAGGAGTAAGTTCC AGG	4	+	Intergenic	sc-416795_B	PAM_left_CCN
12	96236520	96236662	12:96236520-96236662	A01182:91:HCWWMDSX3:4:1316:11722:33066	1	-		0		-Inf	-11319929	AGGAGATAGGAGTAAGTTCC AGG	4	+	Intergenic	sc-416795_B	PAM_left_CCN
12	96318621	96318655	12:96318621-96318655	A01182:91:HCWWMDSX3:4:2402:32958:13823	1	+		0		-Inf	-11402030	AGGAGATAGGAGTAAGTTCC AGG	4	+	Intergenic	sc-416795_B	PAM_left_CCN
12	96320033	96320080	12:96320033-96320080	A01182:91:HCWWMDSX3:4:2207:32949:23766	1	+		0		-Inf	-11403442	AGGAGATAGGAGTAAGTTCC AGG	4	+	Intergenic	sc-416795_B	PAM_left_CCN
12	96727026	96727131	12:96727026-96727131	A01182:91:HCWWMDSX3:4:1405:33003:13777	1	+		0		-Inf	11192332	TAGGCATGAATGTGTTTTTC TGG	4	-	Intergenic	sc-416795_A	PAM_left_CCN
12	97438018	97438074	12:97438018-97438074	A01182:91:HCWWMDSX3:4:1601:32994:1579	1	+		0		-Inf	10481340	TAGGCATGAATGTGTTTTTC TGG	4	-	Intergenic	sc-416795_A	PAM_left_CCN
12	97455651	97455685	12:97455651-97455685	A01182:91:HCWWMDSX3:4:2303:32949:22983	1	+		0		-Inf	10463707	TAGGCATGAATGTGTTTTTC TGG	4	-	Intergenic	sc-416795_A	PAM_left_CCN
12	97692345	97692428	12:97692345-97692428	A01182:91:HCWWMDSX3:4:2203:32949:10708	1	-		0		-Inf	10227013	TAGGCATGAATGTGTTTTTC TGG	4	-	Intergenic	sc-416795_A	PAM_left_CCN
12	97727909	97727992	12:97727909-97727992	A01182:91:HCWWMDSX3:4:2207:32949:23766	1	+		0		-Inf	10191449	TAGGCATGAATGTGTTTTTC TGG	4	-	Intergenic	sc-416795_A	PAM_left_CCN
12	98044576	98044610	12:98044576-98044610	A01182:91:HCWWMDSX3:4:2303:32949:22983	1	+		0		-Inf	9874782	TAGGCATGAATGTGTTTTTC TGG	4	-	Intergenic	sc-416795_A	PAM_left_CCN
12	98449231	98449264	12:98449231-98449264	A01182:91:HCWWMDSX3:4:1302:33003:17409	1	-		0		-Inf	9470127	TAGGCATGAATGTGTTTTTC TGG	4	-	Intergenic	sc-416795_A	PAM_left_CCN
12	98450422	98450456	12:98450422-98450456		0		A01182:91:HCWWMDSX3:4:1201:32985:36292	1	+	Inf	9468936	TAGGCATGAATGTGTTTTTC TGG	4	-	Intergenic	sc-416795_A	PAM_left_CCN
12	98554006	98554052	12:98554006-98554052	A01182:91:HCWWMDSX3:4:2311:32931:20979	1	+		0		-Inf	9365352	TAGGCATGAATGTGTTTTTC TGG	4	-	Intergenic	sc-416795_A	PAM_left_CCN
12	99465995	99466100	12:99465995-99466100	A01182:91:HCWWMDSX3:4:1405:33003:13777	1	-		0		-Inf	8453363	TAGGCATGAATGTGTTTTTC TGG	4	-	Intergenic	sc-416795_A	PAM_left_CCN
12	99736707	99736741	12:99736707-99736741	A01182:91:HCWWMDSX3:4:1101:32985:16814	1	-		0		-Inf	8182651	TAGGCATGAATGTGTTTTTC TGG	4	-	Intergenic	sc-416795_A	PAM_left_CCN
12	100047281	100047315	12:100047281-100047315		0		A01182:91:HCWWMDSX3:4:1201:32985:36292	1	-	Inf	7872077	TAGGCATGAATGTGTTTTTC TGG	4	-	Intergenic	sc-416795_A	PAM_left_CCN
12	101445081	101445137	12:101445081-101445137	A01182:91:HCWWMDSX3:4:1601:32994:1579	1	-		0		-Inf	6474277	TAGGCATGAATGTGTTTTTC TGG	4	-	Intergenic	sc-416795_A	PAM_left_CCN
12	101454781	101454814	12:101454781-101454814	A01182:91:HCWWMDSX3:4:1302:33003:17409	1	-		0		-Inf	6464577	TAGGCATGAATGTGTTTTTC TGG	4	-	Intergenic	sc-416795_A	PAM_left_CCN
12	101691695	101691837	12:101691695-101691837		0		A01182:91:HCWWMDSX3:4:2370:7175:6151	1	-	Inf	6227663	TAGGCATGAATGTGTTTTTC TGG	4	-	Intergenic	sc-416795_A	PAM_left_CCN
12	104390440	104390523	12:104390440-104390523	A01182:91:HCWWMDSX3:4:2207:32949:23766	1	-		0		-Inf	3528918	TAGGCATGAATGTGTTTTTC TGG	4	-	Intergenic	sc-416795_A	PAM_left_CCN
12	105952683	105952717	12:105952683-105952717	A01182:91:HCWWMDSX3:4:2303:32949:22983	1	-		0		-Inf	1966675	TAGGCATGAATGTGTTTTTC TGG	4	-	Intergenic	sc-416795_A	PAM_left_CCN
12	106631227	106631369	12:106631227-106631369	A01182:91:HCWWMDSX3:4:2275:30635:2347,A01182:91:HCWWMDSX3:4:2611:25328:34898,A01182:91:HCWWMDSX3:4:2611:25473:34961,A01182:91:HCWWMDSX3:4:2611:25328:34898,A01182:91:HCWWMDSX3:4:2611:25473:34961	5	+,+,+,-,-		0		-Inf	1288131	TAGGCATGAATGTGTTTTTC TGG	4	-	Intergenic	sc-416795_A	PAM_left_CCN
12	107175750	107175784	12:107175750-107175784	A01182:91:HCWWMDSX3:4:2303:32949:22983	1	+		0		-Inf	743608	TAGGCATGAATGTGTTTTTC TGG	4	-	Intergenic	sc-416795_A	PAM_left_CCN
12	107772557	107772590	12:107772557-107772590	A01182:91:HCWWMDSX3:4:1302:33003:17409	1	-		0		-Inf	146801	TAGGCATGAATGTGTTTTTC TGG	4	-	Intergenic	sc-416795_A	PAM_left_CCN
12	108739266	108739372	12:108739266-108739372	A01182:91:HCWWMDSX3:4:2672:29252:21026	1	+		0		-Inf	187550	GTCTACTAACACAAATAAGA GGG	4	-	Intronic	sc-416795_C	PAM_right_NGG
12	108992070	108992212	12:108992070-108992212	A01182:91:HCWWMDSX3:4:2224:20943:30812,A01182:91:HCWWMDSX3:4:2165:16523:10128	2	-,-		0		-Inf	-65254	GTCTACTAACACAAATAAGA GGG	4	-	Intronic	sc-416795_C	PAM_right_NGG
12	109272002	109272036	12:109272002-109272036	A01182:91:HCWWMDSX3:4:1105:32985:23296	1	-		0		-Inf	-345186	GTCTACTAACACAAATAAGA GGG	4	-	Intronic	sc-416795_C	PAM_right_NGG
12	109703143	109703196	12:109703143-109703196	A01182:91:HCWWMDSX3:4:1601:32994:1579	1	-		0		-Inf	-776327	GTCTACTAACACAAATAAGA GGG	4	-	Intronic	sc-416795_C	PAM_right_NGG
12	109926006	109926088	12:109926006-109926088	A01182:91:HCWWMDSX3:4:1411:32994:11318	1	+		0		-Inf	-999190	GTCTACTAACACAAATAAGA GGG	4	-	Intronic	sc-416795_C	PAM_right_NGG
12	110009261	110009313	12:110009261-110009313	A01182:91:HCWWMDSX3:4:2311:32931:20979	1	+		0		-Inf	-1082445	GTCTACTAACACAAATAAGA GGG	4	-	Intronic	sc-416795_C	PAM_right_NGG
12	110502476	110502618	12:110502476-110502618	A01182:91:HCWWMDSX3:4:1426:29975:4492	1	-		0		-Inf	-1575660	GTCTACTAACACAAATAAGA GGG	4	-	Intronic	sc-416795_C	PAM_right_NGG
12	110682187	110682221	12:110682187-110682221		0		A01182:91:HCWWMDSX3:4:1201:32985:36292	1	+	Inf	-1755371	GTCTACTAACACAAATAAGA GGG	4	-	Intronic	sc-416795_C	PAM_right_NGG
12	110700708	110700850	12:110700708-110700850		0		A01182:91:HCWWMDSX3:4:2201:3540:13322	1	-	Inf	-1773892	GTCTACTAACACAAATAAGA GGG	4	-	Intronic	sc-416795_C	PAM_right_NGG
12	111530910	111530963	12:111530910-111530963	A01182:91:HCWWMDSX3:4:2311:32931:20979	1	-		0		-Inf	1833174	CTCTTCAAAGCCAGAAAAGA CGG	4	-	Intronic	sc-416795_C	PAM_right_NGG
12	111541531	111541568	12:111541531-111541568	A01182:91:HCWWMDSX3:4:2311:32931:20979	1	+		0		-Inf	1822553	CTCTTCAAAGCCAGAAAAGA CGG	4	-	Intronic	sc-416795_C	PAM_right_NGG
12	113360855	113360889	12:113360855-113360889		0		A01182:91:HCWWMDSX3:4:1201:32985:36292	1	+	Inf	3229	CTCTTCAAAGCCAGAAAAGA CGG	4	-	Intronic	sc-416795_C	PAM_right_NGG
12	113595075	113595120	12:113595075-113595120		0		A01182:91:HCWWMDSX3:4:2305:32949:12743	1	-	Inf	-230991	CTCTTCAAAGCCAGAAAAGA CGG	4	-	Intronic	sc-416795_C	PAM_right_NGG
12	114349144	114349187	12:114349144-114349187	A01182:91:HCWWMDSX3:4:2311:32931:20979	1	-		0		-Inf	-985060	CTCTTCAAAGCCAGAAAAGA CGG	4	-	Intronic	sc-416795_C	PAM_right_NGG
12	114730658	114730800	12:114730658-114730800	A01182:91:HCWWMDSX3:4:2635:22869:26256	1	+	A01182:91:HCWWMDSX3:4:1528:3007:9455	1	-	0	810084	TATTTCTAAGGCAGAAAAGA CGG	4	+	Intergenic	sc-416795_C	PAM_right_NGG
12	117263034	117263176	12:117263034-117263176	A01182:91:HCWWMDSX3:4:2142:19560:15045	1	+	A01182:91:HCWWMDSX3:4:2139:8675:8218	1	-	0	-1722292	TATTTCTAAGGCAGAAAAGA CGG	4	+	Intergenic	sc-416795_C	PAM_right_NGG
12	117598638	117598671	12:117598638-117598671	A01182:91:HCWWMDSX3:4:2605:32949:31062	1	+		0		-Inf	-2057896	TATTTCTAAGGCAGAAAAGA CGG	4	+	Intergenic	sc-416795_C	PAM_right_NGG
12	118097402	118097458	12:118097402-118097458	A01182:91:HCWWMDSX3:4:1601:32994:1579	1	-		0		-Inf	-2556660	TATTTCTAAGGCAGAAAAGA CGG	4	+	Intergenic	sc-416795_C	PAM_right_NGG
12	118240359	118240411	12:118240359-118240411	A01182:91:HCWWMDSX3:4:2311:32931:20979	1	+		0		-Inf	-2699617	TATTTCTAAGGCAGAAAAGA CGG	4	+	Intergenic	sc-416795_C	PAM_right_NGG
12	118669607	118669690	12:118669607-118669690	A01182:91:HCWWMDSX3:4:2203:32949:10708	1	-		0		-Inf	-3128865	TATTTCTAAGGCAGAAAAGA CGG	4	+	Intergenic	sc-416795_C	PAM_right_NGG
12	120753235	120753377	12:120753235-120753377		0		A01182:91:HCWWMDSX3:4:2115:2320:26835	1	-	Inf	4916066	GAATAACATATTCAAAATGA TGG	4	-	Intergenic	sc-416795_A	PAM_right_NGG
12	121195403	121195459	12:121195403-121195459	A01182:91:HCWWMDSX3:4:1601:32994:1579	1	+		0		-Inf	4473898	GAATAACATATTCAAAATGA TGG	4	-	Intergenic	sc-416795_A	PAM_right_NGG
12	121389546	121389598	12:121389546-121389598	A01182:91:HCWWMDSX3:4:2311:32931:20979	1	+		0		-Inf	4279755	GAATAACATATTCAAAATGA TGG	4	-	Intergenic	sc-416795_A	PAM_right_NGG
12	121544397	121544453	12:121544397-121544453	A01182:91:HCWWMDSX3:4:1601:32994:1579	1	-		0		-Inf	4124904	GAATAACATATTCAAAATGA TGG	4	-	Intergenic	sc-416795_A	PAM_right_NGG
12	121559685	121559737	12:121559685-121559737	A01182:91:HCWWMDSX3:4:2311:32931:20979	1	-		0		-Inf	4109616	GAATAACATATTCAAAATGA TGG	4	-	Intergenic	sc-416795_A	PAM_right_NGG
12	121941205	121941261	12:121941205-121941261	A01182:91:HCWWMDSX3:4:1601:32994:1579	1	+		0		-Inf	3728096	GAATAACATATTCAAAATGA TGG	4	-	Intergenic	sc-416795_A	PAM_right_NGG
12	122236423	122236457	12:122236423-122236457		0		A01182:91:HCWWMDSX3:4:1201:32985:36292	1	-	Inf	3432878	GAATAACATATTCAAAATGA TGG	4	-	Intergenic	sc-416795_A	PAM_right_NGG
12	122655711	122655763	12:122655711-122655763	A01182:91:HCWWMDSX3:4:2311:32931:20979	1	+		0		-Inf	3013590	GAATAACATATTCAAAATGA TGG	4	-	Intergenic	sc-416795_A	PAM_right_NGG
12	122968814	122968848	12:122968814-122968848		0		A01182:91:HCWWMDSX3:4:1201:32985:36292	1	+	Inf	2700487	GAATAACATATTCAAAATGA TGG	4	-	Intergenic	sc-416795_A	PAM_right_NGG
12	124109644	124109679	12:124109644-124109679	A01182:91:HCWWMDSX3:4:1102:33013:5431	1	-		0		-Inf	1559657	GAATAACATATTCAAAATGA TGG	4	-	Intergenic	sc-416795_A	PAM_right_NGG
12	124120692	124120834	12:124120692-124120834	A01182:91:HCWWMDSX3:4:1620:1009:15546	1	-		0		-Inf	1548609	GAATAACATATTCAAAATGA TGG	4	-	Intergenic	sc-416795_A	PAM_right_NGG
12	124345810	124345952	12:124345810-124345952		0		A01182:91:HCWWMDSX3:4:2150:15139:29183,A01182:91:HCWWMDSX3:4:2150:15664:29559	2	-,-	Inf	1323491	GAATAACATATTCAAAATGA TGG	4	-	Intergenic	sc-416795_A	PAM_right_NGG
12	126321687	126321770	12:126321687-126321770	A01182:91:HCWWMDSX3:4:2203:32949:10708	1	-		0		-Inf	543151	TCTTTTCTTCCATAGGAGAC TGG	4	-	Intergenic	sc-416795_C	PAM_left_CCN
12	126612580	126612614	12:126612580-126612614		0		A01182:91:HCWWMDSX3:4:1106:32994:25347	1	+	Inf	252258	TCTTTTCTTCCATAGGAGAC TGG	4	-	Intergenic	sc-416795_C	PAM_left_CCN
12	126969361	126969503	12:126969361-126969503		0		A01182:91:HCWWMDSX3:4:2322:6442:7733	1	+	Inf	-104523	TCTTTTCTTCCATAGGAGAC TGG	4	-	Intergenic	sc-416795_C	PAM_left_CCN
12	127212979	127213013	12:127212979-127213013	A01182:91:HCWWMDSX3:4:1201:32985:35978	1	-		0		-Inf	-348141	TCTTTTCTTCCATAGGAGAC TGG	4	-	Intergenic	sc-416795_C	PAM_left_CCN
12	127868538	127868572	12:127868538-127868572	A01182:91:HCWWMDSX3:4:2402:32958:13823	1	+		0		-Inf	807672	TATTCTGTGCGTTAAAAGAC AGG	4	-	Intronic	sc-416795_C	PAM_left_CCN
12	127912432	127912574	12:127912432-127912574	A01182:91:HCWWMDSX3:4:2374:21658:20431	1	+		0		-Inf	763778	TATTCTGTGCGTTAAAAGAC AGG	4	-	Intronic	sc-416795_C	PAM_left_CCN
12	128865916	128865950	12:128865916-128865950	A01182:91:HCWWMDSX3:4:2303:32949:22983	1	-		0		-Inf	83982	TCGTCTCTGCTTTAGAAGAT GGG	4	-	Intronic	sc-416795_C	PAM_left_CCN
12	128902268	128902312	12:128902268-128902312	A01182:91:HCWWMDSX3:4:2311:32931:20979	1	-		0		-Inf	47630	TCGTCTCTGCTTTAGAAGAT GGG	4	-	Intronic	sc-416795_C	PAM_left_CCN
12	129059507	129059541	12:129059507-129059541		0		A01182:91:HCWWMDSX3:4:2601:32931:4977	1	+	Inf	-109609	TCGTCTCTGCTTTAGAAGAT GGG	4	-	Intronic	sc-416795_C	PAM_left_CCN
12	129295794	129295828	12:129295794-129295828	A01182:91:HCWWMDSX3:4:2303:32949:22983	1	+		0		-Inf	-345896	TCGTCTCTGCTTTAGAAGAT GGG	4	-	Intronic	sc-416795_C	PAM_left_CCN
12	129445164	129445201	12:129445164-129445201		0		A01182:91:HCWWMDSX3:4:2305:32949:12743	1	+	Inf	-495266	TCGTCTCTGCTTTAGAAGAT GGG	4	-	Intronic	sc-416795_C	PAM_left_CCN
12	131505391	131505472	12:131505391-131505472		0		A01182:91:HCWWMDSX3:4:1108:32976:27007	1	-	Inf	-2555493	TCGTCTCTGCTTTAGAAGAT GGG	4	-	Intronic	sc-416795_C	PAM_left_CCN
12	131812817	131812869	12:131812817-131812869	A01182:91:HCWWMDSX3:4:2311:32931:20979	1	+		0		-Inf	-2862919	TCGTCTCTGCTTTAGAAGAT GGG	4	-	Intronic	sc-416795_C	PAM_left_CCN
12	132276388	132276530	12:132276388-132276530	A01182:91:HCWWMDSX3:4:2356:28131:26099,A01182:91:HCWWMDSX3:4:2304:16125:33082	2	+,-		0		-Inf	-3326490	TCGTCTCTGCTTTAGAAGAT GGG	4	-	Intronic	sc-416795_C	PAM_left_CCN
12	132369300	132369355	12:132369300-132369355	A01182:91:HCWWMDSX3:4:1601:32994:1579	1	+		0		-Inf	-3419402	TCGTCTCTGCTTTAGAAGAT GGG	4	-	Intronic	sc-416795_C	PAM_left_CCN
12	132784979	132785121	12:132784979-132785121	A01182:91:HCWWMDSX3:4:2440:5005:25066,A01182:91:HCWWMDSX3:4:2155:29740:21120	2	+,-	A01182:91:HCWWMDSX3:4:2415:5629:23171,A01182:91:HCWWMDSX3:4:2415:5556:23265	2	+,+	0	-3835081	TCGTCTCTGCTTTAGAAGAT GGG	4	-	Intronic	sc-416795_C	PAM_left_CCN
12	133199738	133199790	12:133199738-133199790		0		A01182:91:HCWWMDSX3:4:1108:32976:27007	1	-	Inf	-4249840	TCGTCTCTGCTTTAGAAGAT GGG	4	-	Intronic	sc-416795_C	PAM_left_CCN
GL000219.1	68064	68145	GL000219.1:68064-68145		0		A01182:91:HCWWMDSX3:4:1108:32976:27007	1	-	Inf	-Inf
7	1391842	1391984	7:1391842-1391984	A01182:91:HCWWMDSX3:4:1421:14009:14606	1	+		0		-Inf	2272547	CCTGTATGTATATTTTCTTC TGG	4	+	Intronic	sc-416795_A	PAM_left_CCN
7	3365822	3365854	7:3365822-3365854		0		A01182:91:HCWWMDSX3:4:1201:32985:36292	1	-	Inf	298567	CCTGTATGTATATTTTCTTC TGG	4	+	Intronic	sc-416795_A	PAM_left_CCN
7	3847099	3847240	7:3847099-3847240		0		A01182:91:HCWWMDSX3:4:2149:8992:16063	1	-	Inf	-182710	CCTGTATGTATATTTTCTTC TGG	4	+	Intronic	sc-416795_A	PAM_left_CCN
7	4675566	4675628	7:4675566-4675628	A01182:91:HCWWMDSX3:4:1411:32994:11318	1	+		0		-Inf	-1011177	CCTGTATGTATATTTTCTTC TGG	4	+	Intronic	sc-416795_A	PAM_left_CCN
7	5112372	5112406	7:5112372-5112406	A01182:91:HCWWMDSX3:4:1601:32994:1579	1	+		0		-Inf	-1447983	CCTGTATGTATATTTTCTTC TGG	4	+	Intronic	sc-416795_A	PAM_left_CCN
7	6423062	6423204	7:6423062-6423204	A01182:91:HCWWMDSX3:4:1348:22209:19695,A01182:91:HCWWMDSX3:4:1348:22824:20259	2	-,-		0		-Inf	-2758673	CCTGTATGTATATTTTCTTC TGG	4	+	Intronic	sc-416795_A	PAM_left_CCN
7	6454684	6454718	7:6454684-6454718	A01182:91:HCWWMDSX3:4:1601:32994:1579	1	-		0		-Inf	-2790295	CCTGTATGTATATTTTCTTC TGG	4	+	Intronic	sc-416795_A	PAM_left_CCN
7	7022732	7022783	7:7022732-7022783	A01182:91:HCWWMDSX3:4:2311:32931:20979	1	+		0		-Inf	-3358343	CCTGTATGTATATTTTCTTC TGG	4	+	Intronic	sc-416795_A	PAM_left_CCN
7	7142286	7142367	7:7142286-7142367		0		A01182:91:HCWWMDSX3:4:1108:32976:27007	1	-	Inf	-3477897	CCTGTATGTATATTTTCTTC TGG	4	+	Intronic	sc-416795_A	PAM_left_CCN
7	7544253	7544287	7:7544253-7544287	A01182:91:HCWWMDSX3:4:2402:32958:13823	1	+		0		-Inf	3667964	CTAGAACACATTCATTCCGA AGG	4	-	Intergenic	sc-416795_A	PAM_right_NGG
7	8365235	8365269	7:8365235-8365269	A01182:91:HCWWMDSX3:4:2102:32940:33051	1	+		0		-Inf	2846982	CTAGAACACATTCATTCCGA AGG	4	-	Intergenic	sc-416795_A	PAM_right_NGG
7	8631032	8631070	7:8631032-8631070		0		A01182:91:HCWWMDSX3:4:2305:32949:12743	1	-	Inf	2581185	CTAGAACACATTCATTCCGA AGG	4	-	Intergenic	sc-416795_A	PAM_right_NGG
7	9740822	9740964	7:9740822-9740964	A01182:91:HCWWMDSX3:4:2630:24071:18098	1	+	A01182:91:HCWWMDSX3:4:1318:10276:17879	1	-	0	1471395	CTAGAACACATTCATTCCGA AGG	4	-	Intergenic	sc-416795_A	PAM_right_NGG
7	10259034	10259068	7:10259034-10259068		0		A01182:91:HCWWMDSX3:4:2303:32949:23641	1	-	Inf	953183	CTAGAACACATTCATTCCGA AGG	4	-	Intergenic	sc-416795_A	PAM_right_NGG
7	10750483	10750535	7:10750483-10750535		0		A01182:91:HCWWMDSX3:4:1108:32976:27007	1	+	Inf	461734	CTAGAACACATTCATTCCGA AGG	4	-	Intergenic	sc-416795_A	PAM_right_NGG
7	10809311	10809360	7:10809311-10809360	A01182:91:HCWWMDSX3:4:1405:33003:13777	1	+		0		-Inf	402906	CTAGAACACATTCATTCCGA AGG	4	-	Intergenic	sc-416795_A	PAM_right_NGG
7	11429037	11429071	7:11429037-11429071		0		A01182:91:HCWWMDSX3:4:1303:33003:6136	1	+	Inf	-216820	CTAGAACACATTCATTCCGA AGG	4	-	Intergenic	sc-416795_A	PAM_right_NGG
7	12183083	12183117	7:12183083-12183117		0		A01182:91:HCWWMDSX3:4:1403:33003:13275	1	+	Inf	-970866	CTAGAACACATTCATTCCGA AGG	4	-	Intergenic	sc-416795_A	PAM_right_NGG
7	12935948	12936031	7:12935948-12936031	A01182:91:HCWWMDSX3:4:2207:32949:23766	1	-		0		-Inf	-1723731	CTAGAACACATTCATTCCGA AGG	4	-	Intergenic	sc-416795_A	PAM_right_NGG
7	12936769	12936821	7:12936769-12936821		0		A01182:91:HCWWMDSX3:4:1108:32976:27007	1	-	Inf	-1724552	CTAGAACACATTCATTCCGA AGG	4	-	Intergenic	sc-416795_A	PAM_right_NGG
7	12937679	12937713	7:12937679-12937713		0		A01182:91:HCWWMDSX3:4:2601:32931:4977	1	+	Inf	-1725462	CTAGAACACATTCATTCCGA AGG	4	-	Intergenic	sc-416795_A	PAM_right_NGG
7	13272039	13272144	7:13272039-13272144	A01182:91:HCWWMDSX3:4:1405:33003:13777	1	+		0		-Inf	-2059822	CTAGAACACATTCATTCCGA AGG	4	-	Intergenic	sc-416795_A	PAM_right_NGG
7	13808949	13808983	7:13808949-13808983	A01182:91:HCWWMDSX3:4:2402:32958:13823	1	+		0		-Inf	-2596732	CTAGAACACATTCATTCCGA AGG	4	-	Intergenic	sc-416795_A	PAM_right_NGG
7	14863884	14863936	7:14863884-14863936	A01182:91:HCWWMDSX3:4:2311:32931:20979	1	-		0		-Inf	1968908	TTTTTTCCCCGTTAAAAGAC AGG	4	+	Intronic	sc-416795_C	PAM_left_CCN
7	15381875	15381927	7:15381875-15381927		0		A01182:91:HCWWMDSX3:4:2305:32949:12743	1	+	Inf	1450917	TTTTTTCCCCGTTAAAAGAC AGG	4	+	Intronic	sc-416795_C	PAM_left_CCN
7	16158061	16158115	7:16158061-16158115	A01182:91:HCWWMDSX3:4:1601:32994:1579	1	+		0		-Inf	674731	TTTTTTCCCCGTTAAAAGAC AGG	4	+	Intronic	sc-416795_C	PAM_left_CCN
7	16219114	16219148	7:16219114-16219148	A01182:91:HCWWMDSX3:4:2402:32958:13823	1	+		0		-Inf	613678	TTTTTTCCCCGTTAAAAGAC AGG	4	+	Intronic	sc-416795_C	PAM_left_CCN
7	17052430	17052513	7:17052430-17052513	A01182:91:HCWWMDSX3:4:2207:32949:23766	1	-		0		-Inf	-219638	TTTTTTCCCCGTTAAAAGAC AGG	4	+	Intronic	sc-416795_C	PAM_left_CCN
7	18266623	18266765	7:18266623-18266765		0		A01182:91:HCWWMDSX3:4:1425:7220:27148,A01182:91:HCWWMDSX3:4:2631:15555:16689	2	-,-	Inf	-1433831	TTTTTTCCCCGTTAAAAGAC AGG	4	+	Intronic	sc-416795_C	PAM_left_CCN
7	19195240	19195274	7:19195240-19195274	A01182:91:HCWWMDSX3:4:2402:32958:13823	1	-		0		-Inf	1266173	AGAACTTAACACTGTTTCAG TGG	4	-	Intergenic	sc-416795_B	PAM_right_NGG
7	19887570	19887604	7:19887570-19887604		0		A01182:91:HCWWMDSX3:4:2601:32931:4977	1	+	Inf	573843	AGAACTTAACACTGTTTCAG TGG	4	-	Intergenic	sc-416795_B	PAM_right_NGG
7	20856440	20856581	7:20856440-20856581	A01182:91:HCWWMDSX3:4:1575:20681:22748,A01182:91:HCWWMDSX3:4:2116:18927:25567,A01182:91:HCWWMDSX3:4:2116:18620:25598,A01182:91:HCWWMDSX3:4:1332:18810:25300	4	+,+,+,+		0		-Inf	-395027	AGAACTTAACACTGTTTCAG TGG	4	-	Intergenic	sc-416795_B	PAM_right_NGG
7	20885296	20885379	7:20885296-20885379	A01182:91:HCWWMDSX3:4:2207:32949:23766	1	-		0		-Inf	-423883	AGAACTTAACACTGTTTCAG TGG	4	-	Intergenic	sc-416795_B	PAM_right_NGG
7	21178523	21178606	7:21178523-21178606	A01182:91:HCWWMDSX3:4:2207:32949:23766	1	-		0		-Inf	-717110	AGAACTTAACACTGTTTCAG TGG	4	-	Intergenic	sc-416795_B	PAM_right_NGG
7	21180255	21180289	7:21180255-21180289		0		A01182:91:HCWWMDSX3:4:2601:32931:4977	1	+	Inf	-718842	AGAACTTAACACTGTTTCAG TGG	4	-	Intergenic	sc-416795_B	PAM_right_NGG
7	22258405	22258448	7:22258405-22258448	A01182:91:HCWWMDSX3:4:2311:32931:20979	1	-		0		-Inf	-1796992	AGAACTTAACACTGTTTCAG TGG	4	-	Intergenic	sc-416795_B	PAM_right_NGG
7	23154137	23154171	7:23154137-23154171		0		A01182:91:HCWWMDSX3:4:1201:32985:36292	1	-	Inf	-2692724	AGAACTTAACACTGTTTCAG TGG	4	-	Intergenic	sc-416795_B	PAM_right_NGG
7	23368682	23368724	7:23368682-23368724	A01182:91:HCWWMDSX3:4:2311:32931:20979	1	-		0		-Inf	-2907269	AGAACTTAACACTGTTTCAG TGG	4	-	Intergenic	sc-416795_B	PAM_right_NGG
7	23727203	23727236	7:23727203-23727236		0		A01182:91:HCWWMDSX3:4:1102:32994:32831	1	+	Inf	-3265790	AGAACTTAACACTGTTTCAG TGG	4	-	Intergenic	sc-416795_B	PAM_right_NGG
7	23861578	23861720	7:23861578-23861720	A01182:91:HCWWMDSX3:4:1273:31629:32659,A01182:91:HCWWMDSX3:4:2638:10104:36933	2	+,-		0		-Inf	-3400165	AGAACTTAACACTGTTTCAG TGG	4	-	Intergenic	sc-416795_B	PAM_right_NGG
7	24276335	24276440	7:24276335-24276440	A01182:91:HCWWMDSX3:4:1405:33003:13777	1	+		0		-Inf	3565472	TCGGTAGAATTATGTCCTTC AGG	4	-	Intronic	sc-416795_A	PAM_left_CCN
7	24535655	24535689	7:24535655-24535689		0		A01182:91:HCWWMDSX3:4:1106:32994:25347	1	-	Inf	3306152	TCGGTAGAATTATGTCCTTC AGG	4	-	Intronic	sc-416795_A	PAM_left_CCN
7	25044135	25044169	7:25044135-25044169		0		A01182:91:HCWWMDSX3:4:1403:33003:13275	1	-	Inf	2797672	TCGGTAGAATTATGTCCTTC AGG	4	-	Intronic	sc-416795_A	PAM_left_CCN
7	25542327	25542469	7:25542327-25542469	A01182:91:HCWWMDSX3:4:1201:5186:14418,A01182:91:HCWWMDSX3:4:2141:16875:21574	2	+,+		0		-Inf	2299480	TCGGTAGAATTATGTCCTTC AGG	4	-	Intronic	sc-416795_A	PAM_left_CCN
7	25607088	25607171	7:25607088-25607171	A01182:91:HCWWMDSX3:4:2207:32949:23766	1	+		0		-Inf	2234719	TCGGTAGAATTATGTCCTTC AGG	4	-	Intronic	sc-416795_A	PAM_left_CCN
7	26072857	26072999	7:26072857-26072999	A01182:91:HCWWMDSX3:4:1427:28537:11052	1	-		0		-Inf	1768950	TCGGTAGAATTATGTCCTTC AGG	4	-	Intronic	sc-416795_A	PAM_left_CCN
7	26722582	26722638	7:26722582-26722638	A01182:91:HCWWMDSX3:4:1601:32994:1579	1	+		0		-Inf	1119225	TCGGTAGAATTATGTCCTTC AGG	4	-	Intronic	sc-416795_A	PAM_left_CCN
7	26932806	26932910	7:26932806-26932910	A01182:91:HCWWMDSX3:4:1405:33003:13777	1	-		0		-Inf	909001	TCGGTAGAATTATGTCCTTC AGG	4	-	Intronic	sc-416795_A	PAM_left_CCN
7	27063928	27063961	7:27063928-27063961	A01182:91:HCWWMDSX3:4:1302:33003:17409	1	+		0		-Inf	777879	TCGGTAGAATTATGTCCTTC AGG	4	-	Intronic	sc-416795_A	PAM_left_CCN
7	28402718	28402801	7:28402718-28402801	A01182:91:HCWWMDSX3:4:2203:32949:10708	1	+		0		-Inf	-560911	TCGGTAGAATTATGTCCTTC AGG	4	-	Intronic	sc-416795_A	PAM_left_CCN
7	29582618	29582652	7:29582618-29582652	A01182:91:HCWWMDSX3:4:2402:32958:13823	1	+		0		-Inf	1628293	TCTTTTCTTCTGTATAAGAC TGG	4	-	Intergenic	sc-416795_C	PAM_left_CCN
7	30096402	30096485	7:30096402-30096485	A01182:91:HCWWMDSX3:4:2207:32949:23766	1	-		0		-Inf	1114509	TCTTTTCTTCTGTATAAGAC TGG	4	-	Intergenic	sc-416795_C	PAM_left_CCN
7	30349840	30349922	7:30349840-30349922	A01182:91:HCWWMDSX3:4:2407:32949:29465	1	-		0		-Inf	861071	TCTTTTCTTCTGTATAAGAC TGG	4	-	Intergenic	sc-416795_C	PAM_left_CCN
7	30443310	30443393	7:30443310-30443393	A01182:91:HCWWMDSX3:4:2207:32949:23766	1	+		0		-Inf	767601	TCTTTTCTTCTGTATAAGAC TGG	4	-	Intergenic	sc-416795_C	PAM_left_CCN
7	30640116	30640150	7:30640116-30640150	A01182:91:HCWWMDSX3:4:2402:32958:13823	1	-		0		-Inf	570795	TCTTTTCTTCTGTATAAGAC TGG	4	-	Intergenic	sc-416795_C	PAM_left_CCN
7	31147936	31148019	7:31147936-31148019	A01182:91:HCWWMDSX3:4:2207:32949:23766	1	+		0		-Inf	62975	TCTTTTCTTCTGTATAAGAC TGG	4	-	Intergenic	sc-416795_C	PAM_left_CCN
7	31504507	31504541	7:31504507-31504541	A01182:91:HCWWMDSX3:4:2402:32958:13823	1	-		0		-Inf	-293596	TCTTTTCTTCTGTATAAGAC TGG	4	-	Intergenic	sc-416795_C	PAM_left_CCN
7	32084373	32084407	7:32084373-32084407		0		A01182:91:HCWWMDSX3:4:2601:32931:4977	1	-	Inf	-873462	TCTTTTCTTCTGTATAAGAC TGG	4	-	Intergenic	sc-416795_C	PAM_left_CCN
7	32085709	32085743	7:32085709-32085743		0		A01182:91:HCWWMDSX3:4:1403:33003:13275	1	+	Inf	-874798	TCTTTTCTTCTGTATAAGAC TGG	4	-	Intergenic	sc-416795_C	PAM_left_CCN
7	32182851	32182930	7:32182851-32182930	A01182:91:HCWWMDSX3:4:2207:32949:23766	1	+		0		-Inf	-971940	TCTTTTCTTCTGTATAAGAC TGG	4	-	Intergenic	sc-416795_C	PAM_left_CCN
7	32467223	32467257	7:32467223-32467257	A01182:91:HCWWMDSX3:4:2402:32958:13823	1	+		0		-Inf	-1256312	TCTTTTCTTCTGTATAAGAC TGG	4	-	Intergenic	sc-416795_C	PAM_left_CCN
7	32685995	32686029	7:32685995-32686029	A01182:91:HCWWMDSX3:4:2402:32958:13823	1	-		0		-Inf	-1475084	TCTTTTCTTCTGTATAAGAC TGG	4	-	Intergenic	sc-416795_C	PAM_left_CCN
7	33991923	33991957	7:33991923-33991957	A01182:91:HCWWMDSX3:4:2402:32958:13823	1	-		0		-Inf	2611379	CGGGGATAGGGGTAGGTTCA GGG	4	-	Intronic	sc-416795_B	PAM_left_CCN
7	34159355	34159389	7:34159355-34159389		0		A01182:91:HCWWMDSX3:4:2603:32958:7748	1	+	Inf	2443947	CGGGGATAGGGGTAGGTTCA GGG	4	-	Intronic	sc-416795_B	PAM_left_CCN
7	34203544	34203578	7:34203544-34203578	A01182:91:HCWWMDSX3:4:2402:32958:13823	1	-		0		-Inf	2399758	CGGGGATAGGGGTAGGTTCA GGG	4	-	Intronic	sc-416795_B	PAM_left_CCN
7	34908925	34908959	7:34908925-34908959	A01182:91:HCWWMDSX3:4:2402:32958:13823	1	+		0		-Inf	1694377	CGGGGATAGGGGTAGGTTCA GGG	4	-	Intronic	sc-416795_B	PAM_left_CCN
7	35156842	35156925	7:35156842-35156925	A01182:91:HCWWMDSX3:4:2203:32949:10708	1	+		0		-Inf	1446460	CGGGGATAGGGGTAGGTTCA GGG	4	-	Intronic	sc-416795_B	PAM_left_CCN
7	35526234	35526339	7:35526234-35526339	A01182:91:HCWWMDSX3:4:1411:32994:11318	1	+		0		-Inf	1077068	CGGGGATAGGGGTAGGTTCA GGG	4	-	Intronic	sc-416795_B	PAM_left_CCN
7	35662576	35662657	7:35662576-35662657		0		A01182:91:HCWWMDSX3:4:1108:32976:27007	1	-	Inf	940726	CGGGGATAGGGGTAGGTTCA GGG	4	-	Intronic	sc-416795_B	PAM_left_CCN
7	36122475	36122509	7:36122475-36122509		0		A01182:91:HCWWMDSX3:4:2601:32931:4977	1	-	Inf	480827	CGGGGATAGGGGTAGGTTCA GGG	4	-	Intronic	sc-416795_B	PAM_left_CCN
7	36622829	36622863	7:36622829-36622863		0		A01182:91:HCWWMDSX3:4:1201:32985:36292	1	-	Inf	-19527	CGGGGATAGGGGTAGGTTCA GGG	4	-	Intronic	sc-416795_B	PAM_left_CCN
7	37156550	37156631	7:37156550-37156631		0		A01182:91:HCWWMDSX3:4:1108:32976:27007	1	+	Inf	-553248	CGGGGATAGGGGTAGGTTCA GGG	4	-	Intronic	sc-416795_B	PAM_left_CCN
7	37793405	37793518	7:37793405-37793518		0		A01182:91:HCWWMDSX3:4:1302:23909:7545	1	-	Inf	-1190103	CGGGGATAGGGGTAGGTTCA GGG	4	-	Intronic	sc-416795_B	PAM_left_CCN
7	37894073	37894213	7:37894073-37894213		0		A01182:91:HCWWMDSX3:4:1252:15013:27586,A01182:91:HCWWMDSX3:4:1252:15022:27633,A01182:91:HCWWMDSX3:4:1252:15076:28541	3	+,+,+	Inf	-1290771	CGGGGATAGGGGTAGGTTCA GGG	4	-	Intronic	sc-416795_B	PAM_left_CCN
7	38204192	38204295	7:38204192-38204295	A01182:91:HCWWMDSX3:4:1405:33003:13777	1	-		0		-Inf	-1600890	CGGGGATAGGGGTAGGTTCA GGG	4	-	Intronic	sc-416795_B	PAM_left_CCN
7	39274756	39274790	7:39274756-39274790		0		A01182:91:HCWWMDSX3:4:1403:33003:13275	1	+	Inf	-2671454	CGGGGATAGGGGTAGGTTCA GGG	4	-	Intronic	sc-416795_B	PAM_left_CCN
7	39964321	39964373	7:39964321-39964373		0		A01182:91:HCWWMDSX3:4:1108:32976:27007	1	-	Inf	2656324	TTAACTTACTCCTATTTCTG TGG	4	-	Intergenic	sc-416795_B	PAM_right_NGG
7	39969120	39969153	7:39969120-39969153	A01182:91:HCWWMDSX3:4:1302:33003:17409	1	-		0		-Inf	2651525	TTAACTTACTCCTATTTCTG TGG	4	-	Intergenic	sc-416795_B	PAM_right_NGG
7	40929955	40930038	7:40929955-40930038	A01182:91:HCWWMDSX3:4:2203:32949:10708	1	-		0		-Inf	1690690	TTAACTTACTCCTATTTCTG TGG	4	-	Intergenic	sc-416795_B	PAM_right_NGG
7	41550616	41550699	7:41550616-41550699	A01182:91:HCWWMDSX3:4:2203:32949:10708	1	-		0		-Inf	1070029	TTAACTTACTCCTATTTCTG TGG	4	-	Intergenic	sc-416795_B	PAM_right_NGG
7	42309547	42309641	7:42309547-42309641	A01182:91:HCWWMDSX3:4:1320:27579:15781	1	+		0		-Inf	311098	TTAACTTACTCCTATTTCTG TGG	4	-	Intergenic	sc-416795_B	PAM_right_NGG
7	42693039	42693181	7:42693039-42693181	A01182:91:HCWWMDSX3:4:1162:14931:18364	1	+		0		-Inf	-72391	CAGAAATAGGAGTAAGTTAA CGG	4	+	Intergenic	sc-416795_B	PAM_left_CCN
7	43346168	43346201	7:43346168-43346201	A01182:91:HCWWMDSX3:4:2605:32949:31062	1	+		0		-Inf	-725520	CAGAAATAGGAGTAAGTTAA CGG	4	+	Intergenic	sc-416795_B	PAM_left_CCN
7	43993446	43993480	7:43993446-43993480		0		A01182:91:HCWWMDSX3:4:1201:32985:36292	1	+	Inf	-1372798	CAGAAATAGGAGTAAGTTAA CGG	4	+	Intergenic	sc-416795_B	PAM_left_CCN
7	44556957	44557009	7:44556957-44557009		0		A01182:91:HCWWMDSX3:4:2305:32949:12743	1	-	Inf	-1936309	CAGAAATAGGAGTAAGTTAA CGG	4	+	Intergenic	sc-416795_B	PAM_left_CCN
7	44676340	44676392	7:44676340-44676392	A01182:91:HCWWMDSX3:4:2311:32931:20979	1	-		0		-Inf	-2055692	CAGAAATAGGAGTAAGTTAA CGG	4	+	Intergenic	sc-416795_B	PAM_left_CCN
7	45380806	45380840	7:45380806-45380840	A01182:91:HCWWMDSX3:4:2402:32958:13823	1	-		0		-Inf	-2760158	CAGAAATAGGAGTAAGTTAA CGG	4	+	Intergenic	sc-416795_B	PAM_left_CCN
7	45465871	45465937	7:45465871-45465937	A01182:91:HCWWMDSX3:4:1405:33003:13777	1	+		0		-Inf	-2845223	CAGAAATAGGAGTAAGTTAA CGG	4	+	Intergenic	sc-416795_B	PAM_left_CCN
7	46407909	46407965	7:46407909-46407965	A01182:91:HCWWMDSX3:4:1601:32994:1579	1	-		0		-Inf	2488316	GCATTCCAACCCAGAAAAGA TGG	4	-	Intergenic	sc-416795_C	PAM_right_NGG
7	46595120	46595177	7:46595120-46595177	A01182:91:HCWWMDSX3:4:2207:32949:23766	1	+		0		-Inf	2301105	GCATTCCAACCCAGAAAAGA TGG	4	-	Intergenic	sc-416795_C	PAM_right_NGG
7	47033315	47033367	7:47033315-47033367	A01182:91:HCWWMDSX3:4:2311:32931:20979	1	+		0		-Inf	1862910	GCATTCCAACCCAGAAAAGA TGG	4	-	Intergenic	sc-416795_C	PAM_right_NGG
7	47163858	47163941	7:47163858-47163941	A01182:91:HCWWMDSX3:4:2207:32949:23766	1	+		0		-Inf	1732367	GCATTCCAACCCAGAAAAGA TGG	4	-	Intergenic	sc-416795_C	PAM_right_NGG
7	49309750	49309802	7:49309750-49309802		0		A01182:91:HCWWMDSX3:4:2305:32949:12743	1	-	Inf	-413525	GCATTCCAACCCAGAAAAGA TGG	4	-	Intergenic	sc-416795_C	PAM_right_NGG
7	49665396	49665477	7:49665396-49665477		0		A01182:91:HCWWMDSX3:4:1108:32976:27007	1	-	Inf	-769171	GCATTCCAACCCAGAAAAGA TGG	4	-	Intergenic	sc-416795_C	PAM_right_NGG
7	50365979	50366031	7:50365979-50366031		0		A01182:91:HCWWMDSX3:4:2305:32949:12743	1	+	Inf	-1469754	GCATTCCAACCCAGAAAAGA TGG	4	-	Intergenic	sc-416795_C	PAM_right_NGG
7	50802586	50802619	7:50802586-50802619	A01182:91:HCWWMDSX3:4:1302:33003:17409	1	+		0		-Inf	-1906361	GCATTCCAACCCAGAAAAGA TGG	4	-	Intergenic	sc-416795_C	PAM_right_NGG
7	51051634	51051776	7:51051634-51051776	A01182:91:HCWWMDSX3:4:1203:7401:12085,A01182:91:HCWWMDSX3:4:1203:7184:13839,A01182:91:HCWWMDSX3:4:2569:11885:10614,A01182:91:HCWWMDSX3:4:2569:11939:10676	4	-,-,-,-		0		-Inf	-2155409	GCATTCCAACCCAGAAAAGA TGG	4	-	Intergenic	sc-416795_C	PAM_right_NGG
7	51217516	51217572	7:51217516-51217572	A01182:91:HCWWMDSX3:4:1601:32994:1579	1	+		0		-Inf	-2321291	GCATTCCAACCCAGAAAAGA TGG	4	-	Intergenic	sc-416795_C	PAM_right_NGG
7	51671505	51671610	7:51671505-51671610	A01182:91:HCWWMDSX3:4:1405:33003:13777	1	-		0		-Inf	-2775280	GCATTCCAACCCAGAAAAGA TGG	4	-	Intergenic	sc-416795_C	PAM_right_NGG
7	51672178	51672259	7:51672178-51672259		0		A01182:91:HCWWMDSX3:4:1108:32976:27007	1	+	Inf	-2775953	GCATTCCAACCCAGAAAAGA TGG	4	-	Intergenic	sc-416795_C	PAM_right_NGG
7	51835737	51835771	7:51835737-51835771		0		A01182:91:HCWWMDSX3:4:1403:33003:13275	1	-	Inf	-2939512	GCATTCCAACCCAGAAAAGA TGG	4	-	Intergenic	sc-416795_C	PAM_right_NGG
7	53029625	53029659	7:53029625-53029659	A01182:91:HCWWMDSX3:4:2402:32958:13823	1	-		0		-Inf	-4133400	GCATTCCAACCCAGAAAAGA TGG	4	-	Intergenic	sc-416795_C	PAM_right_NGG
7	53122978	53123119	7:53122978-53123119	A01182:91:HCWWMDSX3:4:1366:5367:13260,A01182:91:HCWWMDSX3:4:2415:31186:6120,A01182:91:HCWWMDSX3:4:2201:20509:4789	3	+,+,-		0		-Inf	4051423	CCATTTCTGCTTTACAAGAC TGG	4	-	Intergenic	sc-416795_C	PAM_left_CCN
7	53277331	53277387	7:53277331-53277387	A01182:91:HCWWMDSX3:4:1601:32994:1579	1	+		0		-Inf	3897070	CCATTTCTGCTTTACAAGAC TGG	4	-	Intergenic	sc-416795_C	PAM_left_CCN
7	53729680	53729728	7:53729680-53729728		0		A01182:91:HCWWMDSX3:4:2305:32949:12743	1	-	Inf	3444721	CCATTTCTGCTTTACAAGAC TGG	4	-	Intergenic	sc-416795_C	PAM_left_CCN
7	53785491	53785634	7:53785491-53785634		0		A01182:91:HCWWMDSX3:4:2322:6442:7733	1	-	Inf	3388910	CCATTTCTGCTTTACAAGAC TGG	4	-	Intergenic	sc-416795_C	PAM_left_CCN
7	54232404	54232438	7:54232404-54232438		0		A01182:91:HCWWMDSX3:4:1403:33003:13275	1	-	Inf	2941997	CCATTTCTGCTTTACAAGAC TGG	4	-	Intergenic	sc-416795_C	PAM_left_CCN
7	54232922	54233027	7:54232922-54233027	A01182:91:HCWWMDSX3:4:1405:33003:13777	1	-		0		-Inf	2941479	CCATTTCTGCTTTACAAGAC TGG	4	-	Intergenic	sc-416795_C	PAM_left_CCN
7	54283471	54283523	7:54283471-54283523	A01182:91:HCWWMDSX3:4:2311:32931:20979	1	+		0		-Inf	2890930	CCATTTCTGCTTTACAAGAC TGG	4	-	Intergenic	sc-416795_C	PAM_left_CCN
7	54321752	54321786	7:54321752-54321786		0		A01182:91:HCWWMDSX3:4:2601:32931:4977	1	+	Inf	2852649	CCATTTCTGCTTTACAAGAC TGG	4	-	Intergenic	sc-416795_C	PAM_left_CCN
7	54502084	54502189	7:54502084-54502189	A01182:91:HCWWMDSX3:4:1405:33003:13777	1	+		0		-Inf	2672317	CCATTTCTGCTTTACAAGAC TGG	4	-	Intergenic	sc-416795_C	PAM_left_CCN
7	54521704	54521737	7:54521704-54521737	A01182:91:HCWWMDSX3:4:2605:32949:31062	1	+		0		-Inf	2652697	CCATTTCTGCTTTACAAGAC TGG	4	-	Intergenic	sc-416795_C	PAM_left_CCN
7	54912403	54912459	7:54912403-54912459	A01182:91:HCWWMDSX3:4:1601:32994:1579	1	-		0		-Inf	2261998	CCATTTCTGCTTTACAAGAC TGG	4	-	Intergenic	sc-416795_C	PAM_left_CCN
7	54974289	54974323	7:54974289-54974323		0		A01182:91:HCWWMDSX3:4:1201:32985:36292	1	-	Inf	2200112	CCATTTCTGCTTTACAAGAC TGG	4	-	Intergenic	sc-416795_C	PAM_left_CCN
7	55198688	55198830	7:55198688-55198830	A01182:91:HCWWMDSX3:4:1166:28402:13980	1	-		0		-Inf	1975713	CCATTTCTGCTTTACAAGAC TGG	4	-	Intergenic	sc-416795_C	PAM_left_CCN
7	55286525	55286559	7:55286525-55286559		0		A01182:91:HCWWMDSX3:4:1201:32985:36292	1	-	Inf	1887876	CCATTTCTGCTTTACAAGAC TGG	4	-	Intergenic	sc-416795_C	PAM_left_CCN
7	55317557	55317639	7:55317557-55317639	A01182:91:HCWWMDSX3:4:2203:32949:10708	1	-		0		-Inf	1856844	CCATTTCTGCTTTACAAGAC TGG	4	-	Intergenic	sc-416795_C	PAM_left_CCN
7	55960952	55961094	7:55960952-55961094	A01182:91:HCWWMDSX3:4:1435:28601:32957	1	+	A01182:91:HCWWMDSX3:4:1503:32615:36839,A01182:91:HCWWMDSX3:4:2355:32443:15029	2	+,+	1	1213449	CCATTTCTGCTTTACAAGAC TGG	4	-	Intergenic	sc-416795_C	PAM_left_CCN
7	56309590	56309673	7:56309590-56309673	A01182:91:HCWWMDSX3:4:2203:32949:10708	1	-		0		-Inf	864811	CCATTTCTGCTTTACAAGAC TGG	4	-	Intergenic	sc-416795_C	PAM_left_CCN
7	56452917	56453000	7:56452917-56453000	A01182:91:HCWWMDSX3:4:2203:32949:10708	1	-		0		-Inf	721484	CCATTTCTGCTTTACAAGAC TGG	4	-	Intergenic	sc-416795_C	PAM_left_CCN
7	57039219	57039253	7:57039219-57039253	A01182:91:HCWWMDSX3:4:2402:32958:13823	1	+		0		-Inf	135182	CCATTTCTGCTTTACAAGAC TGG	4	-	Intergenic	sc-416795_C	PAM_left_CCN
7	57944059	57944093	7:57944059-57944093	A01182:91:HCWWMDSX3:4:2402:32958:13823	1	-		0		-Inf	-746253	CCATTTCTGCTTTACAAGAC TGG	4	-	Intergenic	sc-416795_C	PAM_left_CCN
7	58722465	58722499	7:58722465-58722499	A01182:91:HCWWMDSX3:4:1105:32994:11224	1	-		0		-Inf	-1524659	CCATTTCTGCTTTACAAGAC TGG	4	-	Intergenic	sc-416795_C	PAM_left_CCN
7	59191249	59191297	7:59191249-59191297		0		A01182:91:HCWWMDSX3:4:1408:32994:15859	1	-	Inf	-1993443	CCATTTCTGCTTTACAAGAC TGG	4	-	Intergenic	sc-416795_C	PAM_left_CCN
7	59277868	59277902	7:59277868-59277902	A01182:91:HCWWMDSX3:4:1105:32994:11224	1	-		0		-Inf	-2080062	CCATTTCTGCTTTACAAGAC TGG	4	-	Intergenic	sc-416795_C	PAM_left_CCN
7	59412066	59412100	7:59412066-59412100	A01182:91:HCWWMDSX3:4:1105:32994:11224	1	-		0		-Inf	-2214260	CCATTTCTGCTTTACAAGAC TGG	4	-	Intergenic	sc-416795_C	PAM_left_CCN
7	59809153	59809187	7:59809153-59809187	A01182:91:HCWWMDSX3:4:1105:32994:11224	1	-		0		-Inf	-2611347	CCATTTCTGCTTTACAAGAC TGG	4	-	Intergenic	sc-416795_C	PAM_left_CCN
7	60191981	60192029	7:60191981-60192029		0		A01182:91:HCWWMDSX3:4:1408:32994:15859	1	-	Inf	-2994175	CCATTTCTGCTTTACAAGAC TGG	4	-	Intergenic	sc-416795_C	PAM_left_CCN
7	60396653	60396690	7:60396653-60396690		0		A01182:91:HCWWMDSX3:4:1407:32994:32988	1	-	Inf	-3198847	CCATTTCTGCTTTACAAGAC TGG	4	-	Intergenic	sc-416795_C	PAM_left_CCN
7	60478271	60478305	7:60478271-60478305	A01182:91:HCWWMDSX3:4:1105:32994:11224	1	-		0		-Inf	-3280465	CCATTTCTGCTTTACAAGAC TGG	4	-	Intergenic	sc-416795_C	PAM_left_CCN
7	61266697	61266731	7:61266697-61266731		0		A01182:91:HCWWMDSX3:4:1403:33003:13275	1	-	Inf	-4068891	CCATTTCTGCTTTACAAGAC TGG	4	-	Intergenic	sc-416795_C	PAM_left_CCN
7	62084886	62084969	7:62084886-62084969	A01182:91:HCWWMDSX3:4:2207:32949:23766	1	-		0		-Inf	4006823	TGTTTTCTGTTTTAGGAGAC AGG	4	-	Intronic	sc-416795_C	PAM_left_CCN
7	62347738	62347833	7:62347738-62347833		0		A01182:91:HCWWMDSX3:4:2167:13494:21010	1	-	Inf	3743971	TGTTTTCTGTTTTAGGAGAC AGG	4	-	Intronic	sc-416795_C	PAM_left_CCN
7	62550745	62550850	7:62550745-62550850	A01182:91:HCWWMDSX3:4:1405:33003:13777	1	+		0		-Inf	3540964	TGTTTTCTGTTTTAGGAGAC AGG	4	-	Intronic	sc-416795_C	PAM_left_CCN
7	62604085	62604119	7:62604085-62604119	A01182:91:HCWWMDSX3:4:2402:32958:13823	1	+		0		-Inf	3487624	TGTTTTCTGTTTTAGGAGAC AGG	4	-	Intronic	sc-416795_C	PAM_left_CCN
7	63062908	63062942	7:63062908-63062942	A01182:91:HCWWMDSX3:4:2402:32958:13823	1	+		0		-Inf	3028801	TGTTTTCTGTTTTAGGAGAC AGG	4	-	Intronic	sc-416795_C	PAM_left_CCN
7	63736294	63736328	7:63736294-63736328		0		A01182:91:HCWWMDSX3:4:1403:33003:13275	1	+	Inf	2355415	TGTTTTCTGTTTTAGGAGAC AGG	4	-	Intronic	sc-416795_C	PAM_left_CCN
7	64008278	64008361	7:64008278-64008361	A01182:91:HCWWMDSX3:4:2203:32949:10708	1	-		0		-Inf	2083431	TGTTTTCTGTTTTAGGAGAC AGG	4	-	Intronic	sc-416795_C	PAM_left_CCN
7	64739325	64739359	7:64739325-64739359		0		A01182:91:HCWWMDSX3:4:1201:32985:34068	1	-	Inf	1352384	TGTTTTCTGTTTTAGGAGAC AGG	4	-	Intronic	sc-416795_C	PAM_left_CCN
7	65094388	65094431	7:65094388-65094431	A01182:91:HCWWMDSX3:4:2311:32931:20979	1	-		0		-Inf	997321	TGTTTTCTGTTTTAGGAGAC AGG	4	-	Intronic	sc-416795_C	PAM_left_CCN
7	65121548	65121690	7:65121548-65121690	A01182:91:HCWWMDSX3:4:2201:20509:4789,A01182:91:HCWWMDSX3:4:1366:5367:13260,A01182:91:HCWWMDSX3:4:2415:31186:6120	3	+,-,-		0		-Inf	970161	TGTTTTCTGTTTTAGGAGAC AGG	4	-	Intronic	sc-416795_C	PAM_left_CCN
7	65347369	65347421	7:65347369-65347421		0		A01182:91:HCWWMDSX3:4:1108:32976:27007	1	-	Inf	744340	TGTTTTCTGTTTTAGGAGAC AGG	4	-	Intronic	sc-416795_C	PAM_left_CCN
7	65482985	65483064	7:65482985-65483064	A01182:91:HCWWMDSX3:4:1405:33003:13777	1	-		0		-Inf	608724	TGTTTTCTGTTTTAGGAGAC AGG	4	-	Intronic	sc-416795_C	PAM_left_CCN
7	65511429	65511572	7:65511429-65511572	A01182:91:HCWWMDSX3:4:2201:20509:4789	1	-		0		-Inf	580280	TGTTTTCTGTTTTAGGAGAC AGG	4	-	Intronic	sc-416795_C	PAM_left_CCN
7	65574313	65574455	7:65574313-65574455	A01182:91:HCWWMDSX3:4:1366:5367:13260,A01182:91:HCWWMDSX3:4:2415:31186:6120,A01182:91:HCWWMDSX3:4:2201:20509:4789	3	+,+,-		0		-Inf	517396	TGTTTTCTGTTTTAGGAGAC AGG	4	-	Intronic	sc-416795_C	PAM_left_CCN
7	65899784	65899836	7:65899784-65899836	A01182:91:HCWWMDSX3:4:2311:32931:20979	1	-		0		-Inf	191925	TGTTTTCTGTTTTAGGAGAC AGG	4	-	Intronic	sc-416795_C	PAM_left_CCN
7	66162180	66162214	7:66162180-66162214		0		A01182:91:HCWWMDSX3:4:1201:32985:36292	1	-	Inf	-70471	TGTTTTCTGTTTTAGGAGAC AGG	4	-	Intronic	sc-416795_C	PAM_left_CCN
7	67693628	67693684	7:67693628-67693684	A01182:91:HCWWMDSX3:4:1601:32994:1579	1	-		0		-Inf	-1601919	TGTTTTCTGTTTTAGGAGAC AGG	4	-	Intronic	sc-416795_C	PAM_left_CCN
7	69273113	69273255	7:69273113-69273255	A01182:91:HCWWMDSX3:4:2338:1488:27931	1	-		0		-Inf	395739	GAACAGCATCTTCATACCTA TGG	4	+	Intronic	sc-416795_A	PAM_right_NGG
7	69573967	69574081	7:69573967-69574081	A01182:91:HCWWMDSX3:4:1320:27579:15781	1	+		0		-Inf	94885	GAACAGCATCTTCATACCTA TGG	4	+	Intronic	sc-416795_A	PAM_right_NGG
7	70101051	70101107	7:70101051-70101107	A01182:91:HCWWMDSX3:4:1601:32994:1579	1	+		0		-Inf	-432199	GAACAGCATCTTCATACCTA TGG	4	+	Intronic	sc-416795_A	PAM_right_NGG
7	70201395	70201478	7:70201395-70201478	A01182:91:HCWWMDSX3:4:2207:32949:23766	1	+		0		-Inf	-532543	GAACAGCATCTTCATACCTA TGG	4	+	Intronic	sc-416795_A	PAM_right_NGG
7	70876475	70876527	7:70876475-70876527		0		A01182:91:HCWWMDSX3:4:2305:32949:12743	1	-	Inf	-1207623	GAACAGCATCTTCATACCTA TGG	4	+	Intronic	sc-416795_A	PAM_right_NGG
7	71683793	71683825	7:71683793-71683825		0		A01182:91:HCWWMDSX3:4:1201:32985:36292	1	-	Inf	-2014941	GAACAGCATCTTCATACCTA TGG	4	+	Intronic	sc-416795_A	PAM_right_NGG
7	72031942	72031976	7:72031942-72031976		0		A01182:91:HCWWMDSX3:4:1201:32985:36292	1	+	Inf	-2363090	GAACAGCATCTTCATACCTA TGG	4	+	Intronic	sc-416795_A	PAM_right_NGG
7	72519353	72519386	7:72519353-72519386	A01182:91:HCWWMDSX3:4:1302:33003:17409	1	+		0		-Inf	-2850501	GAACAGCATCTTCATACCTA TGG	4	+	Intronic	sc-416795_A	PAM_right_NGG
7	73174499	73174641	7:73174499-73174641	A01182:91:HCWWMDSX3:4:2504:26756:21621,A01182:91:HCWWMDSX3:4:2504:26169:21668	2	-,-		0		-Inf	-3505647	GAACAGCATCTTCATACCTA TGG	4	+	Intronic	sc-416795_A	PAM_right_NGG
7	73195307	73195351	7:73195307-73195351	A01182:91:HCWWMDSX3:4:2311:32931:20979	1	-		0		-Inf	-3526455	GAACAGCATCTTCATACCTA TGG	4	+	Intronic	sc-416795_A	PAM_right_NGG
7	73263723	73263756	7:73263723-73263756	A01182:91:HCWWMDSX3:4:1302:33003:17409	1	-		0		-Inf	-3594871	GAACAGCATCTTCATACCTA TGG	4	+	Intronic	sc-416795_A	PAM_right_NGG
7	73674010	73674062	7:73674010-73674062	A01182:91:HCWWMDSX3:4:2311:32931:20979	1	+		0		-Inf	-4005158	GAACAGCATCTTCATACCTA TGG	4	+	Intronic	sc-416795_A	PAM_right_NGG
7	73920132	73920166	7:73920132-73920166	A01182:91:HCWWMDSX3:4:2608:32940:28354	1	+		0		-Inf	4039440	GAAGAACATATTCCAAAGGA TGG	4	-	Intergenic	sc-416795_A	PAM_right_NGG
7	73931295	73931328	7:73931295-73931328	A01182:91:HCWWMDSX3:4:1302:33003:17409	1	-		0		-Inf	4028277	GAAGAACATATTCCAAAGGA TGG	4	-	Intergenic	sc-416795_A	PAM_right_NGG
7	74105153	74105187	7:74105153-74105187		0		A01182:91:HCWWMDSX3:4:1201:32985:36292	1	+	Inf	3854419	GAAGAACATATTCCAAAGGA TGG	4	-	Intergenic	sc-416795_A	PAM_right_NGG
7	74510482	74510538	7:74510482-74510538	A01182:91:HCWWMDSX3:4:1601:32994:1579	1	+		0		-Inf	3449090	GAAGAACATATTCCAAAGGA TGG	4	-	Intergenic	sc-416795_A	PAM_right_NGG
7	74692942	74692994	7:74692942-74692994	A01182:91:HCWWMDSX3:4:2311:32931:20979	1	+		0		-Inf	3266630	GAAGAACATATTCCAAAGGA TGG	4	-	Intergenic	sc-416795_A	PAM_right_NGG
7	74984204	74984346	7:74984204-74984346	A01182:91:HCWWMDSX3:4:2504:26756:21621,A01182:91:HCWWMDSX3:4:2504:26169:21668	2	-,-		0		-Inf	2975368	GAAGAACATATTCCAAAGGA TGG	4	-	Intergenic	sc-416795_A	PAM_right_NGG
7	75080376	75080432	7:75080376-75080432	A01182:91:HCWWMDSX3:4:1601:32994:1579	1	+		0		-Inf	2879196	GAAGAACATATTCCAAAGGA TGG	4	-	Intergenic	sc-416795_A	PAM_right_NGG
7	75218031	75218173	7:75218031-75218173	A01182:91:HCWWMDSX3:4:2504:26756:21621,A01182:91:HCWWMDSX3:4:2504:26169:21668	2	+,+		0		-Inf	2741541	GAAGAACATATTCCAAAGGA TGG	4	-	Intergenic	sc-416795_A	PAM_right_NGG
7	76288721	76288773	7:76288721-76288773	A01182:91:HCWWMDSX3:4:2311:32931:20979	1	-		0		-Inf	1670851	GAAGAACATATTCCAAAGGA TGG	4	-	Intergenic	sc-416795_A	PAM_right_NGG
7	77841190	77841223	7:77841190-77841223	A01182:91:HCWWMDSX3:4:1302:33003:17409	1	-		0		-Inf	118382	GAAGAACATATTCCAAAGGA TGG	4	-	Intergenic	sc-416795_A	PAM_right_NGG
7	78504300	78504440	7:78504300-78504440		0		A01182:91:HCWWMDSX3:4:1665:32949:24017,A01182:91:HCWWMDSX3:4:1665:30707:26960	2	+,+	Inf	-544728	GAAGAACATATTCCAAAGGA TGG	4	-	Intergenic	sc-416795_A	PAM_right_NGG
7	78858602	78858692	7:78858602-78858692	A01182:91:HCWWMDSX3:4:1405:33003:13777	1	+		0		-Inf	-899030	GAAGAACATATTCCAAAGGA TGG	4	-	Intergenic	sc-416795_A	PAM_right_NGG
7	79917775	79917852	7:79917775-79917852	A01182:91:HCWWMDSX3:4:1405:33003:13777	1	-		0		-Inf	-1958203	GAAGAACATATTCCAAAGGA TGG	4	-	Intergenic	sc-416795_A	PAM_right_NGG
7	80376255	80376307	7:80376255-80376307		0		A01182:91:HCWWMDSX3:4:2305:32949:12743	1	-	Inf	-2416683	GAAGAACATATTCCAAAGGA TGG	4	-	Intergenic	sc-416795_A	PAM_right_NGG
7	80684857	80684900	7:80684857-80684900	A01182:91:HCWWMDSX3:4:2207:32949:23766	1	-		0		-Inf	-2725285	GAAGAACATATTCCAAAGGA TGG	4	-	Intergenic	sc-416795_A	PAM_right_NGG
7	81054926	81055007	7:81054926-81055007		0		A01182:91:HCWWMDSX3:4:1108:32976:27007	1	+	Inf	-3095354	GAAGAACATATTCCAAAGGA TGG	4	-	Intergenic	sc-416795_A	PAM_right_NGG
7	83026777	83026811	7:83026777-83026811	A01182:91:HCWWMDSX3:4:2402:32958:13823	1	+		0		-Inf	2398639	TCAGAACATATTGATACCAA AGG	4	-	Intergenic	sc-416795_A	PAM_right_NGG
7	83100515	83100560	7:83100515-83100560		0		A01182:91:HCWWMDSX3:4:2305:32949:12743	1	+	Inf	2324901	TCAGAACATATTGATACCAA AGG	4	-	Intergenic	sc-416795_A	PAM_right_NGG
7	83302185	83302327	7:83302185-83302327	A01182:91:HCWWMDSX3:4:1413:5339:16658,A01182:91:HCWWMDSX3:4:1449:12680:15937	2	+,+		0		-Inf	2123231	TCAGAACATATTGATACCAA AGG	4	-	Intergenic	sc-416795_A	PAM_right_NGG
7	84051983	84052017	7:84051983-84052017		0		A01182:91:HCWWMDSX3:4:1403:33003:13275	1	-	Inf	1373433	TCAGAACATATTGATACCAA AGG	4	-	Intergenic	sc-416795_A	PAM_right_NGG
7	84632692	84632834	7:84632692-84632834	A01182:91:HCWWMDSX3:4:1170:31412:25269	1	+		0		-Inf	792724	TCAGAACATATTGATACCAA AGG	4	-	Intergenic	sc-416795_A	PAM_right_NGG
7	84989312	84989358	7:84989312-84989358	A01182:91:HCWWMDSX3:4:2207:32949:23766	1	-		0		-Inf	436104	TCAGAACATATTGATACCAA AGG	4	-	Intergenic	sc-416795_A	PAM_right_NGG
7	86178996	86179079	7:86178996-86179079	A01182:91:HCWWMDSX3:4:2203:32949:10708	1	+		0		-Inf	-485483	GGCTTCTAAAGCACATAAGA AGG	4	-	Intergenic	sc-416795_C	PAM_right_NGG
7	86572221	86572295	7:86572221-86572295	A01182:91:HCWWMDSX3:4:2203:32949:10708	1	+		0		-Inf	-878708	GGCTTCTAAAGCACATAAGA AGG	4	-	Intergenic	sc-416795_C	PAM_right_NGG
7	87336990	87337042	7:87336990-87337042		0		A01182:91:HCWWMDSX3:4:2305:32949:12743	1	-	Inf	-1643477	GGCTTCTAAAGCACATAAGA AGG	4	-	Intergenic	sc-416795_C	PAM_right_NGG
7	87572760	87572803	7:87572760-87572803		0		A01182:91:HCWWMDSX3:4:2305:32949:12743	1	+	Inf	-1879247	GGCTTCTAAAGCACATAAGA AGG	4	-	Intergenic	sc-416795_C	PAM_right_NGG
7	87743490	87743523	7:87743490-87743523	A01182:91:HCWWMDSX3:4:2605:32949:31062	1	+		0		-Inf	-2049977	GGCTTCTAAAGCACATAAGA AGG	4	-	Intergenic	sc-416795_C	PAM_right_NGG
7	87953492	87953597	7:87953492-87953597	A01182:91:HCWWMDSX3:4:1405:33003:13777	1	+		0		-Inf	-2259979	GGCTTCTAAAGCACATAAGA AGG	4	-	Intergenic	sc-416795_C	PAM_right_NGG
7	88006607	88006641	7:88006607-88006641		0		A01182:91:HCWWMDSX3:4:1403:33003:13275	1	+	Inf	-2313094	GGCTTCTAAAGCACATAAGA AGG	4	-	Intergenic	sc-416795_C	PAM_right_NGG
7	89544975	89545058	7:89544975-89545058	A01182:91:HCWWMDSX3:4:2203:32949:10708	1	+		0		-Inf	3504117	AAAGAACATTTTCAGACCAA AGG	4	+	Intergenic	sc-416795_A	PAM_right_NGG
7	89610476	89610525	7:89610476-89610525		0		A01182:91:HCWWMDSX3:4:1108:32976:27007	1	-	Inf	3438616	AAAGAACATTTTCAGACCAA AGG	4	+	Intergenic	sc-416795_A	PAM_right_NGG
7	89792292	89792326	7:89792292-89792326	A01182:91:HCWWMDSX3:4:2402:32958:13823	1	-		0		-Inf	3256800	AAAGAACATTTTCAGACCAA AGG	4	+	Intergenic	sc-416795_A	PAM_right_NGG
7	90301586	90301638	7:90301586-90301638		0		A01182:91:HCWWMDSX3:4:2305:32949:12743	1	-	Inf	2747506	AAAGAACATTTTCAGACCAA AGG	4	+	Intergenic	sc-416795_A	PAM_right_NGG
7	90813622	90813655	7:90813622-90813655	A01182:91:HCWWMDSX3:4:1302:33003:17409	1	+		0		-Inf	2235470	AAAGAACATTTTCAGACCAA AGG	4	+	Intergenic	sc-416795_A	PAM_right_NGG
7	91058284	91058365	7:91058284-91058365	A01182:91:HCWWMDSX3:4:2207:32949:23766	1	-		0		-Inf	1990808	AAAGAACATTTTCAGACCAA AGG	4	+	Intergenic	sc-416795_A	PAM_right_NGG
7	91402223	91402256	7:91402223-91402256	A01182:91:HCWWMDSX3:4:2605:32949:31062	1	+		0		-Inf	1646869	AAAGAACATTTTCAGACCAA AGG	4	+	Intergenic	sc-416795_A	PAM_right_NGG
7	91509412	91509517	7:91509412-91509517	A01182:91:HCWWMDSX3:4:1405:33003:13777	1	-		0		-Inf	1539680	AAAGAACATTTTCAGACCAA AGG	4	+	Intergenic	sc-416795_A	PAM_right_NGG
7	91582493	91582527	7:91582493-91582527	A01182:91:HCWWMDSX3:4:2303:32949:22983	1	-		0		-Inf	1466599	AAAGAACATTTTCAGACCAA AGG	4	+	Intergenic	sc-416795_A	PAM_right_NGG
7	91593023	91593104	7:91593023-91593104		0		A01182:91:HCWWMDSX3:4:1108:32976:27007	1	+	Inf	1456069	AAAGAACATTTTCAGACCAA AGG	4	+	Intergenic	sc-416795_A	PAM_right_NGG
7	91648427	91648510	7:91648427-91648510	A01182:91:HCWWMDSX3:4:2207:32949:23766	1	+		0		-Inf	1400665	AAAGAACATTTTCAGACCAA AGG	4	+	Intergenic	sc-416795_A	PAM_right_NGG
7	91906988	91907022	7:91906988-91907022	A01182:91:HCWWMDSX3:4:2402:32958:13823	1	-		0		-Inf	1142104	AAAGAACATTTTCAGACCAA AGG	4	+	Intergenic	sc-416795_A	PAM_right_NGG
7	91984166	91984247	7:91984166-91984247	A01182:91:HCWWMDSX3:4:2203:32949:10708	1	-		0		-Inf	1064926	AAAGAACATTTTCAGACCAA AGG	4	+	Intergenic	sc-416795_A	PAM_right_NGG
7	91986122	91986161	7:91986122-91986161		0		A01182:91:HCWWMDSX3:4:1108:32976:27007	1	-	Inf	1062970	AAAGAACATTTTCAGACCAA AGG	4	+	Intergenic	sc-416795_A	PAM_right_NGG
7	92187352	92187386	7:92187352-92187386		0		A01182:91:HCWWMDSX3:4:2601:32931:4977	1	+	Inf	861740	AAAGAACATTTTCAGACCAA AGG	4	+	Intergenic	sc-416795_A	PAM_right_NGG
7	92227645	92227678	7:92227645-92227678	A01182:91:HCWWMDSX3:4:1302:33003:17409	1	-		0		-Inf	821447	AAAGAACATTTTCAGACCAA AGG	4	+	Intergenic	sc-416795_A	PAM_right_NGG
7	92383120	92383201	7:92383120-92383201		0		A01182:91:HCWWMDSX3:4:1108:32976:27007	1	+	Inf	665972	AAAGAACATTTTCAGACCAA AGG	4	+	Intergenic	sc-416795_A	PAM_right_NGG
7	92686794	92686827	7:92686794-92686827	A01182:91:HCWWMDSX3:4:2605:32949:31062	1	+		0		-Inf	362298	AAAGAACATTTTCAGACCAA AGG	4	+	Intergenic	sc-416795_A	PAM_right_NGG
7	93071166	93071271	7:93071166-93071271	A01182:91:HCWWMDSX3:4:1405:33003:13777	1	+		0		-Inf	-22074	AAAGAACATTTTCAGACCAA AGG	4	+	Intergenic	sc-416795_A	PAM_right_NGG
7	93324558	93324592	7:93324558-93324592		0		A01182:91:HCWWMDSX3:4:1403:33003:13275	1	-	Inf	-275466	AAAGAACATTTTCAGACCAA AGG	4	+	Intergenic	sc-416795_A	PAM_right_NGG
7	93589050	93589084	7:93589050-93589084	A01182:91:HCWWMDSX3:4:2402:32958:13823	1	-		0		-Inf	-539958	AAAGAACATTTTCAGACCAA AGG	4	+	Intergenic	sc-416795_A	PAM_right_NGG
7	93880408	93880452	7:93880408-93880452		0		A01182:91:HCWWMDSX3:4:2305:32949:12743	1	+	Inf	-831316	AAAGAACATTTTCAGACCAA AGG	4	+	Intergenic	sc-416795_A	PAM_right_NGG
7	95381724	95381758	7:95381724-95381758		0		A01182:91:HCWWMDSX3:4:2601:32931:4977	1	-	Inf	313579	GAAGAACATTTACATTCTGA AGG	4	-	Intergenic	sc-416795_A	PAM_right_NGG
7	95795590	95795627	7:95795590-95795627		0		A01182:91:HCWWMDSX3:4:2305:32949:12743	1	+	Inf	-100287	GAAGAACATTTACATTCTGA AGG	4	-	Intergenic	sc-416795_A	PAM_right_NGG
7	96848531	96848588	7:96848531-96848588	A01182:91:HCWWMDSX3:4:2207:32949:23766	1	-		0		-Inf	656965	GTCATCTGCCCCAGAAAAGA TGG	4	-	Intergenic	sc-416795_C	PAM_right_NGG
7	97066818	97066959	7:97066818-97066959		0		A01182:91:HCWWMDSX3:4:1558:24867:9768	1	-	Inf	438678	GTCATCTGCCCCAGAAAAGA TGG	4	-	Intergenic	sc-416795_C	PAM_right_NGG
7	97617725	97617808	7:97617725-97617808	A01182:91:HCWWMDSX3:4:2207:32949:23766	1	+		0		-Inf	-112229	GTCATCTGCCCCAGAAAAGA TGG	4	-	Intergenic	sc-416795_C	PAM_right_NGG
7	97781255	97781336	7:97781255-97781336		0		A01182:91:HCWWMDSX3:4:1108:32976:27007	1	+	Inf	-275759	GTCATCTGCCCCAGAAAAGA TGG	4	-	Intergenic	sc-416795_C	PAM_right_NGG
7	97781732	97781766	7:97781732-97781766		0		A01182:91:HCWWMDSX3:4:1403:33003:13275	1	+	Inf	-276236	GTCATCTGCCCCAGAAAAGA TGG	4	-	Intergenic	sc-416795_C	PAM_right_NGG
7	98982854	98982996	7:98982854-98982996		0		A01182:91:HCWWMDSX3:4:2342:26594:11068	1	+	Inf	-1477358	GTCATCTGCCCCAGAAAAGA TGG	4	-	Intergenic	sc-416795_C	PAM_right_NGG
7	99389117	99389169	7:99389117-99389169	A01182:91:HCWWMDSX3:4:2311:32931:20979	1	+		0		-Inf	-1883621	GTCATCTGCCCCAGAAAAGA TGG	4	-	Intergenic	sc-416795_C	PAM_right_NGG
7	99515280	99515313	7:99515280-99515313	A01182:91:HCWWMDSX3:4:1302:33003:17409	1	+		0		-Inf	-2009784	GTCATCTGCCCCAGAAAAGA TGG	4	-	Intergenic	sc-416795_C	PAM_right_NGG
7	99578723	99578777	7:99578723-99578777	A01182:91:HCWWMDSX3:4:1411:32994:11318	1	+		0		-Inf	-2073227	GTCATCTGCCCCAGAAAAGA TGG	4	-	Intergenic	sc-416795_C	PAM_right_NGG
7	99655957	99656040	7:99655957-99656040	A01182:91:HCWWMDSX3:4:2207:32949:23766	1	-		0		-Inf	-2150461	GTCATCTGCCCCAGAAAAGA TGG	4	-	Intergenic	sc-416795_C	PAM_right_NGG
7	100166074	100166107	7:100166074-100166107		0		A01182:91:HCWWMDSX3:4:2204:32958:36245	1	+	Inf	-2660578	GTCATCTGCCCCAGAAAAGA TGG	4	-	Intergenic	sc-416795_C	PAM_right_NGG
7	100256592	100256734	7:100256592-100256734	A01182:91:HCWWMDSX3:4:2504:26756:21621,A01182:91:HCWWMDSX3:4:2504:26169:21668	2	+,+		0		-Inf	-2751096	GTCATCTGCCCCAGAAAAGA TGG	4	-	Intergenic	sc-416795_C	PAM_right_NGG
7	100442706	100442740	7:100442706-100442740	A01182:91:HCWWMDSX3:4:1201:32985:35978	1	+		0		-Inf	-2937210	GTCATCTGCCCCAGAAAAGA TGG	4	-	Intergenic	sc-416795_C	PAM_right_NGG
7	100525706	100525762	7:100525706-100525762	A01182:91:HCWWMDSX3:4:1601:32994:1579	1	+		0		-Inf	-3020210	GTCATCTGCCCCAGAAAAGA TGG	4	-	Intergenic	sc-416795_C	PAM_right_NGG
7	102335925	102335958	7:102335925-102335958	A01182:91:HCWWMDSX3:4:1302:33003:17409	1	+		0		-Inf	-4830429	GTCATCTGCCCCAGAAAAGA TGG	4	-	Intergenic	sc-416795_C	PAM_right_NGG
7	103129050	103129100	7:103129050-103129100	A01182:91:HCWWMDSX3:4:2311:32931:20979	1	-		0		-Inf	-5623554	GTCATCTGCCCCAGAAAAGA TGG	4	-	Intergenic	sc-416795_C	PAM_right_NGG
7	103247288	103247389	7:103247288-103247389	A01182:91:HCWWMDSX3:4:1405:33003:13777	1	-		0		-Inf	5720044	GATGGACATATTCATACCAG TGG	4	-	Intergenic	sc-416795_A	PAM_right_NGG
7	103402272	103402314	7:103402272-103402314		0		A01182:91:HCWWMDSX3:4:1108:32976:27007	1	-	Inf	5565060	GATGGACATATTCATACCAG TGG	4	-	Intergenic	sc-416795_A	PAM_right_NGG
7	103780657	103780709	7:103780657-103780709		0		A01182:91:HCWWMDSX3:4:2305:32949:12743	1	-	Inf	5186675	GATGGACATATTCATACCAG TGG	4	-	Intergenic	sc-416795_A	PAM_right_NGG
7	104212439	104212544	7:104212439-104212544	A01182:91:HCWWMDSX3:4:1405:33003:13777	1	-		0		-Inf	4754893	GATGGACATATTCATACCAG TGG	4	-	Intergenic	sc-416795_A	PAM_right_NGG
7	104392458	104392492	7:104392458-104392492		0		A01182:91:HCWWMDSX3:4:1403:33003:13275	1	-	Inf	4574874	GATGGACATATTCATACCAG TGG	4	-	Intergenic	sc-416795_A	PAM_right_NGG
7	104521254	104521288	7:104521254-104521288	A01182:91:HCWWMDSX3:4:2402:32958:13823	1	-		0		-Inf	4446078	GATGGACATATTCATACCAG TGG	4	-	Intergenic	sc-416795_A	PAM_right_NGG
7	104559558	104559641	7:104559558-104559641	A01182:91:HCWWMDSX3:4:2207:32949:23766	1	-		0		-Inf	4407774	GATGGACATATTCATACCAG TGG	4	-	Intergenic	sc-416795_A	PAM_right_NGG
7	105361869	105361946	7:105361869-105361946	A01182:91:HCWWMDSX3:4:2203:32949:10708	1	+		0		-Inf	3605463	GATGGACATATTCATACCAG TGG	4	-	Intergenic	sc-416795_A	PAM_right_NGG
7	105752234	105752376	7:105752234-105752376	A01182:91:HCWWMDSX3:4:2169:9417:10911	1	+		0		-Inf	3215098	GATGGACATATTCATACCAG TGG	4	-	Intergenic	sc-416795_A	PAM_right_NGG
7	105855829	105855863	7:105855829-105855863	A01182:91:HCWWMDSX3:4:2303:32949:22983	1	-		0		-Inf	3111503	GATGGACATATTCATACCAG TGG	4	-	Intergenic	sc-416795_A	PAM_right_NGG
7	106323225	106323259	7:106323225-106323259		0		A01182:91:HCWWMDSX3:4:1403:33003:13275	1	+	Inf	2644107	GATGGACATATTCATACCAG TGG	4	-	Intergenic	sc-416795_A	PAM_right_NGG
7	106439819	106439922	7:106439819-106439922	A01182:91:HCWWMDSX3:4:1405:33003:13777	1	+		0		-Inf	2527513	GATGGACATATTCATACCAG TGG	4	-	Intergenic	sc-416795_A	PAM_right_NGG
7	106677483	106677566	7:106677483-106677566	A01182:91:HCWWMDSX3:4:2203:32949:10708	1	+		0		-Inf	2289849	GATGGACATATTCATACCAG TGG	4	-	Intergenic	sc-416795_A	PAM_right_NGG
[truncated: 7,336 more rows]
