# Supplementary material for: Human‐specific ARHGAP11B ensures human‐like basal progenitor levels in hominid cerebral organoids
Source: EMBO Rep. 2022 Sep 13;23(11):e54728. doi: 10.15252/embr.202254728 (PMC9646322; doi:10.15252/embr.202254728)
Supplement: Supplementary file 6 — Dataset EV3 [file EMBR-23-e54728-s009.zip › DatasetEV3/README.txt]

Dataset EV3: Read cluster of clone j vs. control.
This file contains the result of the bioinformatics analysis for clone j.
