# Supplementary material for: Human‐specific ARHGAP11B ensures human‐like basal progenitor levels in hominid cerebral organoids
Source: EMBO Rep. 2022 Sep 13;23(11):e54728. doi: 10.15252/embr.202254728 (PMC9646322; doi:10.15252/embr.202254728)
Supplement: Supplementary file 8 — Source Data for Figure 4 [file EMBR-23-e54728-s005.zip]

Archive with 31 entries (27 files):
- Figure 3/
- Figure 3/3E/
- __MACOSX/Figure 3/._3E
- Figure 3/3C/
- __MACOSX/Figure 3/._3C
- Figure 3/.DS_Store
- __MACOSX/Figure 3/._.DS_Store
- Figure 3/3A/
- __MACOSX/Figure 3/._3A
- Figure 3/3E/ARHGAP11B_15days_SATB2.tif
- Figure 3/3E/ARHGAP11B_15days_DAPI.tif
- Figure 3/3E/Control_15days_SATB2.tif
- Figure 3/3E/Control_15days_GFP.tif
- Figure 3/3E/Control_15days_DAPI.tif
- Figure 3/3E/ARHGAP11B_15days_GFP.tif
- Figure 3/3C/.DS_Store
- __MACOSX/Figure 3/3C/._.DS_Store
- Figure 3/3C/ARHGAP11B_4days_DAPI.tif
- Figure 3/3C/ARHGAP11B_4days_GFP.tif
- Figure 3/3C/Control_4days_DAPI.tif
- Figure 3/3C/ARHGAP11B_4days_CTIP2.tif
- Figure 3/3C/Control_4days_CTIP2.tif
- Figure 3/3C/Control_4days_GFP.tif
- Figure 3/3A/ARHGAP11B_10days_Hu.tif
- Figure 3/3A/.DS_Store
- __MACOSX/Figure 3/3A/._.DS_Store
- Figure 3/3A/ARHGAP11B_10days_GFP.tif
- Figure 3/3A/Control_10days_GFP.tif
- Figure 3/3A/Control_10days_DAPI.tif
- Figure 3/3A/Control_10days_Hu.tif
- Figure 3/3A/ARHGAP11B_10days_DAPI.tif
